# Supplementary material for: Identification of Candidate lncRNA and Pseudogene Biomarkers Associated with Carbon-Nanotube-Induced Malignant Transformation of Lung Cells and Prediction of Potential Preventive Drugs
Source: Int J Environ Res Public Health. 2022 Mar 2;19(5):2936. doi: 10.3390/ijerph19052936 (PMC8910615; doi:10.3390/ijerph19052936)
Supplement: Supplementary file 1 [file ijerph-19-02936-s001.zip]

Archive with 14 entries (14 files):
- Figure S1.tif
- Figure S2.tif
- Figure S3.tif
- Figure S4.tif
- Figure S5.tif
- Figure S6.tif
- Figure S7.tif
- Figure S8.tif
- Table S1.pdf
- Table S2.xlsx
- Table S3.xlsx
- Table S4.xlsx
- Table S5.pdf
- Table S6.xlsx
