# Supplementary material for: Identification of Candidate lncRNA and Pseudogene Biomarkers Associated with Carbon-Nanotube-Induced Malignant Transformation of Lung Cells and Prediction of Potential Preventive Drugs
Source: Int J Environ Res Public Health. 2022 Mar 2;19(5):2936. doi: 10.3390/ijerph19052936 (PMC8910615; doi:10.3390/ijerph19052936)
Supplement: Supplementary file 1 [file ijerph-19-02936-s001.zip › Table S2.xlsx]

## Sheet: lncRNA ceRNA 
lncRNA expression	lncRNA		miRNAname	geneName	mRNA expression
Up	PVT1		hsa-miR-24-3p	OGT	Up
Up	PVT1		hsa-miR-24-3p	GFPT1	Up
Up	PVT1		hsa-miR-24-3p	DAZAP1	Up
Up	PVT1		hsa-miR-24-3p	MATR3	Up
Up	PVT1		hsa-miR-24-3p	NDUFAF4	Up
Up	PVT1		hsa-miR-24-3p	SERPINH1	Up
Up	PVT1		hsa-miR-24-3p	GOT1	Up
Up	PVT1		hsa-miR-24-3p	CCDC117	Up
Up	PVT1		hsa-miR-24-3p	STRADB	Up
Up	PVT1		hsa-miR-24-3p	RC3H1	Up
Up	PVT1		hsa-miR-24-3p	LYRM1	Up
Up	PVT1		hsa-miR-24-3p	SLC5A6	Up
Up	PVT1		hsa-miR-24-3p	RAP1B	Up
Up	PVT1		hsa-miR-24-3p	TAF5	Up
Up	PVT1		hsa-miR-24-3p	EIF5	Up
Up	PVT1		hsa-miR-24-3p	YRDC	Up
Up	PVT1		hsa-miR-24-3p	SP1	Up
Up	PVT1		hsa-miR-24-3p	TMED8	Up
Up	PVT1		hsa-miR-24-3p	FBLIM1	Up
Up	PVT1		hsa-miR-24-3p	SRPRA	Up
Up	PVT1		hsa-miR-24-3p	SRI	Up
Up	PVT1		hsa-miR-24-3p	USF3	Up
Up	PVT1		hsa-miR-24-3p	TSC22D2	Up
Up	PVT1		hsa-miR-24-3p	PLAG1	Up
Up	PVT1		hsa-miR-24-3p	APH1A	Up
Up	PVT1		hsa-miR-24-3p	RALA	Up
Up	PVT1		hsa-miR-24-3p	LIMD1	Up
Up	PVT1		hsa-miR-24-3p	POGZ	Up
Up	PVT1		hsa-miR-24-3p	TMEM161B	Up
Up	PVT1		hsa-miR-24-3p	GTPBP10	Up
Up	PVT1		hsa-miR-24-3p	C15orf39	Up
Up	PVT1		hsa-miR-24-3p	CCT3	Up
Up	PVT1		hsa-miR-24-3p	RBM19	Up
Up	PVT1		hsa-miR-24-3p	CDC73	Up
Up	PVT1		hsa-miR-24-3p	COA7	Up
Up	PVT1		hsa-miR-24-3p	COP1	Up
Up	PVT1		hsa-miR-24-3p	SSR1	Up
Up	PVT1		hsa-miR-24-3p	ATP6V1C1	Up
Up	PVT1		hsa-miR-24-3p	PIM1	Up
Up	PVT1		hsa-miR-24-3p	RNF2	Up
Up	PVT1		hsa-miR-24-3p	SH3PXD2A	Up
Up	PVT1		hsa-miR-24-3p	GRINA	Up
Up	PVT1		hsa-miR-24-3p	UBQLN1	Up
Up	PVT1		hsa-miR-24-3p	DTL	Up
Up	PVT1		hsa-miR-24-3p	RNF40	Up
Up	PVT1		hsa-miR-24-3p	SLC41A1	Up
Up	PVT1		hsa-miR-24-3p	SELENOF	Up
Up	PVT1		hsa-miR-24-3p	RASA1	Up
Up	PVT1		hsa-miR-24-3p	ARFGEF1	Up
Up	PVT1		hsa-miR-24-3p	BZW1	Up
Up	PVT1		hsa-miR-24-3p	CDV3	Up
Up	PVT1		hsa-miR-24-3p	RBBP4	Up
Up	PVT1		hsa-miR-24-3p	RHOBTB3	Up
Up	PVT1		hsa-miR-24-3p	GFM1	Up
Up	PVT1		hsa-miR-24-3p	ZNF654	Up
Up	PVT1		hsa-miR-24-3p	GRPEL2	Up
Up	PVT1		hsa-miR-24-3p	MIA3	Up
Up	PVT1		hsa-miR-24-3p	ZBTB44	Up
Up	PVT1		hsa-miR-24-3p	RLIM	Up
Up	PVT1		hsa-miR-24-3p	PDE4D	Up
Up	PVT1		hsa-miR-24-3p	PRMT6	Up
Up	PVT1		hsa-miR-24-3p	SCARB1	Up
Up	PVT1		hsa-miR-24-3p	MYC	Up
Up	PVT1		hsa-miR-24-3p	PTPN9	Up
Up	PVT1		hsa-miR-24-3p	MAGI1	Up
Up	PVT1		hsa-miR-24-3p	GIGYF1	Up
Up	PVT1		hsa-miR-24-3p	ZNF697	Up
Up	PVT1		hsa-miR-24-3p	LAMC1	Up
Up	PVT1		hsa-miR-24-3p	STK17B	Up
Up	PVT1		hsa-miR-24-3p	HIPK1	Up
Up	PVT1		hsa-miR-24-3p	RSBN1L	Up
Up	PVT1		hsa-miR-24-3p	ATP2B1	Up
Up	PVT1		hsa-miR-24-3p	IGF2BP1	Up
Up	PVT1		hsa-miR-24-3p	SLC19A2	Up
Up	PVT1		hsa-miR-24-3p	RNF165	Up
Up	PVT1		hsa-miR-24-3p	ACER3	Up
Up	PVT1		hsa-miR-24-3p	ZCCHC14	Up
Up	PVT1		hsa-miR-24-3p	AVL9	Up
Up	PVT1		hsa-miR-24-3p	CNOT9	Up
Up	PVT1		hsa-miR-24-3p	TOP1	Up
Up	PVT1		hsa-miR-140-5p	PANX1	Up
Up	PVT1		hsa-miR-140-5p	ADCY7	Up
Up	PVT1		hsa-miR-140-5p	COL4A2	Up
Up	PVT1		hsa-miR-140-5p	OGT	Up
Up	PVT1		hsa-miR-140-5p	NID1	Up
Up	PVT1		hsa-miR-140-5p	MATR3	Up
Up	PVT1		hsa-miR-140-5p	INSIG2	Up
Up	PVT1		hsa-miR-140-5p	FNBP1L	Up
Up	PVT1		hsa-miR-140-5p	CCNB1	Up
Up	PVT1		hsa-miR-140-5p	HSPA13	Up
Up	PVT1		hsa-miR-140-5p	FOXJ3	Up
Up	PVT1		hsa-miR-140-5p	LMNB1	Up
Up	PVT1		hsa-miR-140-5p	RC3H1	Up
Up	PVT1		hsa-miR-140-5p	ELOVL5	Up
Up	PVT1		hsa-miR-140-5p	EPB41L2	Up
Up	PVT1		hsa-miR-140-5p	TSC22D2	Up
Up	PVT1		hsa-miR-140-5p	FNIP1	Up
Up	PVT1		hsa-miR-140-5p	RALA	Up
Up	PVT1		hsa-miR-140-5p	MINPP1	Up
Up	PVT1		hsa-miR-140-5p	ZBTB9	Up
Up	PVT1		hsa-miR-140-5p	GNPTAB	Up
Up	PVT1		hsa-miR-140-5p	SLC6A6	Up
Up	PVT1		hsa-miR-140-5p	NCBP2	Up
Up	PVT1		hsa-miR-140-5p	BAG2	Up
Up	PVT1		hsa-miR-140-5p	TXNRD1	Up
Up	PVT1		hsa-miR-140-5p	SHROOM3	Up
Up	PVT1		hsa-miR-140-5p	CCNE2	Up
Up	PVT1		hsa-miR-140-5p	PDE7A	Up
Up	PVT1		hsa-miR-140-5p	MOB1A	Up
Up	PVT1		hsa-miR-140-5p	ZBTB10	Up
Up	PVT1		hsa-miR-140-5p	PRRG1	Up
Up	PVT1		hsa-miR-140-5p	MYO10	Up
Up	PVT1		hsa-miR-140-5p	POGK	Up
Up	PVT1		hsa-miR-140-5p	AURKA	Up
Up	PVT1		hsa-miR-140-5p	NFYA	Up
Up	PVT1		hsa-miR-140-5p	UBR5	Up
Up	PVT1		hsa-miR-140-5p	TMEM123	Up
Up	PVT1		hsa-miR-140-5p	CSNK1G3	Up
Up	PVT1		hsa-miR-140-5p	SPAG1	Up
Up	PVT1		hsa-miR-140-5p	MMD	Up
Up	PVT1		hsa-miR-140-5p	POLR3G	Up
Up	PVT1		hsa-miR-140-5p	ABCE1	Up
Up	PVT1		hsa-miR-140-5p	PDPR	Up
Up	PVT1		hsa-miR-140-5p	REV3L	Up
Up	PVT1		hsa-miR-140-5p	NTN4	Up
Up	PVT1		hsa-miR-140-5p	SLC38A2	Up
Up	PVT1		hsa-miR-140-5p	FZD6	Up
Up	PVT1		hsa-miR-140-5p	FBXO45	Up
Up	PVT1		hsa-miR-140-5p	RAD21	Up
Up	PVT1		hsa-miR-140-5p	ADAM10	Up
Up	PVT1		hsa-miR-140-5p	RNMT	Up
Up	PVT1		hsa-miR-140-5p	ZNF614	Up
Up	PVT1		hsa-miR-140-5p	TGFBR1	Up
Up	PVT1		hsa-miR-140-5p	FOXN2	Up
Up	PVT1		hsa-miR-140-5p	SNX2	Up
Up	PVT1		hsa-miR-140-5p	MEGF9	Up
Up	PVT1		hsa-miR-140-5p	RLIM	Up
Up	PVT1		hsa-miR-140-5p	NFAT5	Up
Up	PVT1		hsa-miR-140-5p	OSTM1	Up
Up	PVT1		hsa-miR-140-5p	RNF19A	Up
Up	PVT1		hsa-miR-140-5p	RIMKLB	Up
Up	PVT1		hsa-miR-140-5p	DMTF1	Up
Up	PVT1		hsa-miR-140-5p	TJP1	Up
Up	PVT1		hsa-miR-140-5p	TXNDC5	Up
Up	PVT1		hsa-miR-140-5p	MFSD14A	Up
Up	PVT1		hsa-miR-140-5p	CCP110	Up
Up	PVT1		hsa-miR-140-5p	RIOK3	Up
Up	PVT1		hsa-miR-140-5p	TFRC	Up
Up	PVT1		hsa-miR-140-5p	MEX3C	Up
Up	PVT1		hsa-miR-140-5p	FBN1	Up
Up	PVT1		hsa-miR-140-5p	KLF9	Up
Up	PVT1		hsa-miR-140-5p	TMEM168	Up
Up	PVT1		hsa-miR-140-5p	YES1	Up
Up	PVT1		hsa-miR-140-5p	GPD1L	Up
Up	PVT1		hsa-miR-140-5p	PANK3	Up
Up	PVT1		hsa-miR-140-5p	SNTB2	Up
Up	PVT1		hsa-miR-140-5p	CASP3	Up
Up	PVT1		hsa-miR-140-5p	SIAH1	Up
Down	MEG3		hsa-miR-143-3p	GNG12	Down
Down	MEG3		hsa-miR-143-3p	DDI2	Down
Down	MEG3		hsa-miR-143-3p	C12orf76	Down
Down	MEG3		hsa-miR-143-3p	COL1A1	Down
Down	MEG3		hsa-miR-143-3p	COL1A1	Down
Down	MEG3		hsa-miR-143-3p	FAM104A	Down
Down	MEG3		hsa-miR-143-3p	BCL2	Down
Down	MEG3		hsa-miR-143-3p	IGFBP5	Down
Down	MEG3		hsa-miR-143-3p	IGFBP5	Down
Down	MEG3		hsa-miR-143-3p	CRELD1	Down
Down	MEG3		hsa-miR-143-3p	CPEB2	Down
Down	MEG3		hsa-miR-143-3p	CPEB2	Down
Down	MEG3		hsa-miR-145-5p	F11R	Down
Down	MEG3		hsa-miR-145-5p	EFNA1	Down
Down	MEG3		hsa-miR-145-5p	LMBR1L	Down
Down	MEG3		hsa-miR-145-5p	C12orf76	Down
Down	MEG3		hsa-miR-145-5p	CCND2	Down
Down	MEG3		hsa-miR-145-5p	CCND2	Down
Down	MEG3		hsa-miR-145-5p	ATXN7L3	Down
Down	MEG3		hsa-miR-145-5p	ZNF28	Down
Down	MEG3		hsa-miR-145-5p	INHBB	Down
Down	MEG3		hsa-miR-145-5p	STIM2	Down
Down	MEG3		hsa-miR-145-5p	ALDH5A1	Down
Down	MEG3		hsa-miR-145-5p	UBN2	Down
Down	LINC00174		hsa-miR-150-5p	AKT3	Down
Down	LINC00174		hsa-miR-150-5p	B4GAT1	Down
Down	LINC00174		hsa-miR-150-5p	FJX1	Down
Down	LINC00174		hsa-miR-150-5p	ARL2	Down
Down	LINC00174		hsa-miR-150-5p	P3H3	Down
Down	LINC00174		hsa-miR-150-5p	ZBTB4	Down
Down	LINC00174		hsa-miR-150-5p	COL1A1	Down
Down	LINC00174		hsa-miR-150-5p	COL1A1	Down
Down	LINC00174		hsa-miR-150-5p	TET3	Down
Down	LINC00174		hsa-miR-150-5p	ATP9A	Down
Down	LINC00174		hsa-miR-150-5p	ATP9A	Down
Down	LINC00174		hsa-miR-150-5p	FOXP1	Down
Down	LINC00174		hsa-miR-150-5p	NISCH	Down
Down	LINC00174		hsa-miR-150-5p	WDR1	Down
Down	LINC00863		hsa-miR-218-5p	FGFR2	Down
Down	LINC00863		hsa-miR-218-5p	TMEM25	Down
Down	LINC00863		hsa-miR-218-5p	TMEM25	Down
Down	LINC00863		hsa-miR-218-5p	PLXNC1	Down
Down	LINC00863		hsa-miR-218-5p	OTUB2	Down
Down	LINC00863		hsa-miR-218-5p	COL1A1	Down
Down	LINC00863		hsa-miR-218-5p	LRIG1	Down
Down	LINC00863		hsa-miR-218-5p	LRIG1	Down
Down	LINC00863		hsa-miR-218-5p	TNIP2	Down
Down	LINC00863		hsa-miR-218-5p	CPEB2	Down
Down	LINC00863		hsa-miR-218-5p	SLAIN2	Down
Down	LINC00863		hsa-miR-218-5p	DBN1	Down
Down	LINC00863		hsa-miR-218-5p	EXTL3	Down
Down	LINC00863		hsa-miR-218-5p	TACC1	Down
Down	LINC00174		hsa-miR-519a-3p	CAMK2N1	Down
Down	LINC00174		hsa-miR-519a-3p	CAMK2N1	Down
Down	LINC00174		hsa-miR-519a-3p	CTSS	Down
Down	LINC00174		hsa-miR-519a-3p	FJX1	Down
Down	LINC00174		hsa-miR-519a-3p	MYRF	Down
Down	LINC00174		hsa-miR-519a-3p	FGD4	Down
Down	LINC00174		hsa-miR-519a-3p	SLC46A3	Down
Down	LINC00174		hsa-miR-519a-3p	SMOC1	Down
Down	LINC00174		hsa-miR-519a-3p	ZBTB4	Down
Down	LINC00174		hsa-miR-519a-3p	ZBTB4	Down
Down	LINC00174		hsa-miR-519a-3p	ZBTB4	Down
Down	LINC00174		hsa-miR-519a-3p	BCL2	Down
Down	LINC00174		hsa-miR-519a-3p	NEDD4L	Down
Down	LINC00174		hsa-miR-519a-3p	NEDD4L	Down
Down	LINC00174		hsa-miR-519a-3p	PXDN	Down
Down	LINC00174		hsa-miR-519a-3p	TMEM127	Down
Down	LINC00174		hsa-miR-519a-3p	TMEM127	Down
Down	LINC00174		hsa-miR-519a-3p	MAPRE3	Down
Down	LINC00174		hsa-miR-519a-3p	ZC3H7B	Down
Down	LINC00174		hsa-miR-519a-3p	PPP6R2	Down
Down	LINC00174		hsa-miR-519a-3p	LRIG1	Down
Down	LINC00174		hsa-miR-519a-3p	LRIG1	Down
Down	LINC00174		hsa-miR-519a-3p	FBXL5	Down
Down	LINC00174		hsa-miR-519a-3p	QDPR	Down
Down	LINC00174		hsa-miR-519a-3p	CPEB2	Down
Down	LINC00174		hsa-miR-519a-3p	RASL11B	Down
Down	LINC00174		hsa-miR-519a-3p	RPS6KA2	Down
Down	LINC00174		hsa-miR-519a-3p	TM2D2	Down
Down	LINC00174		hsa-miR-519a-3p	IQSEC2	Down
Down	LINC00174		hsa-miR-519b-3p	CAMK2N1	Down
Down	LINC00174		hsa-miR-519b-3p	CAMK2N1	Down
Down	LINC00174		hsa-miR-519b-3p	CTSS	Down
Down	LINC00174		hsa-miR-519b-3p	CELSR2	Down
Down	LINC00174		hsa-miR-519b-3p	FJX1	Down
Down	LINC00174		hsa-miR-519b-3p	MYRF	Down
Down	LINC00174		hsa-miR-519b-3p	FGD4	Down
Down	LINC00174		hsa-miR-519b-3p	SLC46A3	Down
Down	LINC00174		hsa-miR-519b-3p	SMOC1	Down
Down	LINC00174		hsa-miR-519b-3p	UNKL	Down
Down	LINC00174		hsa-miR-519b-3p	UNKL	Down
Down	LINC00174		hsa-miR-519b-3p	ZBTB4	Down
Down	LINC00174		hsa-miR-519b-3p	ZBTB4	Down
Down	LINC00174		hsa-miR-519b-3p	ZBTB4	Down
Down	LINC00174		hsa-miR-519b-3p	BCL2	Down
Down	LINC00174		hsa-miR-519b-3p	NEDD4L	Down
Down	LINC00174		hsa-miR-519b-3p	NEDD4L	Down
Down	LINC00174		hsa-miR-519b-3p	GRAMD1A	Down
Down	LINC00174		hsa-miR-519b-3p	CIC	Down
Down	LINC00174		hsa-miR-519b-3p	PXDN	Down
Down	LINC00174		hsa-miR-519b-3p	TMEM127	Down
Down	LINC00174		hsa-miR-519b-3p	TMEM127	Down
Down	LINC00174		hsa-miR-519b-3p	MAPRE3	Down
Down	LINC00174		hsa-miR-519b-3p	ZC3H7B	Down
Down	LINC00174		hsa-miR-519b-3p	PPP6R2	Down
Down	LINC00174		hsa-miR-519b-3p	MAP4	Down
Down	LINC00174		hsa-miR-519b-3p	LRIG1	Down
Down	LINC00174		hsa-miR-519b-3p	LRIG1	Down
Down	LINC00174		hsa-miR-519b-3p	CAMK2N2	Down
Down	LINC00174		hsa-miR-519b-3p	BDH1	Down
Down	LINC00174		hsa-miR-519b-3p	WDR1	Down
Down	LINC00174		hsa-miR-519b-3p	FBXL5	Down
Down	LINC00174		hsa-miR-519b-3p	QDPR	Down
Down	LINC00174		hsa-miR-519b-3p	CPEB2	Down
Down	LINC00174		hsa-miR-519b-3p	SLAIN2	Down
Down	LINC00174		hsa-miR-519b-3p	SLAIN2	Down
Down	LINC00174		hsa-miR-519b-3p	RASL11B	Down
Down	LINC00174		hsa-miR-519b-3p	HIVEP2	Down
Down	LINC00174		hsa-miR-519b-3p	RPS6KA2	Down
Down	LINC00174		hsa-miR-519b-3p	UBN2	Down
Down	LINC00174		hsa-miR-519b-3p	TM2D2	Down
Down	LINC00174		hsa-miR-519b-3p	IQSEC2	Down
Down	LINC00174		hsa-miR-519c-3p	CAMK2N1	Down
Down	LINC00174		hsa-miR-519c-3p	CAMK2N1	Down
Down	LINC00174		hsa-miR-519c-3p	CTSS	Down
Down	LINC00174		hsa-miR-519c-3p	CELSR2	Down
Down	LINC00174		hsa-miR-519c-3p	FJX1	Down
Down	LINC00174		hsa-miR-519c-3p	MYRF	Down
Down	LINC00174		hsa-miR-519c-3p	FGD4	Down
Down	LINC00174		hsa-miR-519c-3p	SLC46A3	Down
Down	LINC00174		hsa-miR-519c-3p	SMOC1	Down
Down	LINC00174		hsa-miR-519c-3p	ZBTB4	Down
Down	LINC00174		hsa-miR-519c-3p	ZBTB4	Down
Down	LINC00174		hsa-miR-519c-3p	ZBTB4	Down
Down	LINC00174		hsa-miR-519c-3p	BCL2	Down
Down	LINC00174		hsa-miR-519c-3p	NEDD4L	Down
Down	LINC00174		hsa-miR-519c-3p	NEDD4L	Down
Down	LINC00174		hsa-miR-519c-3p	GRAMD1A	Down
Down	LINC00174		hsa-miR-519c-3p	CIC	Down
Down	LINC00174		hsa-miR-519c-3p	PXDN	Down
Down	LINC00174		hsa-miR-519c-3p	TMEM127	Down
Down	LINC00174		hsa-miR-519c-3p	TMEM127	Down
Down	LINC00174		hsa-miR-519c-3p	MAPRE3	Down
Down	LINC00174		hsa-miR-519c-3p	ZC3H7B	Down
Down	LINC00174		hsa-miR-519c-3p	PPP6R2	Down
Down	LINC00174		hsa-miR-519c-3p	MAP4	Down
Down	LINC00174		hsa-miR-519c-3p	LRIG1	Down
Down	LINC00174		hsa-miR-519c-3p	LRIG1	Down
Down	LINC00174		hsa-miR-519c-3p	CAMK2N2	Down
Down	LINC00174		hsa-miR-519c-3p	BDH1	Down
Down	LINC00174		hsa-miR-519c-3p	WDR1	Down
Down	LINC00174		hsa-miR-519c-3p	FBXL5	Down
Down	LINC00174		hsa-miR-519c-3p	QDPR	Down
Down	LINC00174		hsa-miR-519c-3p	CPEB2	Down
Down	LINC00174		hsa-miR-519c-3p	SLAIN2	Down
Down	LINC00174		hsa-miR-519c-3p	SLAIN2	Down
Down	LINC00174		hsa-miR-519c-3p	RASL11B	Down
Down	LINC00174		hsa-miR-519c-3p	STC2	Down
Down	LINC00174		hsa-miR-519c-3p	STC2	Down
Down	LINC00174		hsa-miR-519c-3p	HIVEP2	Down
Down	LINC00174		hsa-miR-519c-3p	RPS6KA2	Down
Down	LINC00174		hsa-miR-519c-3p	UBN2	Down
Down	LINC00174		hsa-miR-519c-3p	TM2D2	Down
Down	LINC00174		hsa-miR-519c-3p	IQSEC2	Down
Down	LINC00863		hsa-miR-580-3p	C16orf87	Down
Down	LINC00863		hsa-miR-580-3p	ZNF253	Down
Down	LINC00863		hsa-miR-580-3p	ZNF253	Down
Down	LINC00863		hsa-miR-580-3p	CCNYL1	Down
Down	LINC00863		hsa-miR-580-3p	FOXP1	Down
Down	LINC00863		hsa-miR-580-3p	FOXP1	Down
Down	LINC00863		hsa-miR-580-3p	SLC17A5	Down
Down	LINC00863		hsa-miR-580-3p	UBN2	Down
Down	LINC00863		hsa-miR-580-3p	UBN2	Down
Down	LINC00863		hsa-miR-580-3p	UBN2	Down
Down	MEG3		hsa-miR-670-5p	CELSR2	Down
Down	MEG3		hsa-miR-670-5p	ZBTB4	Down
Down	MEG3		hsa-miR-670-5p	ZBTB4	Down
Down	MEG3		hsa-miR-670-5p	ZBTB4	Down
Down	MEG3		hsa-miR-670-5p	WDR1	Down
Down	MEG3		hsa-miR-670-5p	CCNJL	Down
Down	MEG3		hsa-miR-670-5p	TNFAIP3	Down
Down	MEG3		hsa-miR-942-5p	FGFR2	Down
Down	MEG3		hsa-miR-942-5p	BAMBI	Down
Down	MEG3		hsa-miR-942-5p	PHF21A	Down
Down	MEG3		hsa-miR-942-5p	CCND2	Down
Down	MEG3		hsa-miR-942-5p	CCND2	Down
Down	MEG3		hsa-miR-942-5p	IGFBP5	Down
Down	MEG3		hsa-miR-942-5p	BID	Down
Down	MEG3		hsa-miR-942-5p	ZNF721	Down
Down	MEG3		hsa-miR-942-5p	ZNF721	Down
Down	MEG3		hsa-miR-942-5p	ZNF721	Down
Down	MEG3		hsa-miR-942-5p	CPEB2	Down
Down	MEG3		hsa-miR-942-5p	UGCG	Down
Down	LINC00863		hsa-miR-1276	CAMK2N1	Down
Down	LINC00863		hsa-miR-1276	F11R	Down
Down	LINC00863		hsa-miR-1276	ZNF503	Down
Down	LINC00863		hsa-miR-1276	SVIP	Down
Down	LINC00863		hsa-miR-1276	CADM1	Down
Down	LINC00863		hsa-miR-1276	CADM1	Down
Down	LINC00863		hsa-miR-1276	BCL2	Down
Down	LINC00863		hsa-miR-1276	ID2	Down
Down	LINC00863		hsa-miR-1276	CBR4	Down
Down	LINC00863		hsa-miR-1276	DBN1	Down
Down	LINC00863		hsa-miR-1276	DBN1	Down
Down	LINC00863		hsa-miR-1276	DBN1	Down
Down	LINC00863		hsa-miR-1276	RGMB	Down
Down	LINC00863		hsa-miR-1276	RGMB	Down
Down	LINC00863		hsa-miR-1276	RGMB	Down
Down	LINC00863		hsa-miR-1276	SOD2	Down
Down	LINC00863		hsa-miR-1276	TNFAIP3	Down
Down	LINC00863		hsa-miR-1276	TNFAIP3	Down
Down	LINC00863		hsa-miR-1276	TNFAIP3	Down
Down	LINC00863		hsa-miR-1276	UBN2	Down
Down	LINC00863		hsa-miR-1276	UBN2	Down
Down	LINC00863		hsa-miR-1276	UBN2	Down
Down	LINC00863		hsa-miR-1276	UBN2	Down
Down	LINC00863		hsa-miR-1276	KAT6A	Down
Down	LINC00863		hsa-miR-1276	EXTL3	Down
Down	MEG3		hsa-miR-4640-3p	UBN2	Down
Down	MEG3		hsa-miR-4770	COL1A1	Down
Down	MEG3		hsa-miR-4770	BCL2	Down
Down	MEG3		hsa-miR-4770	IGFBP5	Down
Down	MEG3		hsa-miR-4770	CRELD1	Down
Down	MEG3		hsa-miR-4770	CPEB2	Down
Down	MEG3		hsa-miR-5195-3p	EFNA1	Down
Down	MEG3		hsa-miR-5195-3p	CCND2	Down
Down	MEG3		hsa-miR-5195-3p	ATXN7L3	Down
Down	MEG3		hsa-miR-5195-3p	SIRPA	Down
Down	MEG3		hsa-miR-5195-3p	UBN2	Down
Down	MEG3		hsa-miR-6088	BCL2	Down
Down	MEG3		hsa-miR-6088	IGFBP5	Down
Down	MEG3		hsa-miR-6088	CRELD1	Down
Down	MEG3		hsa-miR-6088	CPEB2	Down
Up	PVT1		hsa-miR-214-3p	HMCES	Up
Up	PVT1		hsa-miR-214-3p	CIPC	Up
Up	PVT1		hsa-miR-214-3p	NAGPA	Up
Up	PVT1		hsa-miR-214-3p	PPP1R2	Up
Up	PVT1		hsa-miR-214-3p	RPIA	Up
Up	PVT1		hsa-miR-214-3p	NUP98	Up
Up	PVT1		hsa-miR-214-3p	RCOR1	Up
Up	PVT1		hsa-miR-214-3p	NDUFAF4	Up
Up	PVT1		hsa-miR-214-3p	PPP1R12B	Up
Up	PVT1		hsa-miR-214-3p	FOXJ3	Up
Up	PVT1		hsa-miR-214-3p	THRAP3	Up
Up	PVT1		hsa-miR-214-3p	CD276	Up
Up	PVT1		hsa-miR-214-3p	USP15	Up
Up	PVT1		hsa-miR-214-3p	GJA1	Up
Up	PVT1		hsa-miR-214-3p	ELOVL5	Up
Up	PVT1		hsa-miR-214-3p	SMIM3	Up
Up	PVT1		hsa-miR-214-3p	G3BP2	Up
Up	PVT1		hsa-miR-214-3p	TLE3	Up
Up	PVT1		hsa-miR-214-3p	KPNA3	Up
Up	PVT1		hsa-miR-214-3p	CAPRIN1	Up
Up	PVT1		hsa-miR-214-3p	ATP8B2	Up
Up	PVT1		hsa-miR-214-3p	TRA2B	Up
Up	PVT1		hsa-miR-214-3p	SP1	Up
Up	PVT1		hsa-miR-214-3p	TMED8	Up
Up	PVT1		hsa-miR-214-3p	UBE2I	Up
Up	PVT1		hsa-miR-214-3p	RAB6A	Up
Up	PVT1		hsa-miR-214-3p	LPGAT1	Up
Up	PVT1		hsa-miR-214-3p	PPME1	Up
Up	PVT1		hsa-miR-214-3p	UFM1	Up
Up	PVT1		hsa-miR-214-3p	DCUN1D1	Up
Up	PVT1		hsa-miR-214-3p	POLE3	Up
Up	PVT1		hsa-miR-214-3p	RAB3GAP2	Up
Up	PVT1		hsa-miR-214-3p	THAP12	Up
Up	PVT1		hsa-miR-214-3p	HS2ST1	Up
Up	PVT1		hsa-miR-214-3p	SECISBP2L	Up
Up	PVT1		hsa-miR-214-3p	SLC6A6	Up
Up	PVT1		hsa-miR-214-3p	HMG20A	Up
Up	PVT1		hsa-miR-214-3p	FAM133B	Up
Up	PVT1		hsa-miR-214-3p	TBL1XR1	Up
Up	PVT1		hsa-miR-214-3p	ELOVL6	Up
Up	PVT1		hsa-miR-214-3p	RPRD1A	Up
Up	PVT1		hsa-miR-214-3p	SACM1L	Up
Up	PVT1		hsa-miR-214-3p	PDE5A	Up
Up	PVT1		hsa-miR-214-3p	PPIL2	Up
Up	PVT1		hsa-miR-214-3p	CPNE3	Up
Up	PVT1		hsa-miR-214-3p	HMGN4	Up
Up	PVT1		hsa-miR-214-3p	TMEM161B	Up
Up	PVT1		hsa-miR-214-3p	GTF3C4	Up
Up	PVT1		hsa-miR-214-3p	SRGAP1	Up
Up	PVT1		hsa-miR-214-3p	CS	Up
Up	PVT1		hsa-miR-214-3p	BNIP2	Up
Up	PVT1		hsa-miR-214-3p	C15orf39	Up
Up	PVT1		hsa-miR-214-3p	APLN	Up
Up	PVT1		hsa-miR-214-3p	PAPPA	Up
Up	PVT1		hsa-miR-214-3p	ARL6IP6	Up
Up	PVT1		hsa-miR-214-3p	ZBTB10	Up
Up	PVT1		hsa-miR-214-3p	SELENOI	Up
Up	PVT1		hsa-miR-214-3p	UNG	Up
Up	PVT1		hsa-miR-214-3p	RNF111	Up
Up	PVT1		hsa-miR-214-3p	RUNX1	Up
Up	PVT1		hsa-miR-214-3p	ARHGAP5	Up
Up	PVT1		hsa-miR-214-3p	NRAS	Up
Up	PVT1		hsa-miR-214-3p	TRIM37	Up
Up	PVT1		hsa-miR-214-3p	XRN1	Up
Up	PVT1		hsa-miR-214-3p	SSR1	Up
Up	PVT1		hsa-miR-214-3p	ATP6V1C1	Up
Up	PVT1		hsa-miR-214-3p	INTS2	Up
Up	PVT1		hsa-miR-214-3p	TMED10	Up
Up	PVT1		hsa-miR-214-3p	PIM1	Up
Up	PVT1		hsa-miR-214-3p	NAA30	Up
Up	PVT1		hsa-miR-214-3p	ACVR2A	Up
Up	PVT1		hsa-miR-214-3p	JADE1	Up
Up	PVT1		hsa-miR-214-3p	PROSER1	Up
Up	PVT1		hsa-miR-214-3p	COG2	Up
Up	PVT1		hsa-miR-214-3p	UBR5	Up
Up	PVT1		hsa-miR-214-3p	ISOC1	Up
Up	PVT1		hsa-miR-214-3p	ASXL2	Up
Up	PVT1		hsa-miR-214-3p	WDR5	Up
Up	PVT1		hsa-miR-214-3p	GLS	Up
Up	PVT1		hsa-miR-214-3p	CSNK1G3	Up
Up	PVT1		hsa-miR-214-3p	PPP6C	Up
Up	PVT1		hsa-miR-214-3p	TMEM248	Up
Up	PVT1		hsa-miR-214-3p	CDC23	Up
Up	PVT1		hsa-miR-214-3p	HIGD1A	Up
Up	PVT1		hsa-miR-214-3p	ETV5	Up
Up	PVT1		hsa-miR-214-3p	LY6E	Up
Up	PVT1		hsa-miR-214-3p	ITCH	Up
Up	PVT1		hsa-miR-214-3p	DNAJB4	Up
Up	PVT1		hsa-miR-214-3p	SLC38A9	Up
Up	PVT1		hsa-miR-214-3p	SCD	Up
Up	PVT1		hsa-miR-214-3p	COL6A3	Up
Up	PVT1		hsa-miR-214-3p	SOCS5	Up
Up	PVT1		hsa-miR-214-3p	ALDH1B1	Up
Up	PVT1		hsa-miR-214-3p	CNIH1	Up
Up	PVT1		hsa-miR-214-3p	ARFGEF2	Up
Up	PVT1		hsa-miR-214-3p	SPEN	Up
Up	PVT1		hsa-miR-214-3p	OXR1	Up
Up	PVT1		hsa-miR-214-3p	TIMP2	Up
Up	PVT1		hsa-miR-214-3p	ST6GAL1	Up
Up	PVT1		hsa-miR-214-3p	ACLY	Up
Up	PVT1		hsa-miR-214-3p	PGGT1B	Up
Up	PVT1		hsa-miR-214-3p	TMED5	Up
Up	PVT1		hsa-miR-214-3p	RIMKLB	Up
Up	PVT1		hsa-miR-214-3p	RNF115	Up
Up	PVT1		hsa-miR-214-3p	GSE1	Up
Up	PVT1		hsa-miR-214-3p	ANKRD40	Up
Up	PVT1		hsa-miR-214-3p	PEG10	Up
Up	PVT1		hsa-miR-214-3p	POU2F1	Up
Up	PVT1		hsa-miR-214-3p	ERRFI1	Up
Up	PVT1		hsa-miR-214-3p	PTCH1	Up
Up	PVT1		hsa-miR-214-3p	PLK4	Up
Up	PVT1		hsa-miR-214-3p	PLS3	Up
Up	PVT1		hsa-miR-214-3p	PPARGC1B	Up
Up	PVT1		hsa-miR-214-3p	CRKL	Up
Up	PVT1		hsa-miR-214-3p	FAM91A1	Up
Up	PVT1		hsa-miR-214-3p	NDC1	Up
Up	PVT1		hsa-miR-214-3p	NOMO3	Up
Up	PVT1		hsa-miR-214-3p	GPD1L	Up
Up	PVT1		hsa-miR-214-3p	SIGMAR1	Up
Up	PVT1		hsa-miR-214-3p	KPNA1	Up
Up	PVT1		hsa-miR-214-3p	RANBP9	Up
Up	PVT1		hsa-miR-214-3p	LAPTM4B	Up
Up	PVT1		hsa-miR-214-3p	SLC18B1	Up
Up	PVT1		hsa-miR-214-3p	PSME4	Up
Up	PVT1		hsa-miR-214-3p	ARL8B	Up
Up	PVT1		hsa-miR-214-3p	STARD7	Up
Up	PVT1		hsa-miR-214-3p	PAK2	Up
Up	PVT1		hsa-miR-214-3p	ATP2B1	Up
Up	PVT1		hsa-miR-214-3p	PDLIM5	Up
Up	PVT1		hsa-miR-214-3p	ACER3	Up
Up	PVT1		hsa-miR-214-3p	PTDSS1	Up
Up	PVT1		hsa-miR-423-5p	JAG2	Up
Up	PVT1		hsa-miR-423-5p	STK24	Up
Up	PVT1		hsa-miR-423-5p	DOCK1	Up
Up	PVT1		hsa-miR-423-5p	ZBTB34	Up
Up	PVT1		hsa-miR-423-5p	SLC16A14	Up
Up	PVT1		hsa-miR-423-5p	PPP1R12B	Up
Up	PVT1		hsa-miR-423-5p	KRT80	Up
Up	PVT1		hsa-miR-423-5p	ACACA	Up
Up	PVT1		hsa-miR-423-5p	G3BP2	Up
Up	PVT1		hsa-miR-423-5p	ATP8B2	Up
Up	PVT1		hsa-miR-423-5p	RAB6A	Up
Up	PVT1		hsa-miR-423-5p	ZBTB9	Up
Up	PVT1		hsa-miR-423-5p	GOLPH3	Up
Up	PVT1		hsa-miR-423-5p	DCAF12	Up
Up	PVT1		hsa-miR-423-5p	GPI	Up
Up	PVT1		hsa-miR-423-5p	ERMP1	Up
Up	PVT1		hsa-miR-423-5p	MYBL2	Up
Up	PVT1		hsa-miR-423-5p	PA2G4	Up
Up	PVT1		hsa-miR-423-5p	ODC1	Up
Up	PVT1		hsa-miR-423-5p	SH3PXD2A	Up
Up	PVT1		hsa-miR-423-5p	C1orf198	Up
Up	PVT1		hsa-miR-423-5p	PGAM1	Up
Up	PVT1		hsa-miR-423-5p	SYDE2	Up
Up	PVT1		hsa-miR-423-5p	ELF4	Up
Up	PVT1		hsa-miR-423-5p	RFFL	Up
Up	PVT1		hsa-miR-423-5p	ANP32A	Up
Up	PVT1		hsa-miR-423-5p	STRN4	Up
Up	PVT1		hsa-miR-423-5p	POLD3	Up
Up	PVT1		hsa-miR-423-5p	PSME3	Up
Up	PVT1		hsa-miR-423-5p	PITPNM2	Up
Up	PVT1		hsa-miR-423-5p	KAT7	Up
Up	PVT1		hsa-miR-423-5p	PAK2	Up
Up	PVT1		hsa-miR-423-5p	IGF2BP1	Up
Up	PVT1		hsa-miR-423-5p	MDM4	Up
Up	PVT1		hsa-miR-518d-5p	TMEM248	Up
Up	PVT1		hsa-miR-518d-5p	LPGAT1	Up
Up	PVT1		hsa-miR-518d-5p	SLC25A33	Up
Up	PVT1		hsa-miR-519b-5p	TMEM248	Up
Up	PVT1		hsa-miR-519b-5p	SLC25A33	Up
Up	PVT1		hsa-miR-519c-5p	TMEM248	Up
Up	PVT1		hsa-miR-519c-5p	SLC25A33	Up
Up	PVT1		hsa-miR-520c-5p	TMEM248	Up
Up	PVT1		hsa-miR-520c-5p	LPGAT1	Up
Up	PVT1		hsa-miR-520c-5p	SLC25A33	Up
Up	PVT1		hsa-miR-526a	TMEM248	Up
Up	PVT1		hsa-miR-526a	LPGAT1	Up
Up	PVT1		hsa-miR-526a	SLC25A33	Up
Up	PVT1		hsa-miR-526b-5p	AGO1	Up
Up	PVT1		hsa-miR-526b-5p	SRFBP1	Up
Up	PVT1		hsa-miR-526b-5p	LRIF1	Up
Up	PVT1		hsa-miR-526b-5p	INIP	Up
Up	PVT1		hsa-miR-526b-5p	MPHOSPH9	Up
Up	PVT1		hsa-miR-526b-5p	SRPK1	Up
Up	PVT1		hsa-miR-526b-5p	ANP32E	Up
Up	PVT1		hsa-miR-526b-5p	SCD	Up
Up	PVT1		hsa-miR-526b-5p	SDCBP	Up
Up	PVT1		hsa-miR-526b-5p	MKLN1	Up
Up	PVT1		hsa-miR-526b-5p	TGFBR1	Up
Up	PVT1		hsa-miR-526b-5p	LATS1	Up
Up	PVT1		hsa-miR-526b-5p	COL18A1	Up
Up	PVT1		hsa-miR-526b-5p	HMG20A	Up
Up	PVT1		hsa-miR-526b-5p	ABCB10	Up
Up	PVT1		hsa-miR-526b-5p	RPRD1A	Up
Up	PVT1		hsa-miR-526b-5p	KPNA6	Up
Up	PVT1		hsa-miR-526b-5p	THAP6	Up
Up	PVT1		hsa-miR-526b-5p	PHLDA1	Up
Up	PVT1		hsa-miR-526b-5p	CASD1	Up
Up	PVT1		hsa-miR-526b-5p	ENAH	Up
Up	PVT1		hsa-miR-761	THRAP3	Up
Up	PVT1		hsa-miR-761	LY6E	Up
Up	PVT1		hsa-miR-761	TLE3	Up
Up	PVT1		hsa-miR-761	KPNA3	Up
Up	PVT1		hsa-miR-761	HMG20A	Up
Up	PVT1		hsa-miR-761	POU2F1	Up
Up	PVT1		hsa-miR-761	TBL1XR1	Up
Up	PVT1		hsa-miR-761	C15orf39	Up
Up	PVT1		hsa-miR-761	NDC1	Up
Up	PVT1		hsa-miR-761	PAPPA	Up
Up	PVT1		hsa-miR-761	SIGMAR1	Up
Up	PVT1		hsa-miR-761	KPNA1	Up
Up	PVT1		hsa-miR-761	PIM1	Up
Up	PVT1		hsa-miR-761	NAA30	Up
			miRNAname	geneName
Up	PVT1		hsa-miR-873-5p	AGO1	Up
Up	PVT1		hsa-miR-873-5p	MTF2	Up
Up	PVT1		hsa-miR-873-5p	CDC27	Up
Up	PVT1		hsa-miR-873-5p	LMAN1	Up
Up	PVT1		hsa-miR-873-5p	MATR3	Up
Up	PVT1		hsa-miR-873-5p	NIP7	Up
Up	PVT1		hsa-miR-873-5p	RCOR1	Up
Up	PVT1		hsa-miR-873-5p	MAX	Up
Up	PVT1		hsa-miR-873-5p	KRT80	Up
Up	PVT1		hsa-miR-873-5p	SRPK1	Up
Up	PVT1		hsa-miR-873-5p	CCDC117	Up
Up	PVT1		hsa-miR-873-5p	USP15	Up
Up	PVT1		hsa-miR-873-5p	SLC5A6	Up
Up	PVT1		hsa-miR-873-5p	ATAD2	Up
Up	PVT1		hsa-miR-873-5p	KPNA3	Up
Up	PVT1		hsa-miR-873-5p	ATP8B2	Up
Up	PVT1		hsa-miR-873-5p	JMY	Up
Up	PVT1		hsa-miR-873-5p	FOS	Up
Up	PVT1		hsa-miR-873-5p	DDAH1	Up
Up	PVT1		hsa-miR-873-5p	CHEK1	Up
Up	PVT1		hsa-miR-873-5p	FNIP1	Up
Up	PVT1		hsa-miR-873-5p	SLC6A6	Up
Up	PVT1		hsa-miR-873-5p	HK2	Up
Up	PVT1		hsa-miR-873-5p	CPNE3	Up
Up	PVT1		hsa-miR-873-5p	CAMSAP2	Up
Up	PVT1		hsa-miR-873-5p	GTF3C4	Up
Up	PVT1		hsa-miR-873-5p	SHROOM3	Up
Up	PVT1		hsa-miR-873-5p	ZBTB18	Up
Up	PVT1		hsa-miR-873-5p	EEF1AKMT3	Up
Up	PVT1		hsa-miR-873-5p	ARIH1	Up
Up	PVT1		hsa-miR-873-5p	RSBN1	Up
Up	PVT1		hsa-miR-873-5p	PPP2R1B	Up
Up	PVT1		hsa-miR-873-5p	TANC1	Up
Up	PVT1		hsa-miR-873-5p	BHLHE40	Up
Up	PVT1		hsa-miR-873-5p	ENAH	Up
Up	PVT1		hsa-miR-873-5p	SSR1	Up
Up	PVT1		hsa-miR-873-5p	TMED10	Up
Up	PVT1		hsa-miR-873-5p	RAD51AP1	Up
Up	PVT1		hsa-miR-873-5p	THUMPD1	Up
Up	PVT1		hsa-miR-873-5p	ASAP2	Up
Up	PVT1		hsa-miR-873-5p	OSBPL11	Up
Up	PVT1		hsa-miR-873-5p	TM9SF3	Up
Up	PVT1		hsa-miR-873-5p	SELENOF	Up
Up	PVT1		hsa-miR-873-5p	SGK1	Up
Up	PVT1		hsa-miR-873-5p	RASA1	Up
Up	PVT1		hsa-miR-873-5p	ABCE1	Up
Up	PVT1		hsa-miR-873-5p	USP12	Up
Up	PVT1		hsa-miR-873-5p	DMD	Up
Up	PVT1		hsa-miR-873-5p	SLC38A2	Up
Up	PVT1		hsa-miR-873-5p	GID4	Up
Up	PVT1		hsa-miR-873-5p	MKLN1	Up
Up	PVT1		hsa-miR-873-5p	ZNF561	Up
Up	PVT1		hsa-miR-873-5p	NUP133	Up
Up	PVT1		hsa-miR-873-5p	SLC30A7	Up
Up	PVT1		hsa-miR-873-5p	STRN4	Up
Up	PVT1		hsa-miR-873-5p	ZNF207	Up
Up	PVT1		hsa-miR-873-5p	KLF13	Up
Up	PVT1		hsa-miR-873-5p	CERS6	Up
Up	PVT1		hsa-miR-873-5p	EFR3A	Up
Up	PVT1		hsa-miR-873-5p	PDE4D	Up
Up	PVT1		hsa-miR-873-5p	ERRFI1	Up
Up	PVT1		hsa-miR-873-5p	BCL10	Up
Up	PVT1		hsa-miR-873-5p	KPNA6	Up
Up	PVT1		hsa-miR-873-5p	ZSCAN22	Up
Up	PVT1		hsa-miR-873-5p	SEH1L	Up
Up	PVT1		hsa-miR-873-5p	SIGMAR1	Up
Up	PVT1		hsa-miR-873-5p	MCL1	Up
Up	PVT1		hsa-miR-873-5p	SNTB2	Up
Up	PVT1		hsa-miR-873-5p	NUDT3	Up
Up	PVT1		hsa-miR-873-5p	LAMC1	Up
Up	PVT1		hsa-miR-873-5p	USP1	Up
Up	PVT1		hsa-miR-873-5p	ATP2B1	Up
Up	PVT1		hsa-miR-873-5p	SAV1	Up
Up	PVT1		hsa-miR-873-5p	PGK1	Up
Up	PVT1		hsa-miR-1301-3p	PRKCE	Up
Up	PVT1		hsa-miR-1301-3p	AGFG1	Up
Up	PVT1		hsa-miR-1301-3p	SMAD2	Up
Up	PVT1		hsa-miR-1301-3p	TTLL12	Up
Up	PVT1		hsa-miR-1301-3p	LMNB1	Up
Up	PVT1		hsa-miR-1301-3p	SLK	Up
Up	PVT1		hsa-miR-1301-3p	G3BP2	Up
Up	PVT1		hsa-miR-1301-3p	KPNA3	Up
Up	PVT1		hsa-miR-1301-3p	EIF5	Up
Up	PVT1		hsa-miR-1301-3p	DDX47	Up
Up	PVT1		hsa-miR-1301-3p	HSPA9	Up
Up	PVT1		hsa-miR-1301-3p	FBXO11	Up
Up	PVT1		hsa-miR-1301-3p	USF3	Up
Up	PVT1		hsa-miR-1301-3p	PTK2	Up
Up	PVT1		hsa-miR-1301-3p	OTUD3	Up
Up	PVT1		hsa-miR-1301-3p	IPO8	Up
Up	PVT1		hsa-miR-1301-3p	ATP13A3	Up
Up	PVT1		hsa-miR-1301-3p	TWF1	Up
Up	PVT1		hsa-miR-1301-3p	ZBTB18	Up
Up	PVT1		hsa-miR-1301-3p	ZBTB10	Up
Up	PVT1		hsa-miR-1301-3p	PPP4R3B	Up
Up	PVT1		hsa-miR-1301-3p	CSNK1G3	Up
Up	PVT1		hsa-miR-1301-3p	PGAM1	Up
Up	PVT1		hsa-miR-1301-3p	SYNJ1	Up
Up	PVT1		hsa-miR-1301-3p	HIGD1A	Up
Up	PVT1		hsa-miR-1301-3p	CACYBP	Up
Up	PVT1		hsa-miR-1301-3p	PRELID3B	Up
Up	PVT1		hsa-miR-1301-3p	MKLN1	Up
Up	PVT1		hsa-miR-1301-3p	NAA60	Up
Up	PVT1		hsa-miR-1301-3p	SNX2	Up
Up	PVT1		hsa-miR-1301-3p	SKIL	Up
Up	PVT1		hsa-miR-1301-3p	NFAT5	Up
Up	PVT1		hsa-miR-1301-3p	PDE4D	Up
Up	PVT1		hsa-miR-1301-3p	SPRED2	Up
Up	PVT1		hsa-miR-1301-3p	ATP1B3	Up
Up	PVT1		hsa-miR-1301-3p	CPPED1	Up
Up	PVT1		hsa-miR-1301-3p	ATP2B1	Up
Up	PVT1		hsa-miR-1301-3p	RERE	Up
Up	PVT1		hsa-miR-3184-5p	JAG2	Up
Up	PVT1		hsa-miR-3184-5p	ATP8B2	Up
Up	PVT1		hsa-miR-3184-5p	GTF3C4	Up
Up	PVT1		hsa-miR-3184-5p	MYBL2	Up
Up	PVT1		hsa-miR-3184-5p	IGF2BP1	Up
Up	PVT1		hsa-miR-3184-5p	PA2G4	Up
Up	PVT1		hsa-miR-3184-5p	ODC1	Up
Up	PVT1		hsa-miR-3619-5p	PROSER1	Up
Up	PVT1		hsa-miR-3619-5p	THRAP3	Up
Up	PVT1		hsa-miR-3619-5p	LY6E	Up
Up	PVT1		hsa-miR-3619-5p	TLE3	Up
Up	PVT1		hsa-miR-3619-5p	KPNA3	Up
Up	PVT1		hsa-miR-3619-5p	ATP8B2	Up
Up	PVT1		hsa-miR-3619-5p	TBL1XR1	Up
Up	PVT1		hsa-miR-3619-5p	SRGAP1	Up
Up	PVT1		hsa-miR-3619-5p	LONP2	Up
Up	PVT1		hsa-miR-3619-5p	PAPPA	Up
Up	PVT1		hsa-miR-3619-5p	SIGMAR1	Up
Up	PVT1		hsa-miR-3619-5p	KPNA1	Up
Up	PVT1		hsa-miR-3619-5p	RANBP9	Up
Up	PVT1		hsa-miR-3619-5p	PIM1	Up
Up	PVT1		hsa-miR-3619-5p	PTDSS1	Up
Down	MEG3		hsa-miR-942-5p	ZNF589	Down

## Sheet: pseudogene ceRNA
pseudogene expression	pseudogene	miRNAname	geneName	gene expression
Down	TMEM198B	hsa-miR-15a-5p	HAUS2	Down
Down	TMEM198B	hsa-miR-15a-5p	CNTNAP1	Down
Down	TMEM198B	hsa-miR-15a-5p	ARL2	Down
Down	TMEM198B	hsa-miR-15a-5p	FGFR1	Down
Down	TMEM198B	hsa-miR-15a-5p	TET3	Down
Down	TMEM198B	hsa-miR-15a-5p	SYNGAP1	Down
Down	TMEM198B	hsa-miR-15a-5p	SEL1L3	Down
Down	TMEM198B	hsa-miR-15a-5p	NAT8L	Down
Down	TMEM198B	hsa-miR-15a-5p	BCL2	Down
Down	TMEM198B	hsa-miR-15a-5p	GNG12	Down
Down	TMEM198B	hsa-miR-15a-5p	UBN2	Down
Down	TMEM198B	hsa-miR-15a-5p	CBX6	Down
Down	TMEM198B	hsa-miR-15a-5p	FAM189B	Down
Down	TMEM198B	hsa-miR-15a-5p	TUBA1A	Down
Down	TMEM198B	hsa-miR-15a-5p	SUSD6	Down
Down	TMEM198B	hsa-miR-15a-5p	LRIG1	Down
Down	TMEM198B	hsa-miR-15a-5p	UBE2K	Down
Down	TMEM198B	hsa-miR-15a-5p	SLC9A3R2	Down
Down	TMEM198B	hsa-miR-15a-5p	KIF5C	Down
Down	TMEM198B	hsa-miR-15a-5p	IRF2BPL	Down
Down	TMEM198B	hsa-miR-15a-5p	CYP2S1	Down
Down	TMEM198B	hsa-miR-15a-5p	TACC1	Down
Down	TMEM198B	hsa-miR-15a-5p	IKBKB	Down
Down	TMEM198B	hsa-miR-15a-5p	AFAP1	Down
Down	TMEM198B	hsa-miR-15a-5p	MSRB2	Down
Down	TMEM198B	hsa-miR-15a-5p	NISCH	Down
Down	TMEM198B	hsa-miR-15a-5p	AKAP12	Down
Down	TMEM198B	hsa-miR-15a-5p	ATXN7L3	Down
Down	TMEM198B	hsa-miR-15a-5p	EXTL3	Down
Down	TMEM198B	hsa-miR-15a-5p	RAB11FIP1	Down
Down	TMEM198B	hsa-miR-15a-5p	RAB11FIP5	Down
Down	TMEM198B	hsa-miR-15a-5p	AKT3	Down
Down	TMEM198B	hsa-miR-15a-5p	MOB3B	Down
Down	TMEM198B	hsa-miR-15a-5p	CBFA2T3	Down
Down	TMEM198B	hsa-miR-15a-5p	COBLL1	Down
Down	TMEM198B	hsa-miR-15a-5p	MAP4	Down
Down	TMEM198B	hsa-miR-15a-5p	VAMP8	Down
Down	TMEM198B	hsa-miR-15a-5p	RGMB	Down
Down	TMEM198B	hsa-miR-15a-5p	NSD2	Down
Down	TMEM198B	hsa-miR-15a-5p	MTHFR	Down
Down	TMEM198B	hsa-miR-15a-5p	VAMP1	Down
Down	TMEM198B	hsa-miR-15a-5p	MYO5B	Down
Down	TMEM198B	hsa-miR-15a-5p	C12orf76	Down
Down	TMEM198B	hsa-miR-15a-5p	C1orf21	Down
Down	TMEM198B	hsa-miR-15a-5p	DYNLL2	Down
Down	TMEM198B	hsa-miR-15a-5p	WWC1	Down
Down	TMEM198B	hsa-miR-15a-5p	TNK2	Down
Down	TMEM198B	hsa-miR-15a-5p	GALC	Down
Down	TMEM198B	hsa-miR-15a-5p	DRAM1	Down
Down	TMEM198B	hsa-miR-15a-5p	CCNJL	Down
Down	TMEM198B	hsa-miR-15a-5p	PLXNA2	Down
Down	TMEM198B	hsa-miR-15a-5p	CPEB2	Down
Down	TMEM198B	hsa-miR-15a-5p	RNF144B	Down
Down	TMEM198B	hsa-miR-15a-5p	CLU	Down
Down	TMEM198B	hsa-miR-15a-5p	TNIP2	Down
Down	TMEM198B	hsa-miR-15a-5p	CYP26B1	Down
Down	TMEM198B	hsa-miR-15a-5p	NSMCE3	Down
Down	TMEM198B	hsa-miR-15a-5p	CCND2	Down
Down	TMEM198B	hsa-miR-15a-5p	DDX3X	Down
Down	TMEM198B	hsa-miR-15b-5p	HAUS2	Down
Down	TMEM198B	hsa-miR-15b-5p	CNTNAP1	Down
Down	TMEM198B	hsa-miR-15b-5p	ARL2	Down
Down	TMEM198B	hsa-miR-15b-5p	FGFR1	Down
Down	TMEM198B	hsa-miR-15b-5p	TET3	Down
Down	TMEM198B	hsa-miR-15b-5p	SYNGAP1	Down
Down	TMEM198B	hsa-miR-15b-5p	SEL1L3	Down
Down	TMEM198B	hsa-miR-15b-5p	NAT8L	Down
Down	TMEM198B	hsa-miR-15b-5p	BCL2	Down
Down	TMEM198B	hsa-miR-15b-5p	GNG12	Down
Down	TMEM198B	hsa-miR-15b-5p	UBN2	Down
Down	TMEM198B	hsa-miR-15b-5p	CBX6	Down
Down	TMEM198B	hsa-miR-15b-5p	FAM189B	Down
Down	TMEM198B	hsa-miR-15b-5p	TIAF1	Down
Down	TMEM198B	hsa-miR-15b-5p	PPL	Down
Down	TMEM198B	hsa-miR-15b-5p	TUBA1A	Down
Down	TMEM198B	hsa-miR-15b-5p	SUSD6	Down
Down	TMEM198B	hsa-miR-15b-5p	LRIG1	Down
Down	TMEM198B	hsa-miR-15b-5p	UBE2K	Down
Down	TMEM198B	hsa-miR-15b-5p	SLC9A3R2	Down
Down	TMEM198B	hsa-miR-15b-5p	KIF5C	Down
Down	TMEM198B	hsa-miR-15b-5p	IRF2BPL	Down
Down	TMEM198B	hsa-miR-15b-5p	AP1S3	Down
Down	TMEM198B	hsa-miR-15b-5p	CYP2S1	Down
Down	TMEM198B	hsa-miR-15b-5p	TACC1	Down
Down	TMEM198B	hsa-miR-15b-5p	IKBKB	Down
Down	TMEM198B	hsa-miR-15b-5p	AFAP1	Down
Down	TMEM198B	hsa-miR-15b-5p	MSRB2	Down
Down	TMEM198B	hsa-miR-15b-5p	NISCH	Down
Down	TMEM198B	hsa-miR-15b-5p	AKAP12	Down
Down	TMEM198B	hsa-miR-15b-5p	ATXN7L3	Down
Down	TMEM198B	hsa-miR-15b-5p	EXTL3	Down
Down	TMEM198B	hsa-miR-15b-5p	RAB11FIP1	Down
Down	TMEM198B	hsa-miR-15b-5p	AKT3	Down
Down	TMEM198B	hsa-miR-15b-5p	MOB3B	Down
Down	TMEM198B	hsa-miR-15b-5p	CBFA2T3	Down
Down	TMEM198B	hsa-miR-15b-5p	COBLL1	Down
Down	TMEM198B	hsa-miR-15b-5p	MAP4	Down
Down	TMEM198B	hsa-miR-15b-5p	VAMP8	Down
Down	TMEM198B	hsa-miR-15b-5p	RGMB	Down
Down	TMEM198B	hsa-miR-15b-5p	NSD2	Down
Down	TMEM198B	hsa-miR-15b-5p	MTHFR	Down
Down	TMEM198B	hsa-miR-15b-5p	VAMP1	Down
Down	TMEM198B	hsa-miR-15b-5p	MYO5B	Down
Down	TMEM198B	hsa-miR-15b-5p	C12orf76	Down
Down	TMEM198B	hsa-miR-15b-5p	C1orf21	Down
Down	TMEM198B	hsa-miR-15b-5p	DYNLL2	Down
Down	TMEM198B	hsa-miR-15b-5p	WWC1	Down
Down	TMEM198B	hsa-miR-15b-5p	TNK2	Down
Down	TMEM198B	hsa-miR-15b-5p	GALC	Down
Down	TMEM198B	hsa-miR-15b-5p	DRAM1	Down
Down	TMEM198B	hsa-miR-15b-5p	CCNJL	Down
Down	TMEM198B	hsa-miR-15b-5p	PLXNA2	Down
Down	TMEM198B	hsa-miR-15b-5p	CPEB2	Down
Down	TMEM198B	hsa-miR-15b-5p	RNF144B	Down
Down	TMEM198B	hsa-miR-15b-5p	CLU	Down
Down	TMEM198B	hsa-miR-15b-5p	TNIP2	Down
Down	TMEM198B	hsa-miR-15b-5p	CYP26B1	Down
Down	TMEM198B	hsa-miR-15b-5p	NSMCE3	Down
Down	TMEM198B	hsa-miR-15b-5p	CCND2	Down
Down	TMEM198B	hsa-miR-15b-5p	DDX3X	Down
Down	TMEM198B	hsa-miR-16-5p	HAUS2	Down
Down	TMEM198B	hsa-miR-16-5p	CNTNAP1	Down
Down	TMEM198B	hsa-miR-16-5p	ARL2	Down
Down	TMEM198B	hsa-miR-16-5p	FGFR1	Down
Down	TMEM198B	hsa-miR-16-5p	TET3	Down
Down	TMEM198B	hsa-miR-16-5p	SYNGAP1	Down
Down	TMEM198B	hsa-miR-16-5p	SEL1L3	Down
Down	TMEM198B	hsa-miR-16-5p	NAT8L	Down
Down	TMEM198B	hsa-miR-16-5p	BCL2	Down
Down	TMEM198B	hsa-miR-16-5p	GNG12	Down
Down	TMEM198B	hsa-miR-16-5p	UBN2	Down
Down	TMEM198B	hsa-miR-16-5p	CBX6	Down
Down	TMEM198B	hsa-miR-16-5p	FAM189B	Down
Down	TMEM198B	hsa-miR-16-5p	TIAF1	Down
Down	TMEM198B	hsa-miR-16-5p	PPL	Down
Down	TMEM198B	hsa-miR-16-5p	TUBA1A	Down
Down	TMEM198B	hsa-miR-16-5p	SUSD6	Down
Down	TMEM198B	hsa-miR-16-5p	LRIG1	Down
Down	TMEM198B	hsa-miR-16-5p	UBE2K	Down
Down	TMEM198B	hsa-miR-16-5p	SLC9A3R2	Down
Down	TMEM198B	hsa-miR-16-5p	KIF5C	Down
Down	TMEM198B	hsa-miR-16-5p	IRF2BPL	Down
Down	TMEM198B	hsa-miR-16-5p	AP1S3	Down
Down	TMEM198B	hsa-miR-16-5p	CYP2S1	Down
Down	TMEM198B	hsa-miR-16-5p	TACC1	Down
Down	TMEM198B	hsa-miR-16-5p	IKBKB	Down
Down	TMEM198B	hsa-miR-16-5p	AFAP1	Down
Down	TMEM198B	hsa-miR-16-5p	MSRB2	Down
Down	TMEM198B	hsa-miR-16-5p	NISCH	Down
Down	TMEM198B	hsa-miR-16-5p	AKAP12	Down
Down	TMEM198B	hsa-miR-16-5p	ATXN7L3	Down
Down	TMEM198B	hsa-miR-16-5p	EXTL3	Down
Down	TMEM198B	hsa-miR-16-5p	RAB11FIP1	Down
Down	TMEM198B	hsa-miR-16-5p	AKT3	Down
Down	TMEM198B	hsa-miR-16-5p	MOB3B	Down
Down	TMEM198B	hsa-miR-16-5p	CBFA2T3	Down
Down	TMEM198B	hsa-miR-16-5p	COBLL1	Down
Down	TMEM198B	hsa-miR-16-5p	MAP4	Down
Down	TMEM198B	hsa-miR-16-5p	VAMP8	Down
Down	TMEM198B	hsa-miR-16-5p	RGMB	Down
Down	TMEM198B	hsa-miR-16-5p	NSD2	Down
Down	TMEM198B	hsa-miR-16-5p	MTHFR	Down
Down	TMEM198B	hsa-miR-16-5p	VAMP1	Down
Down	TMEM198B	hsa-miR-16-5p	MYO5B	Down
Down	TMEM198B	hsa-miR-16-5p	C12orf76	Down
Down	TMEM198B	hsa-miR-16-5p	C1orf21	Down
Down	TMEM198B	hsa-miR-16-5p	DYNLL2	Down
Down	TMEM198B	hsa-miR-16-5p	WWC1	Down
Down	TMEM198B	hsa-miR-16-5p	TNK2	Down
Down	TMEM198B	hsa-miR-16-5p	GALC	Down
Down	TMEM198B	hsa-miR-16-5p	DRAM1	Down
Down	TMEM198B	hsa-miR-16-5p	CCNJL	Down
Down	TMEM198B	hsa-miR-16-5p	PLXNA2	Down
Down	TMEM198B	hsa-miR-16-5p	CPEB2	Down
Down	TMEM198B	hsa-miR-16-5p	RNF144B	Down
Down	TMEM198B	hsa-miR-16-5p	CLU	Down
Down	TMEM198B	hsa-miR-16-5p	TNIP2	Down
Down	TMEM198B	hsa-miR-16-5p	CYP26B1	Down
Down	TMEM198B	hsa-miR-16-5p	NSMCE3	Down
Down	TMEM198B	hsa-miR-16-5p	CCND2	Down
Down	TMEM198B	hsa-miR-16-5p	DDX3X	Down
Down	ZNF826P	hsa-miR-23a-3p	TET3	Down
Down	ZNF826P	hsa-miR-23a-3p	SYNGAP1	Down
Down	ZNF826P	hsa-miR-23a-3p	PXDN	Down
Down	ZNF826P	hsa-miR-23a-3p	ZNF395	Down
Down	ZNF826P	hsa-miR-23a-3p	UBN2	Down
Down	ZNF826P	hsa-miR-23a-3p	LRIG1	Down
Down	ZNF826P	hsa-miR-23a-3p	UBE2K	Down
Down	ZNF826P	hsa-miR-23a-3p	TNFAIP3	Down
Down	ZNF826P	hsa-miR-23a-3p	PKP2	Down
Down	ZNF826P	hsa-miR-23a-3p	ALDH5A1	Down
Down	ZNF826P	hsa-miR-23a-3p	SIRPA	Down
Down	ZNF826P	hsa-miR-23a-3p	NISCH	Down
Down	ZNF826P	hsa-miR-23a-3p	ATXN7L3	Down
Down	ZNF826P	hsa-miR-23a-3p	KLHL5	Down
Down	ZNF826P	hsa-miR-23a-3p	MT2A	Down
Down	ZNF826P	hsa-miR-23a-3p	SLC17A5	Down
Down	ZNF826P	hsa-miR-23a-3p	SATB1	Down
Down	ZNF826P	hsa-miR-23a-3p	CBFA2T3	Down
Down	ZNF826P	hsa-miR-23a-3p	NSD2	Down
Down	ZNF826P	hsa-miR-23a-3p	ZNF506	Down
Down	ZNF826P	hsa-miR-23a-3p	C12orf76	Down
Down	ZNF826P	hsa-miR-23a-3p	FGD4	Down
Down	ZNF826P	hsa-miR-23a-3p	ZNF721	Down
Down	ZNF826P	hsa-miR-23a-3p	TUSC2	Down
Down	ZNF826P	hsa-miR-23a-3p	ZIC1	Down
Down	ZNF826P	hsa-miR-23a-3p	GRK2	Down
Down	ZNF826P	hsa-miR-23a-3p	CAMK2N1	Down
Down	ZNF826P	hsa-miR-23a-3p	B4GAT1	Down
Down	ZNF826P	hsa-miR-23a-3p	HMGN5	Down
Down	ZNF826P	hsa-miR-23a-3p	HIVEP2	Down
Down	ZNF826P	hsa-miR-23a-3p	CPEB2	Down
Down	ZNF826P	hsa-miR-23a-3p	WBP2	Down
Down	ZNF826P	hsa-miR-23a-3p	TNRC6C	Down
Down	ZNF826P	hsa-miR-23a-3p	ZNF525	Down
Down	ZNF826P	hsa-miR-23a-3p	ZNF253	Down
Down	ZNF826P	hsa-miR-23a-3p	DDX3X	Down
Down	ZNF826P	hsa-miR-23b-3p	TET3	Down
Down	ZNF826P	hsa-miR-23b-3p	SYNGAP1	Down
Down	ZNF826P	hsa-miR-23b-3p	PXDN	Down
Down	ZNF826P	hsa-miR-23b-3p	ZNF395	Down
Down	ZNF826P	hsa-miR-23b-3p	UBN2	Down
Down	ZNF826P	hsa-miR-23b-3p	LRIG1	Down
Down	ZNF826P	hsa-miR-23b-3p	UBE2K	Down
Down	ZNF826P	hsa-miR-23b-3p	TNFAIP3	Down
Down	ZNF826P	hsa-miR-23b-3p	PKP2	Down
Down	ZNF826P	hsa-miR-23b-3p	ALDH5A1	Down
Down	ZNF826P	hsa-miR-23b-3p	SIRPA	Down
Down	ZNF826P	hsa-miR-23b-3p	NISCH	Down
Down	ZNF826P	hsa-miR-23b-3p	ATXN7L3	Down
Down	ZNF826P	hsa-miR-23b-3p	KLHL5	Down
Down	ZNF826P	hsa-miR-23b-3p	MT2A	Down
Down	ZNF826P	hsa-miR-23b-3p	SLC17A5	Down
Down	ZNF826P	hsa-miR-23b-3p	SATB1	Down
Down	ZNF826P	hsa-miR-23b-3p	CBFA2T3	Down
Down	ZNF826P	hsa-miR-23b-3p	NSD2	Down
Down	ZNF826P	hsa-miR-23b-3p	ZNF506	Down
Down	ZNF826P	hsa-miR-23b-3p	C12orf76	Down
Down	ZNF826P	hsa-miR-23b-3p	FGD4	Down
Down	ZNF826P	hsa-miR-23b-3p	ZNF721	Down
Down	ZNF826P	hsa-miR-23b-3p	TUSC2	Down
Down	ZNF826P	hsa-miR-23b-3p	ZIC1	Down
Down	ZNF826P	hsa-miR-23b-3p	GRK2	Down
Down	ZNF826P	hsa-miR-23b-3p	CAMK2N1	Down
Down	ZNF826P	hsa-miR-23b-3p	B4GAT1	Down
Down	ZNF826P	hsa-miR-23b-3p	HMGN5	Down
Down	ZNF826P	hsa-miR-23b-3p	HIVEP2	Down
Down	ZNF826P	hsa-miR-23b-3p	CPEB2	Down
Down	ZNF826P	hsa-miR-23b-3p	WBP2	Down
Down	ZNF826P	hsa-miR-23b-3p	TNRC6C	Down
Down	ZNF826P	hsa-miR-23b-3p	ZNF525	Down
Down	ZNF826P	hsa-miR-23b-3p	ZNF253	Down
Down	ZNF826P	hsa-miR-23b-3p	DDX3X	Down
Down	ZNF826P	hsa-miR-23c	NSD2	Down
Down	ZNF826P	hsa-miR-23c	ZNF395	Down
Down	ZNF826P	hsa-miR-23c	TUSC2	Down
Down	ZNF826P	hsa-miR-23c	ZIC1	Down
Down	ZNF826P	hsa-miR-23c	GRK2	Down
Down	ZNF826P	hsa-miR-23c	TNFAIP3	Down
Down	ZNF826P	hsa-miR-23c	B4GAT1	Down
Down	ZNF826P	hsa-miR-23c	HIVEP2	Down
Down	ZNF826P	hsa-miR-23c	CPEB2	Down
Down	ZNF826P	hsa-miR-23c	SIRPA	Down
Down	ZNF826P	hsa-miR-23c	ATXN7L3	Down
Down	ZNF826P	hsa-miR-23c	WBP2	Down
Down	ZNF826P	hsa-miR-23c	TNRC6C	Down
Down	ZNF826P	hsa-miR-23c	KLHL5	Down
Down	ZNF826P	hsa-miR-23c	SATB1	Down
Down	ZNF826P	hsa-miR-23c	CBFA2T3	Down
Down	ZNF826P	hsa-miR-130a-5p	NSD2	Down
Down	ZNF826P	hsa-miR-130a-5p	FGD4	Down
Down	ZNF826P	hsa-miR-130a-5p	ZNF395	Down
Down	ZNF826P	hsa-miR-130a-5p	TUSC2	Down
Down	ZNF826P	hsa-miR-130a-5p	ZIC1	Down
Down	ZNF826P	hsa-miR-130a-5p	GRK2	Down
Down	ZNF826P	hsa-miR-130a-5p	LRIG1	Down
Down	ZNF826P	hsa-miR-130a-5p	UBE2K	Down
Down	ZNF826P	hsa-miR-130a-5p	TNFAIP3	Down
Down	ZNF826P	hsa-miR-130a-5p	B4GAT1	Down
Down	ZNF826P	hsa-miR-130a-5p	HIVEP2	Down
Down	ZNF826P	hsa-miR-130a-5p	CPEB2	Down
Down	ZNF826P	hsa-miR-130a-5p	SIRPA	Down
Down	ZNF826P	hsa-miR-130a-5p	ATXN7L3	Down
Down	ZNF826P	hsa-miR-130a-5p	WBP2	Down
Down	ZNF826P	hsa-miR-130a-5p	TNRC6C	Down
Down	ZNF826P	hsa-miR-130a-5p	KLHL5	Down
Down	ZNF826P	hsa-miR-130a-5p	SATB1	Down
Down	ZNF826P	hsa-miR-130a-5p	CBFA2T3	Down
Down	TMEM198B	hsa-miR-195-5p	HAUS2	Down
Down	TMEM198B	hsa-miR-195-5p	CNTNAP1	Down
Down	TMEM198B	hsa-miR-195-5p	ARL2	Down
Down	TMEM198B	hsa-miR-195-5p	FGFR1	Down
Down	TMEM198B	hsa-miR-195-5p	TET3	Down
Down	TMEM198B	hsa-miR-195-5p	SYNGAP1	Down
Down	TMEM198B	hsa-miR-195-5p	SEL1L3	Down
Down	TMEM198B	hsa-miR-195-5p	NAT8L	Down
Down	TMEM198B	hsa-miR-195-5p	BCL2	Down
Down	TMEM198B	hsa-miR-195-5p	GNG12	Down
Down	TMEM198B	hsa-miR-195-5p	UBN2	Down
Down	TMEM198B	hsa-miR-195-5p	CBX6	Down
Down	TMEM198B	hsa-miR-195-5p	FAM189B	Down
Down	TMEM198B	hsa-miR-195-5p	TIAF1	Down
Down	TMEM198B	hsa-miR-195-5p	PPL	Down
Down	TMEM198B	hsa-miR-195-5p	TUBA1A	Down
Down	TMEM198B	hsa-miR-195-5p	SUSD6	Down
Down	TMEM198B	hsa-miR-195-5p	LRIG1	Down
Down	TMEM198B	hsa-miR-195-5p	UBE2K	Down
Down	TMEM198B	hsa-miR-195-5p	SLC9A3R2	Down
Down	TMEM198B	hsa-miR-195-5p	KIF5C	Down
Down	TMEM198B	hsa-miR-195-5p	IRF2BPL	Down
Down	TMEM198B	hsa-miR-195-5p	AP1S3	Down
Down	TMEM198B	hsa-miR-195-5p	CYP2S1	Down
Down	TMEM198B	hsa-miR-195-5p	TACC1	Down
Down	TMEM198B	hsa-miR-195-5p	IKBKB	Down
Down	TMEM198B	hsa-miR-195-5p	AFAP1	Down
Down	TMEM198B	hsa-miR-195-5p	MSRB2	Down
Down	TMEM198B	hsa-miR-195-5p	NISCH	Down
Down	TMEM198B	hsa-miR-195-5p	AKAP12	Down
Down	TMEM198B	hsa-miR-195-5p	ATXN7L3	Down
Down	TMEM198B	hsa-miR-195-5p	EXTL3	Down
Down	TMEM198B	hsa-miR-195-5p	RAB11FIP1	Down
Down	TMEM198B	hsa-miR-195-5p	RAB11FIP5	Down
Down	TMEM198B	hsa-miR-195-5p	AKT3	Down
Down	TMEM198B	hsa-miR-195-5p	MOB3B	Down
Down	TMEM198B	hsa-miR-195-5p	CBFA2T3	Down
Down	TMEM198B	hsa-miR-195-5p	COBLL1	Down
Down	TMEM198B	hsa-miR-195-5p	MAP4	Down
Down	TMEM198B	hsa-miR-195-5p	VAMP8	Down
Down	TMEM198B	hsa-miR-195-5p	RGMB	Down
Down	TMEM198B	hsa-miR-195-5p	NSD2	Down
Down	TMEM198B	hsa-miR-195-5p	MTHFR	Down
Down	TMEM198B	hsa-miR-195-5p	VAMP1	Down
Down	TMEM198B	hsa-miR-195-5p	MYO5B	Down
Down	TMEM198B	hsa-miR-195-5p	C12orf76	Down
Down	TMEM198B	hsa-miR-195-5p	C1orf21	Down
Down	TMEM198B	hsa-miR-195-5p	WWC1	Down
Down	TMEM198B	hsa-miR-195-5p	TNK2	Down
Down	TMEM198B	hsa-miR-195-5p	GALC	Down
Down	TMEM198B	hsa-miR-195-5p	DRAM1	Down
Down	TMEM198B	hsa-miR-195-5p	CCNJL	Down
Down	TMEM198B	hsa-miR-195-5p	PLXNA2	Down
Down	TMEM198B	hsa-miR-195-5p	CPEB2	Down
Down	TMEM198B	hsa-miR-195-5p	RNF144B	Down
Down	TMEM198B	hsa-miR-195-5p	CLU	Down
Down	TMEM198B	hsa-miR-195-5p	TNIP2	Down
Down	TMEM198B	hsa-miR-195-5p	CYP26B1	Down
Down	TMEM198B	hsa-miR-195-5p	NSMCE3	Down
Down	TMEM198B	hsa-miR-195-5p	CCND2	Down
Down	TMEM198B	hsa-miR-195-5p	DDX3X	Down
Down	TMEM198B	hsa-miR-195-5p	PARM1	Down
Down	ZNF826P	hsa-miR-202-5p	BCL2	Down
Down	ZNF826P	hsa-miR-202-5p	DDI2	Down
Down	ZNF826P	hsa-miR-202-5p	UBE2K	Down
Down	ZNF826P	hsa-miR-202-5p	DDX3X	Down
Down	RPL23AP64	hsa-miR-212-5p	IRF2BPL	Down
Down	RPL23AP64	hsa-miR-212-5p	IGFBP3	Down
Down	RPL23AP64	hsa-miR-212-5p	DDX3X	Down
Down	ZNF826P	hsa-miR-219a-2-3p	CBR4	Down
Down	ZNF826P	hsa-miR-219a-2-3p	MSRB2	Down
Down	ZNF826P	hsa-miR-219a-2-3p	PMEPA1	Down
Down	ZNF826P	hsa-miR-219a-2-3p	LIN7C	Down
Down	ZNF826P	hsa-miR-219a-2-3p	SATB1	Down
Down	ZNF826P	hsa-miR-296-3p	EIF6	Down
Down	ZNF826P	hsa-miR-296-3p	ZNF506	Down
Down	ZNF826P	hsa-miR-296-3p	SERPINB9	Down
Down	ZNF826P	hsa-miR-296-3p	TUSC2	Down
Down	ZNF826P	hsa-miR-296-3p	NLGN2	Down
Down	ZNF826P	hsa-miR-296-3p	CPEB2	Down
Down	ZNF826P	hsa-miR-296-3p	PLAT	Down
Down	ZNF826P	hsa-miR-296-3p	ICAM1	Down
Down	ZNF826P	hsa-miR-296-3p	ZNF253	Down
Down	ZNF826P	hsa-miR-296-3p	ZNF385A	Down
Down	ZNF826P	hsa-miR-296-3p	MT2A	Down
Down	RPL23AP64	hsa-miR-330-3p	ITPK1	Down
Down	RPL23AP64	hsa-miR-330-3p	SOD2	Down
Down	RPL23AP64	hsa-miR-330-3p	FGFR1	Down
Down	RPL23AP64	hsa-miR-330-3p	UBN2	Down
Down	RPL23AP64	hsa-miR-330-3p	CBX6	Down
Down	RPL23AP64	hsa-miR-330-3p	FAM177A1	Down
Down	RPL23AP64	hsa-miR-330-3p	TUBA1A	Down
Down	RPL23AP64	hsa-miR-330-3p	TPD52L1	Down
Down	RPL23AP64	hsa-miR-330-3p	OCIAD1	Down
Down	RPL23AP64	hsa-miR-330-3p	ZBTB4	Down
Down	RPL23AP64	hsa-miR-330-3p	CD59	Down
Down	RPL23AP64	hsa-miR-330-3p	HIVEP2	Down
Down	RPL23AP64	hsa-miR-330-3p	RNF144B	Down
Down	RPL23AP64	hsa-miR-330-3p	LMBR1L	Down
Down	RPL23AP64	hsa-miR-330-3p	MED28	Down
Down	RPL23AP64	hsa-miR-330-3p	AKT3	Down
Down	RPL23AP64	hsa-miR-376a-3p	FGFR1	Down
Down	RPL23AP64	hsa-miR-376a-3p	SGK3	Down
Down	RPL23AP64	hsa-miR-376a-3p	MT2A	Down
Down	RPL23AP64	hsa-miR-376b-3p	FGFR1	Down
Down	RPL23AP64	hsa-miR-376b-3p	SGK3	Down
Down	RPL23AP64	hsa-miR-376b-3p	MT2A	Down
Down	TMEM198B	hsa-miR-424-5p	HAUS2	Down
Down	TMEM198B	hsa-miR-424-5p	CNTNAP1	Down
Down	TMEM198B	hsa-miR-424-5p	ARL2	Down
Down	TMEM198B	hsa-miR-424-5p	FGFR1	Down
Down	TMEM198B	hsa-miR-424-5p	TET3	Down
Down	TMEM198B	hsa-miR-424-5p	SYNGAP1	Down
Down	TMEM198B	hsa-miR-424-5p	SEL1L3	Down
Down	TMEM198B	hsa-miR-424-5p	NAT8L	Down
Down	TMEM198B	hsa-miR-424-5p	BCL2	Down
Down	TMEM198B	hsa-miR-424-5p	GNG12	Down
Down	TMEM198B	hsa-miR-424-5p	UBN2	Down
Down	TMEM198B	hsa-miR-424-5p	CBX6	Down
Down	TMEM198B	hsa-miR-424-5p	FAM189B	Down
Down	TMEM198B	hsa-miR-424-5p	TIAF1	Down
Down	TMEM198B	hsa-miR-424-5p	PPL	Down
Down	TMEM198B	hsa-miR-424-5p	TUBA1A	Down
Down	TMEM198B	hsa-miR-424-5p	SUSD6	Down
Down	TMEM198B	hsa-miR-424-5p	LRIG1	Down
Down	TMEM198B	hsa-miR-424-5p	UBE2K	Down
Down	TMEM198B	hsa-miR-424-5p	SLC9A3R2	Down
Down	TMEM198B	hsa-miR-424-5p	KIF5C	Down
Down	TMEM198B	hsa-miR-424-5p	IRF2BPL	Down
Down	TMEM198B	hsa-miR-424-5p	AP1S3	Down
Down	TMEM198B	hsa-miR-424-5p	ENTPD6	Down
Down	TMEM198B	hsa-miR-424-5p	CYP2S1	Down
Down	TMEM198B	hsa-miR-424-5p	TACC1	Down
Down	TMEM198B	hsa-miR-424-5p	ATP13A2	Down
Down	TMEM198B	hsa-miR-424-5p	IKBKB	Down
Down	TMEM198B	hsa-miR-424-5p	AFAP1	Down
Down	TMEM198B	hsa-miR-424-5p	MSRB2	Down
Down	TMEM198B	hsa-miR-424-5p	NISCH	Down
Down	TMEM198B	hsa-miR-424-5p	AKAP12	Down
Down	TMEM198B	hsa-miR-424-5p	ATXN7L3	Down
Down	TMEM198B	hsa-miR-424-5p	EXTL3	Down
Down	TMEM198B	hsa-miR-424-5p	RAB11FIP1	Down
Down	TMEM198B	hsa-miR-424-5p	RAB11FIP5	Down
Down	TMEM198B	hsa-miR-424-5p	MAPKBP1	Down
Down	TMEM198B	hsa-miR-424-5p	AKT3	Down
Down	TMEM198B	hsa-miR-424-5p	RTL10	Down
Down	TMEM198B	hsa-miR-424-5p	MOB3B	Down
Down	TMEM198B	hsa-miR-424-5p	CBFA2T3	Down
Down	TMEM198B	hsa-miR-424-5p	COBLL1	Down
Down	TMEM198B	hsa-miR-424-5p	MAP4	Down
Down	TMEM198B	hsa-miR-424-5p	VAMP8	Down
Down	TMEM198B	hsa-miR-424-5p	RGMB	Down
Down	TMEM198B	hsa-miR-424-5p	NSD2	Down
Down	TMEM198B	hsa-miR-424-5p	MTHFR	Down
Down	TMEM198B	hsa-miR-424-5p	VAMP1	Down
Down	TMEM198B	hsa-miR-424-5p	MYO5B	Down
Down	TMEM198B	hsa-miR-424-5p	C12orf76	Down
Down	TMEM198B	hsa-miR-424-5p	C1orf21	Down
Down	TMEM198B	hsa-miR-424-5p	DYNLL2	Down
Down	TMEM198B	hsa-miR-424-5p	WWC1	Down
Down	TMEM198B	hsa-miR-424-5p	TNK2	Down
Down	TMEM198B	hsa-miR-424-5p	GALC	Down
Down	TMEM198B	hsa-miR-424-5p	CCNJL	Down
Down	TMEM198B	hsa-miR-424-5p	PLXNA2	Down
Down	TMEM198B	hsa-miR-424-5p	CPEB2	Down
Down	TMEM198B	hsa-miR-424-5p	RNF144B	Down
Down	TMEM198B	hsa-miR-424-5p	CLU	Down
Down	TMEM198B	hsa-miR-424-5p	TNIP2	Down
Down	TMEM198B	hsa-miR-424-5p	CYP26B1	Down
Down	TMEM198B	hsa-miR-424-5p	NSMCE3	Down
Down	TMEM198B	hsa-miR-424-5p	CCND2	Down
Down	TMEM198B	hsa-miR-424-5p	RGMA	Down
Down	TMEM198B	hsa-miR-424-5p	DDX3X	Down
Down	TMEM198B	hsa-miR-497-5p	HAUS2	Down
Down	TMEM198B	hsa-miR-497-5p	CNTNAP1	Down
Down	TMEM198B	hsa-miR-497-5p	ARL2	Down
Down	TMEM198B	hsa-miR-497-5p	FGFR1	Down
Down	TMEM198B	hsa-miR-497-5p	SYNGAP1	Down
Down	TMEM198B	hsa-miR-497-5p	SEL1L3	Down
Down	TMEM198B	hsa-miR-497-5p	NAT8L	Down
Down	TMEM198B	hsa-miR-497-5p	BCL2	Down
Down	TMEM198B	hsa-miR-497-5p	GNG12	Down
Down	TMEM198B	hsa-miR-497-5p	UBN2	Down
Down	TMEM198B	hsa-miR-497-5p	CBX6	Down
Down	TMEM198B	hsa-miR-497-5p	FAM189B	Down
Down	TMEM198B	hsa-miR-497-5p	TIAF1	Down
Down	TMEM198B	hsa-miR-497-5p	TUBA1A	Down
Down	TMEM198B	hsa-miR-497-5p	SUSD6	Down
Down	TMEM198B	hsa-miR-497-5p	LRIG1	Down
Down	TMEM198B	hsa-miR-497-5p	UBE2K	Down
Down	TMEM198B	hsa-miR-497-5p	SLC9A3R2	Down
Down	TMEM198B	hsa-miR-497-5p	KIF5C	Down
Down	TMEM198B	hsa-miR-497-5p	IRF2BPL	Down
Down	TMEM198B	hsa-miR-497-5p	AP1S3	Down
Down	TMEM198B	hsa-miR-497-5p	ENTPD6	Down
Down	TMEM198B	hsa-miR-497-5p	CYP2S1	Down
Down	TMEM198B	hsa-miR-497-5p	TACC1	Down
Down	TMEM198B	hsa-miR-497-5p	IKBKB	Down
Down	TMEM198B	hsa-miR-497-5p	AFAP1	Down
Down	TMEM198B	hsa-miR-497-5p	MSRB2	Down
Down	TMEM198B	hsa-miR-497-5p	NISCH	Down
Down	TMEM198B	hsa-miR-497-5p	AKAP12	Down
Down	TMEM198B	hsa-miR-497-5p	ATXN7L3	Down
Down	TMEM198B	hsa-miR-497-5p	EXTL3	Down
Down	TMEM198B	hsa-miR-497-5p	RAB11FIP1	Down
Down	TMEM198B	hsa-miR-497-5p	AKT3	Down
Down	TMEM198B	hsa-miR-497-5p	MOB3B	Down
Down	TMEM198B	hsa-miR-497-5p	CBFA2T3	Down
Down	TMEM198B	hsa-miR-497-5p	COBLL1	Down
Down	TMEM198B	hsa-miR-497-5p	MAP4	Down
Down	TMEM198B	hsa-miR-497-5p	VAMP8	Down
Down	TMEM198B	hsa-miR-497-5p	RGMB	Down
Down	TMEM198B	hsa-miR-497-5p	NSD2	Down
Down	TMEM198B	hsa-miR-497-5p	MTHFR	Down
Down	TMEM198B	hsa-miR-497-5p	VAMP1	Down
Down	TMEM198B	hsa-miR-497-5p	MYO5B	Down
Down	TMEM198B	hsa-miR-497-5p	C12orf76	Down
Down	TMEM198B	hsa-miR-497-5p	C1orf21	Down
Down	TMEM198B	hsa-miR-497-5p	DYNLL2	Down
Down	TMEM198B	hsa-miR-497-5p	WWC1	Down
Down	TMEM198B	hsa-miR-497-5p	TNK2	Down
Down	TMEM198B	hsa-miR-497-5p	GALC	Down
Down	TMEM198B	hsa-miR-497-5p	CCNJL	Down
Down	TMEM198B	hsa-miR-497-5p	PLXNA2	Down
Down	TMEM198B	hsa-miR-497-5p	CPEB2	Down
Down	TMEM198B	hsa-miR-497-5p	RNF144B	Down
Down	TMEM198B	hsa-miR-497-5p	CLU	Down
Down	TMEM198B	hsa-miR-497-5p	TNIP2	Down
Down	TMEM198B	hsa-miR-497-5p	CYP26B1	Down
Down	TMEM198B	hsa-miR-497-5p	NSMCE3	Down
Down	TMEM198B	hsa-miR-497-5p	CCND2	Down
Down	TMEM198B	hsa-miR-497-5p	QSOX1	Down
Down	TMEM198B	hsa-miR-497-5p	DDX3X	Down
Down	ZNF826P	hsa-miR-522-3p	EVI5L	Down
Down	ZNF826P	hsa-miR-522-3p	PXDN	Down
Down	ZNF826P	hsa-miR-522-3p	CTBP1	Down
Down	ZNF826P	hsa-miR-522-3p	UBE2K	Down
Down	ZNF826P	hsa-miR-522-3p	CAMK2N1	Down
Down	ZNF826P	hsa-miR-522-3p	EXOC4	Down
Down	ZNF826P	hsa-miR-522-3p	SIRPA	Down
Down	ZNF826P	hsa-miR-522-3p	CADM1	Down
Down	ZNF826P	hsa-miR-522-3p	CCND2	Down
Down	ZNF826P	hsa-miR-522-3p	FOXP1	Down
Down	ZNF826P	hsa-miR-522-3p	FAM114A1	Down
Down	ZNF826P	hsa-miR-522-3p	MLLT11	Down
Down	ZNF826P	hsa-miR-545-5p	SLAIN2	Down
Down	ZNF826P	hsa-miR-545-5p	ZNF395	Down
Down	RPL23AP64	hsa-miR-588	PCGF3	Down
Down	RPL23AP64	hsa-miR-588	RIPK4	Down
Down	RPL23AP64	hsa-miR-588	CYSTM1	Down
Down	RPL23AP64	hsa-miR-588	PTX3	Down
Down	RPL23AP64	hsa-miR-588	CCL2	Down
Down	RPL23AP64	hsa-miR-588	PLAT	Down
Down	RPL23AP64	hsa-miR-588	SIRPA	Down
Down	RPL23AP64	hsa-miR-588	SLC39A13	Down
Down	RPL23AP64	hsa-miR-588	EPG5	Down
Down	RPL23AP64	hsa-miR-588	SCN1B	Down
Down	RPL23AP64	hsa-miR-588	CCDC92	Down
Down	RPL23AP64	hsa-miR-588	DDX3X	Down
Down	RPL23AP64	hsa-miR-588	SATB1	Down
Down	RPL23AP64	hsa-miR-588	RTL10	Down
Down	ZNF826P	hsa-miR-876-5p	GNG12	Down
Down	ZNF826P	hsa-miR-876-5p	INHBB	Down
Down	ZNF826P	hsa-miR-876-5p	COL8A1	Down
Down	ZNF826P	hsa-miR-876-5p	CPEB2	Down
Down	ZNF826P	hsa-miR-876-5p	DBN1	Down
Down	ZNF826P	hsa-miR-876-5p	F11R	Down
Down	ZNF826P	hsa-miR-876-5p	CBFA2T3	Down
Down	ZNF826P	hsa-miR-877-5p	HSPB6	Down
Down	ZNF826P	hsa-miR-877-5p	NSD2	Down
Down	ZNF826P	hsa-miR-877-5p	UBN2	Down
Down	ZNF826P	hsa-miR-877-5p	WWC1	Down
Down	ZNF826P	hsa-miR-877-5p	KAT6A	Down
Down	ZNF826P	hsa-miR-877-5p	ALDH5A1	Down
Down	RPL23AP64	hsa-miR-942-5p	UGCG	Down
Down	RPL23AP64	hsa-miR-942-5p	BID	Down
Down	RPL23AP64	hsa-miR-942-5p	BAMBI	Down
Down	RPL23AP64	hsa-miR-942-5p	ZNF721	Down
Down	RPL23AP64	hsa-miR-942-5p	FGFR2	Down
Down	RPL23AP64	hsa-miR-942-5p	IGFBP5	Down
Down	RPL23AP64	hsa-miR-942-5p	CPEB2	Down
Down	RPL23AP64	hsa-miR-942-5p	ZNF589	Down
Down	RPL23AP64	hsa-miR-942-5p	CCND2	Down
Down	RPL23AP64	hsa-miR-942-5p	PHF21A	Down
Down	ZNF826P	hsa-miR-1224-5p	FGFR1	Down
Down	ZNF826P	hsa-miR-1224-5p	MB21D2	Down
Down	ZNF826P	hsa-miR-1224-5p	SATB1	Down
Down	ZNF826P	hsa-miR-3167	DBN1	Down
Down	ZNF826P	hsa-miR-4640-5p	MYRF	Down
Down	ZNF826P	hsa-miR-4726-5p	MYRF	Down
