# Supplementary material for: Identification of Candidate lncRNA and Pseudogene Biomarkers Associated with Carbon-Nanotube-Induced Malignant Transformation of Lung Cells and Prediction of Potential Preventive Drugs
Source: Int J Environ Res Public Health. 2022 Mar 2;19(5):2936. doi: 10.3390/ijerph19052936 (PMC8910615; doi:10.3390/ijerph19052936)
Supplement: Supplementary file 1 [file ijerph-19-02936-s001.zip › Table S3.xlsx]

## Sheet: lncRNA-mRNA coexpression
lncRNA	mRNA	r	pvalue
LINC00174	SEL1L3	0.974302	8.82e-12
LINC00863	ADIG	0.971852	1.81e-11
ARHGAP5-AS1	CDYL	0.970004	3e-11
LINC00174	FAM241B	0.968722	4.18e-11
ARHGAP5-AS1	LAMA4	0.964522	1.13e-10
ARHGAP5-AS1	PRKCD	0.963927	1.29e-10
PVT1	ZNF394	0.961574	2.12e-10
ARHGAP5-AS1	SEC22A	0.959716	3.07e-10
LINC00174	OCIAD2	0.957959	4.3e-10
PVT1	RPIA	0.956695	5.43e-10
ARHGAP5-AS1	NECAB1	0.956163	5.97e-10
ARHGAP5-AS1	CHKA	0.952905	1.05e-09
ARHGAP5-AS1	WDR77	0.952748	1.08e-09
LINC00863	KRTAP4-6	0.950787	1.48e-09
ARHGAP5-AS1	TRMT12	0.95072	1.5e-09
PVT1	ZNF57	0.95024	1.62e-09
ARHGAP5-AS1	SLC19A2	0.949808	1.73e-09
ARHGAP5-AS1	PPARG	0.948618	2.08e-09
ARHGAP5-AS1	RAB29	0.948119	2.24e-09
ARHGAP5-AS1	SYNJ2BP	0.946956	2.67e-09
LINC00174	MYO5B	0.946735	2.76e-09
PVT1	BAIAP2L1	0.946611	2.81e-09
LINC00863	CSF2	0.946084	3.03e-09
PVT1	STK17A	0.945873	3.12e-09
ARHGAP5-AS1	SCD	0.945555	3.27e-09
ARHGAP5-AS1	ENOX2	0.945493	3.3e-09
ARHGAP5-AS1	CCDC86	0.945078	3.5e-09
LINC00174	TMEM200B	0.94485	3.62e-09
MEG3	IQCF3	0.944685	3.7e-09
LINC00863	THEMIS2	0.944269	3.93e-09
ARHGAP5-AS1	PIGY	0.944215	3.96e-09
LINC00174	MTRFR	0.944002	4.08e-09
LINC00863	ZNF525	0.943964	4.1e-09
LINC00174	SPSB2	0.943896	4.14e-09
PVT1	CMTM7	0.943542	4.34e-09
ARHGAP5-AS1	YRDC	0.943461	4.39e-09
PVT1	TRMT12	0.94258	4.96e-09
LINC00174	GPSM3	0.942302	5.15e-09
ARHGAP5-AS1	HK2	0.941777	5.53e-09
LINC00174	NFKBIL1	0.941594	5.66e-09
ARHGAP5-AS1	WSB2	0.941553	5.7e-09
ARHGAP5-AS1	COL6A2	0.941467	5.76e-09
MEG3	IZUMO1R	0.941301	5.89e-09
LINC00174	TST	0.941203	5.97e-09
LINC00863	GPR157	0.940794	6.3e-09
ARHGAP5-AS1	COTL1	0.940307	6.72e-09
LINC00863	DACT2	0.939791	7.18e-09
ARHGAP5-AS1	VPS36	0.939103	7.85e-09
PVT1	NUP50	0.938845	8.11e-09
ARHGAP5-AS1	NUP50	0.938562	8.41e-09
LINC00863	ARHGEF19	0.938354	8.63e-09
ARHGAP5-AS1	DOCK11	0.937328	9.82e-09
MEG3	CREB3L3	0.93731	9.84e-09
MEG3	BMP8B	0.937134	1.01e-08
PVT1	SMIM3	0.937014	1.02e-08
LINC00863	TBC1D26	0.9365	1.09e-08
WDFY3-AS2	PXDN	0.936347	1.11e-08
ARHGAP5-AS1	PYGL	0.93627	1.12e-08
ARHGAP5-AS1	TIMP4	0.935924	1.17e-08
ARHGAP5-AS1	SRFBP1	0.935781	1.19e-08
MEG3	SNPH	0.935682	1.2e-08
ARHGAP5-AS1	GPD1L	0.935662	1.2e-08
LINC00174	SMOC1	0.935639	1.21e-08
LINC00174	CTSH	0.934942	1.31e-08
WDFY3-AS2	CERCAM	0.934807	1.34e-08
ARHGAP5-AS1	STK17A	0.934767	1.34e-08
LINC00863	PRDM7	0.934518	1.38e-08
PVT1	COTL1	0.934419	1.4e-08
ARHGAP5-AS1	RASSF8	0.934311	1.42e-08
ARHGAP5-AS1	ACSL5	0.934111	1.45e-08
ARHGAP5-AS1	TEAD2	0.93394	1.48e-08
LINC00863	EZHIP	0.933789	1.51e-08
ARHGAP5-AS1	SHROOM3	0.933482	1.56e-08
WDFY3-AS2	H2AC13	0.933402	1.58e-08
LINC00174	ATP8B1	0.933225	1.61e-08
LINC00863	FRAT1	0.932397	1.77e-08
PVT1	RBM48	0.93231	1.79e-08
LINC00863	KRTAP6-2	0.932292	1.79e-08
MEG3	DUSP15	0.932221	1.81e-08
LINC00174	PINK1	0.931913	1.87e-08
PVT1	EDNRA	0.931781	1.9e-08
PVT1	HSD17B12	0.931751	1.91e-08
LINC00174	POLD4	0.931555	1.95e-08
MEG3	COPZ2	0.931524	1.96e-08
ARHGAP5-AS1	RAD1	0.931475	1.97e-08
ARHGAP5-AS1	ARL13B	0.931468	1.97e-08
ARHGAP5-AS1	KRT80	0.931245	2.02e-08
WDFY3-AS2	PPP2R2C	0.931164	2.04e-08
LINC00863	ZYG11A	0.931145	2.04e-08
PVT1	FBXO45	0.930937	2.09e-08
ARHGAP5-AS1	NFE2L3	0.930874	2.11e-08
ARHGAP5-AS1	HSD17B12	0.930837	2.12e-08
ARHGAP5-AS1	PIK3C2B	0.930669	2.16e-08
PVT1	SLC12A7	0.930549	2.19e-08
LINC00863	CCN6	0.930524	2.19e-08
ARHGAP5-AS1	RPIA	0.930217	2.27e-08
MEG3	EML6	0.930019	2.32e-08
PVT1	LGMN	0.929837	2.37e-08
PVT1	INPP4B	0.929746	2.39e-08
LINC00174	MPST	0.929665	2.41e-08
ARHGAP5-AS1	AOC2	0.929567	2.44e-08
ARHGAP5-AS1	ZNF57	0.92949	2.46e-08
PVT1	TIMP4	0.929353	2.5e-08
WDFY3-AS2	CAMK2N2	0.929108	2.56e-08
WDFY3-AS2	GPR143	0.929049	2.58e-08
MEG3	SGK3	0.928894	2.62e-08
LINC00174	KIAA0513	0.928861	2.63e-08
ARHGAP5-AS1	TATDN1	0.928224	2.82e-08
LINC00863	SYN3	0.92822	2.82e-08
ARHGAP5-AS1	YBX3	0.928176	2.84e-08
ARHGAP5-AS1	NLN	0.928049	2.88e-08
ARHGAP5-AS1	SMIM3	0.927945	2.91e-08
PVT1	SYNJ2BP	0.927896	2.93e-08
LINC00863	ADAMTS13	0.927697	2.99e-08
ARHGAP5-AS1	HSPB8	0.927263	3.13e-08
ARHGAP5-AS1	DAAM1	0.927228	3.14e-08
ARHGAP5-AS1	MRPL15	0.927096	3.19e-08
ARHGAP5-AS1	COA7	0.927015	3.21e-08
WDFY3-AS2	VSTM2L	0.926508	3.39e-08
LINC00863	DUSP15	0.926334	3.45e-08
LINC00863	DAND5	0.926279	3.47e-08
MEG3	ZNF841	0.926247	3.49e-08
LINC00863	CCSER1	0.926013	3.57e-08
ARHGAP5-AS1	FAM89A	0.925859	3.63e-08
ARHGAP5-AS1	TGFBI	0.925825	3.64e-08
LINC00863	LRRC73	0.925734	3.68e-08
MEG3	WDR81	0.925425	3.8e-08
ARHGAP5-AS1	EDNRA	0.92528	3.86e-08
WDFY3-AS2	HOXB7	0.925117	3.92e-08
LINC00863	PROKR2	0.925012	3.97e-08
LINC00174	TP53I13	0.924808	4.05e-08
MEG3	TNFSF14	0.924781	4.06e-08
PVT1	SHROOM3	0.924574	4.15e-08
ARHGAP5-AS1	TMED5	0.924446	4.2e-08
PVT1	HK2	0.924198	4.31e-08
WDFY3-AS2	TM2D2	0.924017	4.39e-08
ARHGAP5-AS1	C8orf33	0.923811	4.49e-08
LINC00174	HSD17B8	0.923673	4.55e-08
ARHGAP5-AS1	GRK6	0.923532	4.62e-08
ARHGAP5-AS1	PSMG1	0.923397	4.68e-08
LINC00174	TRPT1	0.923322	4.71e-08
LINC00863	KLK5	0.923274	4.74e-08
LINC00174	ITPK1	0.923252	4.75e-08
PVT1	ACSL5	0.922816	4.96e-08
MEG3	PLA2G4F	0.922811	4.96e-08
ARHGAP5-AS1	TUB	0.922499	5.12e-08
MEG3	FAM181A	0.922466	5.14e-08
ARHGAP5-AS1	BAIAP2L1	0.92242	5.16e-08
ARHGAP5-AS1	CCNH	0.922353	5.2e-08
PVT1	PIK3C2B	0.922156	5.3e-08
MEG3	CCER1	0.922145	5.31e-08
ARHGAP5-AS1	RRAS2	0.922096	5.33e-08
MEG3	FZR1	0.922061	5.35e-08
ARHGAP5-AS1	ZFAND1	0.922043	5.36e-08
PVT1	C8orf33	0.922005	5.38e-08
ARHGAP5-AS1	OSTM1	0.921909	5.43e-08
ARHGAP5-AS1	MARCHF5	0.921821	5.48e-08
LINC00863	SERPINF2	0.921754	5.52e-08
LINC00863	OXER1	0.921688	5.55e-08
LINC00863	KRTAP12-4	0.921625	5.59e-08
PVT1	TFDP2	0.921058	5.91e-08
LINC00174	FJX1	0.921019	5.93e-08
PVT1	CLPTM1L	0.921	5.94e-08
MEG3	ITGA7	0.920983	5.95e-08
MEG3	ANKRD16	0.920935	5.98e-08
LINC00863	CCER1	0.920932	5.98e-08
PVT1	TFCP2	0.920855	6.03e-08
PVT1	YBX3	0.920721	6.11e-08
LINC00863	SUSD3	0.9207	6.12e-08
ARHGAP5-AS1	TRMT11	0.920527	6.22e-08
LINC00174	JMJD7-PLA2G4B	0.920522	6.23e-08
LINC00863	KRTAP1-3	0.920504	6.24e-08
ARHGAP5-AS1	PNO1	0.92047	6.26e-08
PVT1	TIMP2	0.920463	6.26e-08
ARHGAP5-AS1	TBC1D31	0.9204	6.3e-08
LINC00863	KRTAP5-1	0.92028	6.37e-08
LINC00863	DUOXA1	0.920191	6.43e-08
PVT1	NIP7	0.92018	6.44e-08
PVT1	SEC22A	0.920117	6.47e-08
ARHGAP5-AS1	COL5A2	0.920046	6.52e-08
MEG3	LILRA4	0.920035	6.53e-08
LINC00863	SLC2A11	0.920009	6.54e-08
ARHGAP5-AS1	P3H2	0.919974	6.57e-08
ARHGAP5-AS1	TMEM135	0.919962	6.57e-08
ARHGAP5-AS1	FBXO45	0.919837	6.65e-08
MEG3	HMGN5	0.919674	6.76e-08
LINC00174	COMMD7	0.919564	6.83e-08
MEG3	NTN1	0.919531	6.85e-08
LINC00174	UCN	0.919089	7.15e-08
WDFY3-AS2	MEGF6	0.919069	7.16e-08
ARHGAP5-AS1	OAF	0.919024	7.19e-08
PVT1	LMAN1	0.91837	7.66e-08
PVT1	POLR1E	0.918274	7.73e-08
ARHGAP5-AS1	RABGGTB	0.917914	7.99e-08
LINC00863	CELF6	0.917726	8.14e-08
PVT1	KDM1B	0.917714	8.14e-08
PVT1	TNFRSF11B	0.917596	8.24e-08
LINC00174	SLC39A11	0.917479	8.33e-08
LINC00863	LCE1F	0.917424	8.37e-08
PVT1	PIAS4	0.917409	8.38e-08
WDFY3-AS2	CLIP3	0.917372	8.41e-08
PVT1	COL5A2	0.917154	8.58e-08
WDFY3-AS2	SIRT7	0.916953	8.75e-08
LINC00174	TIMM17B	0.916751	8.91e-08
MEG3	LIN7C	0.916749	8.91e-08
LINC00174	NT5C	0.916735	8.92e-08
WDFY3-AS2	PGM5	0.916593	9.04e-08
ARHGAP5-AS1	EIF3H	0.916583	9.05e-08
LINC00174	DUSP23	0.916212	9.37e-08
ARHGAP5-AS1	NOC3L	0.915952	9.59e-08
LINC00863	SVIP	0.915944	9.6e-08
LINC00863	CCK	0.915917	9.62e-08
LINC00863	SPRR4	0.915321	1.02e-07
PVT1	RRAS2	0.915248	1.02e-07
MEG3	SMIM1	0.915186	1.03e-07
LINC00863	PCOTH	0.915071	1.04e-07
LINC00174	SLX1B	0.915003	1.05e-07
MEG3	ZNF681	0.914997	1.05e-07
PVT1	ZNF263	0.914934	1.05e-07
LINC00863	WDR97	0.914672	1.08e-07
PVT1	SLC35C1	0.914578	1.09e-07
PVT1	AOC2	0.914312	1.11e-07
ARHGAP5-AS1	DDAH1	0.914287	1.12e-07
PVT1	EGLN1	0.914271	1.12e-07
PVT1	AGPAT2	0.914263	1.12e-07
ARHGAP5-AS1	TIMP2	0.914207	1.12e-07
WDFY3-AS2	VCY	0.914164	1.13e-07
PVT1	SEMA3A	0.914139	1.13e-07
LINC00863	RBP2	0.913958	1.15e-07
LINC00863	SGSH	0.913953	1.15e-07
LINC00174	MED28	0.913582	1.19e-07
MEG3	ADRA1D	0.913531	1.19e-07
ARHGAP5-AS1	TCEA1	0.913302	1.22e-07
LINC00174	DEPP1	0.913266	1.22e-07
ARHGAP5-AS1	MTARC1	0.913137	1.24e-07
LINC00863	MUC21	0.913055	1.25e-07
PVT1	BZW2	0.912988	1.25e-07
LINC00863	CRACR2B	0.912906	1.26e-07
LINC00863	BAIAP2	0.912708	1.29e-07
MEG3	H3C14	0.912561	1.3e-07
ARHGAP5-AS1	MTFR1	0.912476	1.31e-07
ARHGAP5-AS1	ANKH	0.912452	1.31e-07
MEG3	TRAPPC2	0.912448	1.32e-07
LINC00863	PROC	0.912437	1.32e-07
ARHGAP5-AS1	ZNF281	0.912435	1.32e-07
LINC00863	VWA1	0.912433	1.32e-07
ARHGAP5-AS1	BAG2	0.912413	1.32e-07
PVT1	EPAS1	0.912396	1.32e-07
ARHGAP5-AS1	COL6A1	0.91234	1.33e-07
WDFY3-AS2	RIMS2	0.912258	1.34e-07
ARHGAP5-AS1	TNFRSF11B	0.912089	1.36e-07
LINC00863	TMEM81	0.912073	1.36e-07
LINC00863	CLEC1B	0.911906	1.38e-07
PVT1	PRKCD	0.911867	1.38e-07
MEG3	ADAMTS7	0.91184	1.39e-07
ARHGAP5-AS1	TGFB3	0.911816	1.39e-07
PVT1	VPS36	0.911786	1.39e-07
LINC00863	IL9R	0.911633	1.41e-07
ARHGAP5-AS1	JADE3	0.911611	1.42e-07
PVT1	PLXND1	0.911578	1.42e-07
LINC00863	COL11A2	0.911515	1.43e-07
PVT1	LAMA4	0.91144	1.44e-07
ARHGAP5-AS1	HSF1	0.911393	1.44e-07
ARHGAP5-AS1	GTF2E1	0.911277	1.46e-07
LINC00863	LENEP	0.91126	1.46e-07
LINC00863	RBKS	0.911246	1.46e-07
PVT1	CDYL	0.911203	1.47e-07
LINC00174	NEGR1	0.911193	1.47e-07
PVT1	TTC4	0.911107	1.48e-07
MEG3	TCEAL2	0.911101	1.48e-07
WDFY3-AS2	GPR137	0.911023	1.49e-07
PVT1	EIF3E	0.910761	1.52e-07
LINC00863	ZNF250	0.910745	1.53e-07
PVT1	ZSCAN32	0.910724	1.53e-07
ARHGAP5-AS1	SLC25A46	0.910613	1.54e-07
LINC00174	FBXO2	0.91057	1.55e-07
ARHGAP5-AS1	MYO1E	0.910498	1.56e-07
ARHGAP5-AS1	NIP7	0.910214	1.6e-07
LINC00863	REG3G	0.910011	1.63e-07
WDFY3-AS2	YIF1B	0.909599	1.68e-07
PVT1	ANKH	0.90955	1.69e-07
ARHGAP5-AS1	SRP72	0.909527	1.69e-07
MEG3	ATM	0.909321	1.72e-07
MEG3	BDH1	0.909265	1.73e-07
LINC00863	VCY	0.909108	1.76e-07
PVT1	JADE3	0.909051	1.76e-07
ARHGAP5-AS1	PEG10	0.908815	1.8e-07
PVT1	COL6A2	0.908772	1.81e-07
LOC644656	FBN1	0.908772	1.81e-07
ARHGAP5-AS1	BZW2	0.908762	1.81e-07
PVT1	ZNF75A	0.90865	1.82e-07
WDFY3-AS2	IFI27L2	0.908537	1.84e-07
ARHGAP5-AS1	CPPED1	0.908462	1.85e-07
ARHGAP5-AS1	MRRF	0.908462	1.85e-07
MEG3	ZNF66	0.908376	1.87e-07
MEG3	RGR	0.908347	1.87e-07
LINC00174	NIPAL3	0.908268	1.88e-07
ARHGAP5-AS1	DHX35	0.908193	1.9e-07
ARHGAP5-AS1	KDM1B	0.908183	1.9e-07
ARHGAP5-AS1	B3GLCT	0.908021	1.92e-07
PVT1	NGLY1	0.907968	1.93e-07
MEG3	DTX1	0.907964	1.93e-07
ARHGAP5-AS1	FKTN	0.90786	1.95e-07
WDFY3-AS2	DLX3	0.907853	1.95e-07
LINC00174	ZNF581	0.907781	1.96e-07
ARHGAP5-AS1	TMEM181	0.907779	1.96e-07
LINC00863	LRRC18	0.90772	1.97e-07
MEG3	SPDYE21	0.907675	1.98e-07
LINC00863	ZFHX2	0.907661	1.98e-07
ARHGAP5-AS1	SCRN3	0.907608	1.99e-07
LINC00174	IRF7	0.907493	2.01e-07
ARHGAP5-AS1	ZBTB33	0.907483	2.01e-07
LINC00863	RAX2	0.907362	2.03e-07
MEG3	RAX2	0.90735	2.03e-07
ARHGAP5-AS1	COL11A1	0.90735	2.03e-07
LINC00174	BCAT2	0.907275	2.05e-07
LINC00863	UBE3D	0.907244	2.05e-07
ARHGAP5-AS1	PTPDC1	0.907197	2.06e-07
ARHGAP5-AS1	RPRD1A	0.907104	2.08e-07
PVT1	RIPK2	0.907087	2.08e-07
LINC00863	LAX1	0.90701	2.09e-07
LINC00174	MTHFR	0.906853	2.12e-07
LINC00174	CAPG	0.906633	2.16e-07
LINC00174	BRF2	0.906531	2.18e-07
ARHGAP5-AS1	ZBTB10	0.906489	2.18e-07
PVT1	GPAA1	0.906349	2.21e-07
LINC00863	TMEM45B	0.9063	2.22e-07
ARHGAP5-AS1	ZRANB2	0.906273	2.22e-07
LINC00863	BCL2	0.906227	2.23e-07
PVT1	TIMM44	0.906207	2.24e-07
ARHGAP5-AS1	CAMSAP2	0.906033	2.27e-07
ARHGAP5-AS1	EIF3E	0.905937	2.29e-07
LINC00863	RHCE	0.90591	2.29e-07
LINC00863	VIL1	0.905893	2.29e-07
WDFY3-AS2	CCNI2	0.905878	2.3e-07
ARHGAP5-AS1	TMED10	0.905867	2.3e-07
ARHGAP5-AS1	ETV4	0.905847	2.3e-07
LINC00863	IGHMBP2	0.905488	2.37e-07
LINC00174	ZNF385A	0.905462	2.38e-07
MEG3	RYR3	0.905454	2.38e-07
ARHGAP5-AS1	ERRFI1	0.905308	2.41e-07
LINC00174	CCS	0.905297	2.41e-07
ARHGAP5-AS1	LRIF1	0.905284	2.41e-07
LINC00863	VCX2	0.905241	2.42e-07
MEG3	H3C3	0.905208	2.43e-07
PVT1	RFTN1	0.905175	2.43e-07
LINC00863	LOC390877	0.905085	2.45e-07
ARHGAP5-AS1	MTURN	0.905082	2.45e-07
ARHGAP5-AS1	NTN4	0.90496	2.48e-07
PVT1	EIF3H	0.904948	2.48e-07
MEG3	CCDC122	0.904924	2.48e-07
LINC00863	C20orf203	0.904843	2.5e-07
MEG3	CBFA2T3	0.904789	2.51e-07
LINC00863	POU2F2	0.904753	2.52e-07
PVT1	SCD	0.904664	2.54e-07
MEG3	KLRD1	0.904663	2.54e-07
LINC00863	KRTAP20-1	0.904443	2.58e-07
LINC00863	MSRB2	0.904406	2.59e-07
LINC00863	IQCF3	0.904373	2.6e-07
ARHGAP5-AS1	SOAT1	0.904289	2.61e-07
LINC00174	COL8A1	0.904283	2.61e-07
MEG3	KRTAP1-1	0.904274	2.62e-07
PVT1	ETV4	0.903935	2.69e-07
LINC00863	FITM1	0.903841	2.71e-07
ARHGAP5-AS1	LGALS8	0.903787	2.72e-07
ARHGAP5-AS1	CSPP1	0.903764	2.73e-07
ARHGAP5-AS1	EEF1AKMT2	0.903373	2.81e-07
PVT1	RABGGTB	0.903241	2.84e-07
ARHGAP5-AS1	PDE12	0.903115	2.87e-07
ARHGAP5-AS1	MTO1	0.902962	2.9e-07
PVT1	CYP4B1	0.902957	2.91e-07
LINC00863	PAX6	0.90291	2.92e-07
ARHGAP5-AS1	CCDC127	0.902899	2.92e-07
PVT1	GRK6	0.902866	2.93e-07
ARHGAP5-AS1	SNX2	0.90285	2.93e-07
ARHGAP5-AS1	AGPAT2	0.902633	2.98e-07
MEG3	TGM1	0.902565	3e-07
MEG3	POPDC2	0.902528	3.01e-07
WDFY3-AS2	ACKR1	0.902175	3.09e-07
LINC00863	ELAVL3	0.902145	3.1e-07
ARHGAP5-AS1	GFPT1	0.901971	3.14e-07
WDFY3-AS2	ECE2	0.901966	3.14e-07
WDFY3-AS2	CAVIN3	0.901717	3.2e-07
MEG3	PCDHB16	0.901678	3.21e-07
LINC00863	KIF25	0.901669	3.22e-07
ARHGAP5-AS1	PANK3	0.901654	3.22e-07
LINC00174	PGPEP1	0.901621	3.23e-07
LINC00863	KCND3	0.90147	3.27e-07
LINC00174	PPL	0.901455	3.27e-07
LINC00863	HMGN5	0.901399	3.28e-07
ARHGAP5-AS1	KCNQ3	0.901277	3.32e-07
LINC00174	NEDD4L	0.901237	3.33e-07
PVT1	DDX18	0.901202	3.33e-07
MEG3	H3-2	0.900692	3.47e-07
WDFY3-AS2	ATP13A2	0.900626	3.49e-07
ARHGAP5-AS1	SLC35C1	0.900542	3.51e-07
MEG3	ZNF446	0.900384	3.55e-07
PVT1	HEXB	0.900383	3.55e-07
ARHGAP5-AS1	FH	0.90014	3.62e-07
LINC00174	F11R	0.900099	3.63e-07
WDFY3-AS2	IP6K2	0.900094	3.63e-07
PVT1	AGO2	0.900047	3.65e-07
LINC00863	FGFBP3	0.899962	3.67e-07
ARHGAP5-AS1	FAM126B	0.899901	3.69e-07
LINC00863	CC2D2A	0.899877	3.69e-07
PVT1	CHKA	0.899818	3.71e-07
PVT1	NSL1	0.899784	3.72e-07
ARHGAP5-AS1	FASTKD2	0.89978	3.72e-07
LINC00863	APOA5	0.89961	3.77e-07
LINC00863	OR7A17	0.899606	3.77e-07
PVT1	COL18A1	0.899445	3.82e-07
ARHGAP5-AS1	DCAF13	0.89938	3.84e-07
ARHGAP5-AS1	TFCP2	0.899353	3.84e-07
ARHGAP5-AS1	TIMM44	0.899266	3.87e-07
LINC00174	HINT2	0.899203	3.89e-07
PVT1	SLC12A2	0.899163	3.9e-07
ARHGAP5-AS1	STARD4	0.899141	3.91e-07
LINC00863	ERCC6	0.899026	3.94e-07
LINC00863	FOXC2	0.898934	3.97e-07
LINC00863	SYNGAP1	0.898748	4.03e-07
LINC00863	ZNF628	0.898731	4.03e-07
LINC00863	SMPDL3B	0.898698	4.04e-07
MEG3	WWOX	0.898585	4.08e-07
ARHGAP5-AS1	SDR16C5	0.898553	4.09e-07
LINC00174	TRADD	0.898491	4.1e-07
PVT1	SLC12A9	0.89838	4.14e-07
ARHGAP5-AS1	PAG1	0.898365	4.14e-07
LINC00863	H3C1	0.898304	4.16e-07
LINC00863	ACBD4	0.898279	4.17e-07
ARHGAP5-AS1	CMSS1	0.898279	4.17e-07
MEG3	RPS4Y1	0.898244	4.18e-07
MEG3	H1-4	0.898146	4.21e-07
PVT1	WDR77	0.898143	4.21e-07
ARHGAP5-AS1	LGMN	0.89814	4.21e-07
LINC00863	PRSS12	0.898058	4.24e-07
MEG3	H2AC15	0.898019	4.25e-07
MEG3	VIL1	0.897899	4.29e-07
MEG3	CCL25	0.897853	4.31e-07
PVT1	CCDC86	0.897779	4.33e-07
ARHGAP5-AS1	OSGIN2	0.897777	4.33e-07
WDFY3-AS2	ARHGEF9	0.897735	4.35e-07
LINC00863	CCL25	0.897516	4.42e-07
PVT1	ATE1	0.897289	4.49e-07
LINC00863	RCVRN	0.897171	4.53e-07
PVT1	DHX35	0.896739	4.68e-07
MEG3	TERB2	0.896674	4.7e-07
PVT1	TRIM73	0.89665	4.71e-07
PVT1	TEAD2	0.896589	4.73e-07
MEG3	POU5F1	0.896472	4.77e-07
WDFY3-AS2	FNDC4	0.89647	4.77e-07
ARHGAP5-AS1	SLK	0.896376	4.81e-07
LINC00863	PLEKHF1	0.896351	4.82e-07
LINC00174	RNF144B	0.896264	4.85e-07
MEG3	ARL10	0.896249	4.85e-07
MEG3	MEIOC	0.896101	4.91e-07
LINC00174	HEXIM2	0.896006	4.94e-07
LOC644656	DMD	0.895987	4.95e-07
LINC00863	RETREG3	0.89592	4.97e-07
LINC00863	PHKG1	0.89592	4.97e-07
LINC00863	KMT5C	0.895885	4.99e-07
LINC00863	HAUS2	0.895797	5.02e-07
ARHGAP5-AS1	MPL	0.89579	5.02e-07
LINC00174	RFXANK	0.895751	5.03e-07
MEG3	RGL3	0.895695	5.06e-07
ARHGAP5-AS1	FAM118B	0.895683	5.06e-07
PVT1	VIPR1	0.895333	5.19e-07
ARHGAP5-AS1	SLC16A6	0.895318	5.2e-07
MEG3	F7	0.895139	5.27e-07
ARHGAP5-AS1	MED27	0.895096	5.28e-07
WDFY3-AS2	ERCC6	0.895053	5.3e-07
MEG3	TMEM86B	0.894936	5.34e-07
MEG3	CACNA1E	0.894879	5.37e-07
ARHGAP5-AS1	TSPAN6	0.894841	5.38e-07
WDFY3-AS2	PKP2	0.894834	5.38e-07
MEG3	XCL1	0.894824	5.39e-07
PVT1	ERP44	0.894801	5.4e-07
WDFY3-AS2	MT1M	0.894697	5.44e-07
ARHGAP5-AS1	PHIP	0.894624	5.47e-07
MEG3	SMPDL3B	0.894585	5.48e-07
ARHGAP5-AS1	THAP6	0.894435	5.54e-07
LINC00174	FAAP20	0.894426	5.55e-07
MEG3	H3-4	0.894395	5.56e-07
ARHGAP5-AS1	COL18A1	0.894291	5.6e-07
ARHGAP5-AS1	TMEM216	0.894138	5.66e-07
MEG3	LOC390877	0.894113	5.67e-07
LINC00863	AIRE	0.89403	5.71e-07
LINC00863	MEI1	0.893989	5.72e-07
ARHGAP5-AS1	PHF20L1	0.893971	5.73e-07
LINC00863	THPO	0.893964	5.73e-07
WDFY3-AS2	FOXC2	0.893953	5.74e-07
WDFY3-AS2	VCX3B	0.89387	5.77e-07
ARHGAP5-AS1	MSL2	0.893782	5.81e-07
WDFY3-AS2	WBP1	0.893551	5.91e-07
PVT1	B3GLCT	0.893504	5.93e-07
ARHGAP5-AS1	CCDC112	0.893435	5.96e-07
ARHGAP5-AS1	GLS	0.893415	5.97e-07
ARHGAP5-AS1	BNIP2	0.893365	5.99e-07
WDFY3-AS2	GTF2H4	0.893306	6.01e-07
ARHGAP5-AS1	VWA8	0.893263	6.03e-07
ARHGAP5-AS1	STEEP1	0.893171	6.07e-07
LINC00174	ATP5ME	0.893166	6.07e-07
LINC00174	VPS9D1	0.893077	6.11e-07
PVT1	ATP1A2	0.893013	6.14e-07
ARHGAP5-AS1	CCP110	0.892988	6.15e-07
MEG3	QRICH2	0.892922	6.18e-07
LINC00863	PANX2	0.892753	6.25e-07
ARHGAP5-AS1	ATP13A3	0.892722	6.27e-07
WDFY3-AS2	ZC3H7B	0.892693	6.28e-07
ARHGAP5-AS1	PNPT1	0.892685	6.29e-07
LINC00174	MARCHF2	0.89266	6.3e-07
ARHGAP5-AS1	CD9	0.892623	6.31e-07
WDFY3-AS2	TACC3	0.892473	6.38e-07
LINC00174	FKBP2	0.89243	6.4e-07
MEG3	AIRE	0.89238	6.42e-07
ARHGAP5-AS1	PEX19	0.89226	6.48e-07
LINC00863	MAP3K10	0.892247	6.48e-07
ARHGAP5-AS1	APOE	0.892215	6.5e-07
ARHGAP5-AS1	HEATR1	0.892204	6.5e-07
WDFY3-AS2	FKBP1B	0.892175	6.52e-07
MEG3	PRDM11	0.892171	6.52e-07
LINC00174	IGFBP2	0.892123	6.54e-07
LINC00863	PRSS47	0.892069	6.57e-07
LINC00863	SPN	0.892005	6.6e-07
LINC00863	H3C11	0.891968	6.61e-07
LINC00174	CRELD1	0.891928	6.63e-07
PVT1	CD9	0.891873	6.66e-07
WDFY3-AS2	MAP1LC3A	0.891763	6.71e-07
ARHGAP5-AS1	MOB1A	0.891662	6.76e-07
LINC00863	CAPS	0.891641	6.77e-07
PVT1	TRMT11	0.891608	6.78e-07
ARHGAP5-AS1	WDR12	0.891597	6.79e-07
ARHGAP5-AS1	POLR1E	0.891593	6.79e-07
ARHGAP5-AS1	HEXB	0.891575	6.8e-07
WDFY3-AS2	VCX3A	0.891571	6.8e-07
LINC00863	HAND2	0.891552	6.81e-07
ARHGAP5-AS1	TICAM2	0.891539	6.82e-07
LINC00174	ZNF397	0.891455	6.86e-07
WDFY3-AS2	ADIRF	0.891446	6.86e-07
ARHGAP5-AS1	CYP4B1	0.8914	6.88e-07
PVT1	SP1	0.891304	6.93e-07
WDFY3-AS2	CDK5	0.891239	6.96e-07
ARHGAP5-AS1	STT3B	0.891229	6.97e-07
ARHGAP5-AS1	MTSS2	0.891204	6.98e-07
ARHGAP5-AS1	HSPA13	0.891146	7.01e-07
ARHGAP5-AS1	PPP4R3A	0.891128	7.02e-07
LINC00863	SYP	0.891084	7.04e-07
MEG3	H1-1	0.891049	7.06e-07
LINC00863	CRB3	0.891	7.08e-07
ARHGAP5-AS1	CMTM7	0.890995	7.08e-07
LINC00863	CLEC18C	0.890948	7.11e-07
ARHGAP5-AS1	GPAA1	0.890936	7.11e-07
LINC00863	ZDHHC14	0.890887	7.14e-07
LINC00174	NGFR	0.890849	7.16e-07
WDFY3-AS2	WDPCP	0.890788	7.19e-07
ARHGAP5-AS1	LIPA	0.890786	7.19e-07
PVT1	SAMD4B	0.890745	7.21e-07
LINC00863	KRTAP20-2	0.890718	7.22e-07
ARHGAP5-AS1	MRPL1	0.890697	7.23e-07
LINC00174	ZNF185	0.890691	7.24e-07
LINC00863	H1-1	0.890643	7.26e-07
WDFY3-AS2	SOD3	0.890608	7.28e-07
ARHGAP5-AS1	HCCS	0.890459	7.35e-07
ARHGAP5-AS1	ANKRD9	0.89043	7.37e-07
ARHGAP5-AS1	MYBBP1A	0.890402	7.38e-07
ARHGAP5-AS1	EFR3A	0.890367	7.4e-07
ARHGAP5-AS1	SRPRB	0.890308	7.43e-07
LINC00863	TNFRSF25	0.890295	7.44e-07
ARHGAP5-AS1	SIRT5	0.890214	7.48e-07
ARHGAP5-AS1	FUBP1	0.890037	7.57e-07
ARHGAP5-AS1	TFDP2	0.889977	7.6e-07
LINC00174	TBC1D3F	0.889971	7.61e-07
ARHGAP5-AS1	TMEM68	0.889857	7.67e-07
PVT1	TGFBI	0.889848	7.67e-07
ARHGAP5-AS1	KLHL24	0.889808	7.69e-07
ARHGAP5-AS1	HERC3	0.889774	7.71e-07
MEG3	FRAT1	0.889723	7.74e-07
LINC00174	RPL9	0.889705	7.75e-07
ARHGAP5-AS1	TGS1	0.88967	7.77e-07
LINC00863	CREB3L3	0.889568	7.82e-07
WDFY3-AS2	WSCD1	0.889511	7.85e-07
ARHGAP5-AS1	MRS2	0.889473	7.88e-07
ARHGAP5-AS1	ZNF583	0.889379	7.93e-07
ARHGAP5-AS1	ZNF263	0.889325	7.96e-07
ARHGAP5-AS1	LRP12	0.889278	7.98e-07
LINC00174	ADD1	0.889214	8.02e-07
LINC00174	EVI5L	0.888947	8.17e-07
PVT1	TMEM248	0.888833	8.23e-07
PVT1	COA7	0.888743	8.28e-07
LINC00863	SLC27A5	0.888633	8.34e-07
ARHGAP5-AS1	EZR	0.888608	8.36e-07
ARHGAP5-AS1	PDE5A	0.88851	8.41e-07
PVT1	ANTXR1	0.888502	8.42e-07
LINC00863	CCDC159	0.888494	8.42e-07
LINC00863	MDFI	0.888321	8.52e-07
LINC00174	PTPN6	0.88826	8.56e-07
PVT1	NUS1	0.88821	8.59e-07
MEG3	PLD4	0.888194	8.6e-07
MEG3	PRDM7	0.88803	8.7e-07
PVT1	TMED10	0.887936	8.75e-07
LINC00863	SRCIN1	0.887914	8.76e-07
WDFY3-AS2	H2AC14	0.887904	8.77e-07
ARHGAP5-AS1	PPP1R15B	0.887897	8.77e-07
PVT1	TANC1	0.887754	8.86e-07
ARHGAP5-AS1	ELF1	0.887746	8.87e-07
ARHGAP5-AS1	UBXN2B	0.887671	8.91e-07
ARHGAP5-AS1	TTC4	0.887662	8.92e-07
ARHGAP5-AS1	LARP1B	0.887643	8.93e-07
ARHGAP5-AS1	CRY1	0.887525	9e-07
ARHGAP5-AS1	TLCD4	0.887391	9.08e-07
LINC00863	CLEC3B	0.887334	9.12e-07
MEG3	SYN3	0.88733	9.12e-07
LINC00863	CAVIN3	0.887305	9.13e-07
LINC00863	PPP1R3F	0.887242	9.17e-07
LINC00174	PLAAT3	0.887234	9.18e-07
LINC00174	ILVBL	0.887209	9.19e-07
MEG3	H3Y2	0.88717	9.22e-07
ARHGAP5-AS1	METTL8	0.88714	9.24e-07
MEG3	SLC19A3	0.887126	9.25e-07
MEG3	ARMH4	0.887101	9.26e-07
PVT1	ZBTB10	0.887029	9.31e-07
PVT1	BHLHE40	0.887011	9.32e-07
LINC00863	AK5	0.886952	9.35e-07
LINC00174	CBR4	0.886892	9.39e-07
MEG3	H1-8	0.886885	9.4e-07
ARHGAP5-AS1	CYCS	0.886798	9.45e-07
PVT1	LRIF1	0.886796	9.45e-07
LINC00863	ZNF841	0.88672	9.5e-07
WDFY3-AS2	LINGO1	0.886716	9.51e-07
ARHGAP5-AS1	BHLHE40	0.88663	9.56e-07
MEG3	GGT6	0.886627	9.56e-07
WDFY3-AS2	RRAS	0.886625	9.56e-07
PVT1	FAM89A	0.886587	9.59e-07
ARHGAP5-AS1	ATE1	0.886462	9.67e-07
LINC00863	CAMK2N1	0.886421	9.7e-07
WDFY3-AS2	IL18BP	0.886383	9.72e-07
MEG3	MT1H	0.886379	9.72e-07
LINC00863	CCDC122	0.886373	9.73e-07
LINC00863	H2AC15	0.886351	9.74e-07
PVT1	SYMPK	0.886183	9.85e-07
MEG3	MEGF6	0.886172	9.86e-07
LOC644656	NDFIP2	0.886089	9.91e-07
ARHGAP5-AS1	TKT	0.885997	9.98e-07
LINC00174	ENTPD6	0.885922	1e-06
ARHGAP5-AS1	ATP1A2	0.885916	1e-06
PVT1	PLAG1	0.885811	1.01e-06
ARHGAP5-AS1	PIAS4	0.885699	1.02e-06
MEG3	H3C11	0.885675	1.02e-06
MEG3	SVIP	0.885671	1.02e-06
ARHGAP5-AS1	RECQL	0.885667	1.02e-06
ARHGAP5-AS1	NDFIP1	0.885627	1.02e-06
LINC00174	ALS2CL	0.885585	1.03e-06
ARHGAP5-AS1	SORD	0.885422	1.04e-06
WDFY3-AS2	PGBD3	0.885382	1.04e-06
MEG3	C16orf87	0.885338	1.04e-06
LINC00863	SERPINB9	0.8853	1.05e-06
ARHGAP5-AS1	TAF1A	0.885294	1.05e-06
PVT1	MTURN	0.885283	1.05e-06
PVT1	TPST2	0.885221	1.05e-06
LINC00174	DKK3	0.885199	1.05e-06
LINC00863	CGB3	0.885082	1.06e-06
WDFY3-AS2	MT2A	0.885077	1.06e-06
ARHGAP5-AS1	ZSCAN32	0.885039	1.06e-06
ARHGAP5-AS1	ZC2HC1A	0.884893	1.07e-06
WDFY3-AS2	NAT8L	0.884874	1.07e-06
ARHGAP5-AS1	SDHAF3	0.884857	1.08e-06
PVT1	PPP1R2	0.884805	1.08e-06
LOC644656	MTF2	0.88476	1.08e-06
WDFY3-AS2	BAD	0.884648	1.09e-06
LINC00863	VCX3B	0.884499	1.1e-06
MEG3	ELAVL3	0.884454	1.11e-06
ARHGAP5-AS1	LANCL2	0.884208	1.12e-06
MEG3	PHACTR1	0.884198	1.12e-06
ARHGAP5-AS1	BOP1	0.884157	1.13e-06
LINC00174	ID2	0.884133	1.13e-06
ARHGAP5-AS1	SGCE	0.883988	1.14e-06
MEG3	ATOH8	0.883953	1.14e-06
LINC00863	TRMT61A	0.883927	1.14e-06
LINC00174	TMEM205	0.883887	1.15e-06
MEG3	TUBA3C	0.883799	1.15e-06
ARHGAP5-AS1	MAP2K3	0.883551	1.17e-06
ARHGAP5-AS1	NEDD9	0.883539	1.17e-06
ARHGAP5-AS1	IMPA1	0.883502	1.18e-06
PVT1	CMSS1	0.88326	1.2e-06
LINC00863	CSH1	0.883196	1.2e-06
MEG3	H3C6	0.883149	1.2e-06
LINC00863	TAOK2	0.883032	1.21e-06
LINC00863	F7	0.882998	1.22e-06
ARHGAP5-AS1	RABL3	0.882984	1.22e-06
PVT1	PIGY	0.882892	1.22e-06
PVT1	OSBPL11	0.882881	1.23e-06
WDFY3-AS2	SERF1A	0.882844	1.23e-06
ARHGAP5-AS1	TTF2	0.882703	1.24e-06
PVT1	RARG	0.882699	1.24e-06
PVT1	COL5A3	0.882662	1.24e-06
ARHGAP5-AS1	CD58	0.882456	1.26e-06
ARHGAP5-AS1	LMAN1	0.882447	1.26e-06
MEG3	C1orf147	0.882421	1.26e-06
WDFY3-AS2	LYPD1	0.882419	1.26e-06
LINC00174	CCL3	0.88222	1.28e-06
ARHGAP5-AS1	THRB	0.882188	1.28e-06
LINC00863	TCEAL6	0.882172	1.28e-06
ARHGAP5-AS1	SMC6	0.882162	1.28e-06
ARHGAP5-AS1	TRIM73	0.882135	1.29e-06
WDFY3-AS2	HAND2	0.882081	1.29e-06
PVT1	SOAT1	0.881938	1.3e-06
WDFY3-AS2	MT1HL1	0.881907	1.3e-06
PVT1	ABCC1	0.881895	1.31e-06
WDFY3-AS2	TMEM54	0.881881	1.31e-06
LINC00863	MAP1LC3A	0.881709	1.32e-06
PVT1	ENOX2	0.881683	1.32e-06
MEG3	AP1S3	0.881545	1.34e-06
LINC00863	BGLAP	0.881545	1.34e-06
PVT1	TRAPPC13	0.88151	1.34e-06
LOC644656	FABP3	0.881435	1.35e-06
LINC00863	C10orf95	0.881407	1.35e-06
ARHGAP5-AS1	EPAS1	0.881389	1.35e-06
WDFY3-AS2	BCAS3	0.881356	1.35e-06
MEG3	PAFAH1B3	0.881281	1.36e-06
WDFY3-AS2	TRMT44	0.881264	1.36e-06
LINC00863	ADIRF	0.881252	1.36e-06
MEG3	LCE1F	0.880991	1.38e-06
PVT1	STARD4	0.88094	1.39e-06
MEG3	FUZ	0.880934	1.39e-06
MEG3	TMEM211	0.880886	1.39e-06
ARHGAP5-AS1	TMEM131L	0.880883	1.39e-06
MEG3	GRHL3	0.880863	1.4e-06
ARHGAP5-AS1	SLC25A33	0.880849	1.4e-06
ARHGAP5-AS1	CREG1	0.880787	1.4e-06
LINC00863	SGK3	0.880692	1.41e-06
MEG3	CABP4	0.880651	1.41e-06
WDFY3-AS2	PHACTR1	0.880595	1.42e-06
MEG3	HOXA6	0.880569	1.42e-06
ARHGAP5-AS1	BCAT1	0.880444	1.43e-06
LINC00863	ITGA7	0.880433	1.43e-06
LINC00174	KRTAP6-1	0.880373	1.44e-06
PVT1	ZNF281	0.88035	1.44e-06
PVT1	PNO1	0.880242	1.45e-06
PVT1	RPS24	0.8802	1.46e-06
LINC00174	MIEN1	0.88007	1.47e-06
ARHGAP5-AS1	HPSE	0.879935	1.48e-06
LINC00174	CLDN1	0.879914	1.48e-06
ARHGAP5-AS1	TXNDC5	0.879819	1.49e-06
PVT1	PSMG1	0.879812	1.49e-06
LINC00863	FCAMR	0.879771	1.5e-06
LINC00174	ETHE1	0.879771	1.5e-06
MEG3	ZNF358	0.879756	1.5e-06
ARHGAP5-AS1	ETV5	0.879684	1.5e-06
PVT1	SFT2D2	0.879613	1.51e-06
WDFY3-AS2	SH3BGRL3	0.879397	1.53e-06
ARHGAP5-AS1	PLXND1	0.879316	1.54e-06
ARHGAP5-AS1	CDC73	0.879291	1.54e-06
MEG3	FNDC5	0.879249	1.55e-06
ARHGAP5-AS1	SYMPK	0.879102	1.56e-06
WDFY3-AS2	SNPH	0.879092	1.56e-06
MEG3	KIF25	0.879055	1.56e-06
LINC00174	RPP25L	0.879029	1.57e-06
MEG3	MSRB2	0.879014	1.57e-06
PVT1	SNX13	0.879013	1.57e-06
LINC00174	TUSC2	0.878988	1.57e-06
ARHGAP5-AS1	NCL	0.878888	1.58e-06
ARHGAP5-AS1	RNF13	0.878883	1.58e-06
PVT1	DCAF10	0.878749	1.6e-06
PVT1	GIGYF2	0.878744	1.6e-06
LINC00174	PCBD1	0.878707	1.6e-06
ARHGAP5-AS1	MIS12	0.8787	1.6e-06
PVT1	TAF5	0.878548	1.62e-06
LINC00174	DNAJB2	0.878535	1.62e-06
LINC00174	CADM3	0.878534	1.62e-06
MEG3	PTGER3	0.878514	1.62e-06
ARHGAP5-AS1	FNIP1	0.878465	1.62e-06
WDFY3-AS2	NEPRO	0.87835	1.64e-06
LINC00863	FAM120C	0.878251	1.65e-06
ARHGAP5-AS1	OSBPL11	0.878201	1.65e-06
WDFY3-AS2	TNIP2	0.878164	1.65e-06
ARHGAP5-AS1	SCARB1	0.87816	1.65e-06
ARHGAP5-AS1	MAP2K4	0.878122	1.66e-06
LINC00863	MEGF6	0.878075	1.66e-06
ARHGAP5-AS1	HTR2B	0.878015	1.67e-06
LINC00863	CGB8	0.877991	1.67e-06
ARHGAP5-AS1	TNFSF10	0.877984	1.67e-06
ARHGAP5-AS1	FAM91A1	0.877976	1.67e-06
ARHGAP5-AS1	RPS24	0.877905	1.68e-06
ARHGAP5-AS1	SETBP1	0.877879	1.68e-06
ARHGAP5-AS1	AP3B1	0.877763	1.7e-06
PVT1	NTN4	0.877746	1.7e-06
LINC00863	TERB2	0.877643	1.71e-06
LINC00863	DTX1	0.877617	1.71e-06
MEG3	OR7A17	0.877553	1.72e-06
MEG3	WDFY2	0.877546	1.72e-06
PVT1	MYO1E	0.877464	1.73e-06
MEG3	LCE3D	0.877453	1.73e-06
WDFY3-AS2	TCEAL2	0.877413	1.73e-06
LINC00174	COASY	0.877346	1.74e-06
WDFY3-AS2	ITGA7	0.877333	1.74e-06
LINC00863	TCEAL2	0.877287	1.75e-06
WDFY3-AS2	PCBP4	0.877191	1.76e-06
MEG3	SERINC4	0.8771	1.77e-06
ARHGAP5-AS1	ASXL2	0.877099	1.77e-06
ARHGAP5-AS1	EMC7	0.876975	1.78e-06
WDFY3-AS2	FEZ1	0.876954	1.78e-06
LINC00863	MISP3	0.876912	1.79e-06
LINC00174	TM7SF2	0.876864	1.79e-06
LINC00174	SH3GLB2	0.876821	1.8e-06
ARHGAP5-AS1	ABITRAM	0.876795	1.8e-06
WDFY3-AS2	PAFAH1B3	0.876774	1.8e-06
LINC00174	DEF6	0.876766	1.8e-06
MEG3	SOX2	0.876759	1.81e-06
WDFY3-AS2	CBX6	0.876637	1.82e-06
ARHGAP5-AS1	APOL3	0.876579	1.83e-06
LINC00863	GGT6	0.876528	1.83e-06
MEG3	HAND2	0.876461	1.84e-06
PVT1	BCAT1	0.876356	1.85e-06
LINC00863	C1orf94	0.87633	1.85e-06
ARHGAP5-AS1	TDG	0.876324	1.85e-06
PVT1	MTMR10	0.876317	1.85e-06
LINC00174	EPS8L2	0.876298	1.86e-06
WDFY3-AS2	SLC2A11	0.876153	1.87e-06
ARHGAP5-AS1	RBM48	0.876115	1.88e-06
WDFY3-AS2	CARHSP1	0.876055	1.88e-06
ARHGAP5-AS1	ARFGEF1	0.876055	1.88e-06
ARHGAP5-AS1	CBLB	0.876047	1.89e-06
LINC00863	CACNB3	0.876021	1.89e-06
LINC00863	ADRA1D	0.875908	1.9e-06
LINC00174	ZNF428	0.875896	1.9e-06
LINC00174	TRAPPC6A	0.875782	1.92e-06
LINC00863	TTLL2	0.87565	1.93e-06
MEG3	C10orf95	0.875641	1.93e-06
ARHGAP5-AS1	USP8	0.875511	1.95e-06
PVT1	WSB2	0.875446	1.96e-06
ARHGAP5-AS1	TPST2	0.875418	1.96e-06
PVT1	LGALS8	0.875368	1.97e-06
ARHGAP5-AS1	B3GNT5	0.875364	1.97e-06
MEG3	CSH1	0.875312	1.97e-06
PVT1	YRDC	0.875275	1.98e-06
PVT1	PHF20L1	0.875266	1.98e-06
ARHGAP5-AS1	SRXN1	0.875202	1.99e-06
MEG3	RGMA	0.875179	1.99e-06
ARHGAP5-AS1	E2F6	0.875123	2e-06
PVT1	CCNB1IP1	0.875089	2e-06
LINC00174	BEX2	0.875073	2e-06
ARHGAP5-AS1	ZNF394	0.875046	2e-06
ARHGAP5-AS1	MAP3K20	0.87504	2.01e-06
LINC00863	PAFAH1B3	0.874963	2.01e-06
WDFY3-AS2	ZFP57	0.874962	2.01e-06
PVT1	FASTKD2	0.874901	2.02e-06
ARHGAP5-AS1	LRRFIP2	0.874871	2.03e-06
ARHGAP5-AS1	NGLY1	0.874745	2.04e-06
ARHGAP5-AS1	LRP8	0.874667	2.05e-06
MEG3	TUBB8	0.874623	2.06e-06
ARHGAP5-AS1	PHF7	0.874539	2.07e-06
ARHGAP5-AS1	MTMR10	0.874504	2.07e-06
ARHGAP5-AS1	RNF2	0.874494	2.07e-06
LINC00863	RLN3	0.87444	2.08e-06
ARHGAP5-AS1	MDH2	0.87441	2.08e-06
ARHGAP5-AS1	MRPL30	0.874386	2.09e-06
ARHGAP5-AS1	SLC30A1	0.874364	2.09e-06
ARHGAP5-AS1	MED21	0.87436	2.09e-06
LINC00863	VCX	0.87433	2.09e-06
ARHGAP5-AS1	ACSL3	0.874257	2.1e-06
LINC00863	MEIOC	0.874247	2.1e-06
PVT1	WDR3	0.874241	2.1e-06
ARHGAP5-AS1	TMEM248	0.874236	2.11e-06
PVT1	MARCHF5	0.874215	2.11e-06
PVT1	MTARC1	0.874211	2.11e-06
PVT1	SCARB1	0.874146	2.12e-06
WDFY3-AS2	H2AC20	0.87412	2.12e-06
LINC00174	KRTAP21-1	0.873963	2.14e-06
PVT1	THRB	0.873902	2.15e-06
PVT1	ARHGAP5	0.873873	2.15e-06
WDFY3-AS2	NFKBIE	0.873832	2.16e-06
LINC00863	NMRK1	0.873806	2.16e-06
LINC00174	DENND3	0.873766	2.17e-06
ARHGAP5-AS1	INTS13	0.873673	2.18e-06
LINC00863	GDF1	0.873637	2.18e-06
MEG3	UBE3D	0.873604	2.19e-06
ARHGAP5-AS1	TDP2	0.873592	2.19e-06
ARHGAP5-AS1	SLC25A32	0.873556	2.19e-06
ARHGAP5-AS1	TANC1	0.873539	2.2e-06
ARHGAP5-AS1	CASD1	0.873531	2.2e-06
PVT1	ERAP1	0.873506	2.2e-06
WDFY3-AS2	ATOH8	0.873475	2.2e-06
PVT1	HYOU1	0.87345	2.21e-06
LINC00174	TCEAL3	0.873433	2.21e-06
WDFY3-AS2	H2AC18	0.873427	2.21e-06
LINC00174	TPD52L1	0.873316	2.23e-06
LINC00174	SLC26A11	0.873279	2.23e-06
ARHGAP5-AS1	PTDSS1	0.873276	2.23e-06
LINC00863	MARVELD1	0.873256	2.23e-06
LINC00174	GNG12	0.87313	2.25e-06
LINC00174	KIAA0319L	0.873126	2.25e-06
ARHGAP5-AS1	CNST	0.873028	2.26e-06
LINC00174	SLC27A1	0.873006	2.27e-06
MEG3	CHRNA2	0.872948	2.27e-06
LINC00174	SLC30A9	0.872917	2.28e-06
ARHGAP5-AS1	ATP6V1C1	0.872823	2.29e-06
WDFY3-AS2	CD300LG	0.872817	2.29e-06
LINC00863	SYT17	0.872728	2.3e-06
PVT1	TIMM17A	0.872684	2.31e-06
ARHGAP5-AS1	WDR3	0.872661	2.31e-06
ARHGAP5-AS1	OXR1	0.872555	2.33e-06
PVT1	C17orf58	0.872523	2.33e-06
ARHGAP5-AS1	TMEM41B	0.872494	2.34e-06
ARHGAP5-AS1	IRF2BP2	0.872463	2.34e-06
ARHGAP5-AS1	TGFBR2	0.872373	2.35e-06
MEG3	SRCIN1	0.872366	2.35e-06
WDFY3-AS2	TCEAL6	0.872322	2.36e-06
PVT1	FBN1	0.872307	2.36e-06
PVT1	SLC25A33	0.872306	2.36e-06
PVT1	P3H2	0.872297	2.36e-06
PVT1	URB2	0.872287	2.37e-06
ARHGAP5-AS1	UBE2J1	0.872281	2.37e-06
PVT1	MRS2	0.872186	2.38e-06
ARHGAP5-AS1	MARCHF7	0.872138	2.39e-06
ARHGAP5-AS1	SRSF7	0.872059	2.4e-06
MEG3	LENEP	0.872031	2.4e-06
PVT1	GTF2E1	0.87201	2.41e-06
PVT1	CSPP1	0.871959	2.41e-06
ARHGAP5-AS1	CHUK	0.871946	2.41e-06
MEG3	SPATA3	0.87194	2.42e-06
PVT1	HEATR5A	0.871782	2.44e-06
PVT1	NOL9	0.871781	2.44e-06
MEG3	IGSF21	0.871701	2.45e-06
PVT1	VWA8	0.871686	2.45e-06
LINC00863	CBARP	0.871634	2.46e-06
PVT1	CD1D	0.871631	2.46e-06
ARHGAP5-AS1	ZNF207	0.871577	2.47e-06
MEG3	FITM1	0.871567	2.47e-06
LINC00174	EIF6	0.871519	2.48e-06
LINC00863	IGF1	0.871455	2.49e-06
ARHGAP5-AS1	SP1	0.871424	2.49e-06
WDFY3-AS2	VCX2	0.871398	2.49e-06
MEG3	NRG1	0.87138	2.5e-06
WDFY3-AS2	GGT6	0.871368	2.5e-06
PVT1	GFPT1	0.871361	2.5e-06
PVT1	KLHL8	0.871353	2.5e-06
ARHGAP5-AS1	FAR2	0.871305	2.51e-06
ARHGAP5-AS1	GOLPH3	0.871277	2.51e-06
PVT1	HCCS	0.871265	2.51e-06
WDFY3-AS2	VCX	0.871212	2.52e-06
PVT1	MRPL1	0.87119	2.52e-06
ARHGAP5-AS1	DDX18	0.871188	2.52e-06
ARHGAP5-AS1	RFTN1	0.871157	2.53e-06
PVT1	MED27	0.871151	2.53e-06
MEG3	FGFBP3	0.871118	2.54e-06
MEG3	MMEL1	0.871115	2.54e-06
ARHGAP5-AS1	ZNF697	0.871011	2.55e-06
LOC644656	RMDN1	0.870985	2.55e-06
LINC00863	H2AC18	0.870976	2.56e-06
LINC00174	ZNF580	0.870948	2.56e-06
LINC00174	LDAF1	0.870943	2.56e-06
MEG3	BCL2	0.870935	2.56e-06
ARHGAP5-AS1	MAPK6	0.870843	2.58e-06
MEG3	SFI1	0.870834	2.58e-06
LINC00863	SOX2	0.870723	2.59e-06
MEG3	CGNL1	0.870633	2.61e-06
ARHGAP5-AS1	RPAP2	0.870617	2.61e-06
MEG3	MT1HL1	0.870598	2.61e-06
PVT1	TGS1	0.870593	2.61e-06
PVT1	CCDC127	0.870563	2.62e-06
PVT1	ZRANB2	0.870494	2.63e-06
LINC00863	INTS5	0.870468	2.63e-06
MEG3	C20orf203	0.870437	2.64e-06
LINC00174	NFKBIE	0.870423	2.64e-06
MEG3	H2AC16	0.870346	2.65e-06
LINC00174	HIVEP3	0.870335	2.65e-06
PVT1	PANK3	0.870334	2.65e-06
PVT1	SGCE	0.870207	2.67e-06
ARHGAP5-AS1	LPIN2	0.870193	2.68e-06
ARHGAP5-AS1	MALT1	0.87017	2.68e-06
MEG3	H3C12	0.870137	2.68e-06
LINC00174	EXOC4	0.870086	2.69e-06
WDFY3-AS2	UBA7	0.870073	2.69e-06
PVT1	TSPAN6	0.870032	2.7e-06
PVT1	PANX1	0.8699	2.72e-06
ARHGAP5-AS1	TAF5	0.869876	2.73e-06
MEG3	IGF1	0.869872	2.73e-06
PVT1	LRP8	0.869868	2.73e-06
ARHGAP5-AS1	CLPTM1L	0.869864	2.73e-06
ARHGAP5-AS1	ELOVL5	0.869852	2.73e-06
WDFY3-AS2	NFKBIA	0.869826	2.73e-06
ARHGAP5-AS1	ARRB1	0.869809	2.74e-06
PVT1	DOCK11	0.869794	2.74e-06
WDFY3-AS2	ZC3H12A	0.869787	2.74e-06
LINC00174	TMEM150A	0.869722	2.75e-06
LINC00863	ATM	0.869703	2.75e-06
PVT1	NOD1	0.869696	2.75e-06
LINC00863	BAIAP2L2	0.869668	2.76e-06
PVT1	HEATR1	0.869663	2.76e-06
PVT1	CCNH	0.869608	2.77e-06
ARHGAP5-AS1	NOC2L	0.869594	2.77e-06
ARHGAP5-AS1	MRPL50	0.869581	2.77e-06
LINC00863	ZNF446	0.869534	2.78e-06
ARHGAP5-AS1	PLPP1	0.869528	2.78e-06
LINC00863	CD300LG	0.869492	2.79e-06
WDFY3-AS2	FOXD4L1	0.869337	2.81e-06
LINC00863	C20orf141	0.869248	2.83e-06
PVT1	CAMSAP1	0.869233	2.83e-06
LINC00863	TNFSF14	0.869175	2.84e-06
PVT1	TICAM2	0.869143	2.84e-06
ARHGAP5-AS1	DBF4	0.869048	2.86e-06
LINC00863	WDR5B	0.868984	2.87e-06
LINC00174	TMEM42	0.868958	2.87e-06
ARHGAP5-AS1	PRKCA	0.868935	2.88e-06
MEG3	TRMT61A	0.86882	2.9e-06
ARHGAP5-AS1	MRPL19	0.868778	2.91e-06
PVT1	TLCD4	0.868705	2.92e-06
PVT1	PTPN9	0.868691	2.92e-06
MEG3	VCY	0.868647	2.93e-06
ARHGAP5-AS1	RAD54B	0.868637	2.93e-06
PVT1	ROR1	0.868599	2.94e-06
ARHGAP5-AS1	FHL1	0.868561	2.94e-06
MEG3	KRTAP9-2	0.868495	2.95e-06
LINC00863	MICALL2	0.868451	2.96e-06
ARHGAP5-AS1	ACTR6	0.868449	2.96e-06
LINC00863	PLEKHG5	0.868449	2.96e-06
LINC00174	MPG	0.868428	2.96e-06
ARHGAP5-AS1	COL12A1	0.868286	2.99e-06
MEG3	KRTAP10-10	0.868093	3.02e-06
LINC00174	SIRPA	0.868066	3.03e-06
ARHGAP5-AS1	USP25	0.867911	3.05e-06
ARHGAP5-AS1	ERP44	0.867851	3.06e-06
ARHGAP5-AS1	CCDC126	0.867848	3.06e-06
PVT1	TMEM181	0.867842	3.07e-06
ARHGAP5-AS1	RNF19A	0.867768	3.08e-06
LINC00863	KLRD1	0.867681	3.09e-06
ARHGAP5-AS1	CLVS1	0.867619	3.1e-06
ARHGAP5-AS1	SELENOI	0.867591	3.11e-06
MEG3	H3C1	0.867569	3.11e-06
LINC00863	TRAPPC2	0.867528	3.12e-06
MEG3	ZNF675	0.867518	3.12e-06
LINC00863	JOSD2	0.867506	3.13e-06
PVT1	TMF1	0.867432	3.14e-06
ARHGAP5-AS1	TXNRD1	0.867391	3.15e-06
MEG3	SYNGAP1	0.867317	3.16e-06
ARHGAP5-AS1	RAB23	0.867302	3.16e-06
ARHGAP5-AS1	DCUN1D1	0.867272	3.17e-06
MEG3	CLEC18C	0.867129	3.19e-06
PVT1	MSL2	0.867124	3.19e-06
MEG3	ADAMTS13	0.86712	3.19e-06
ARHGAP5-AS1	AGFG1	0.866944	3.23e-06
ARHGAP5-AS1	PIGH	0.866911	3.23e-06
PVT1	PEX3	0.866895	3.24e-06
LINC00863	H2AW	0.866867	3.24e-06
ARHGAP5-AS1	STXBP1	0.866834	3.25e-06
WDFY3-AS2	CCDC136	0.866815	3.25e-06
ARHGAP5-AS1	CNIH1	0.866762	3.26e-06
LINC00863	F2RL3	0.866751	3.26e-06
LINC00863	NECTIN4	0.866696	3.27e-06
ARHGAP5-AS1	ZNF75A	0.86669	3.27e-06
ARHGAP5-AS1	FBXO33	0.866673	3.28e-06
PVT1	RASSF8	0.86665	3.28e-06
LINC00174	MAP4	0.866639	3.28e-06
ARHGAP5-AS1	NOL9	0.866543	3.3e-06
ARHGAP5-AS1	ENG	0.866493	3.31e-06
MEG3	PROC	0.866347	3.34e-06
PVT1	EFR3A	0.866338	3.34e-06
ARHGAP5-AS1	DERL1	0.866333	3.34e-06
PVT1	RMDN3	0.86627	3.35e-06
PVT1	SGMS2	0.866233	3.36e-06
LINC00174	STK16	0.866164	3.37e-06
WDFY3-AS2	IL11RA	0.866162	3.37e-06
MEG3	F2RL3	0.866143	3.38e-06
PVT1	UBXN2B	0.866139	3.38e-06
MEG3	VCX3B	0.866104	3.38e-06
MEG3	PPP2R2C	0.866074	3.39e-06
MEG3	PNPLA7	0.866039	3.4e-06
LINC00863	IZUMO1R	0.866032	3.4e-06
MEG3	ZNF723	0.865989	3.41e-06
WDFY3-AS2	SIGLEC15	0.865977	3.41e-06
ARHGAP5-AS1	MCUR1	0.865936	3.42e-06
ARHGAP5-AS1	GNL2	0.865929	3.42e-06
WDFY3-AS2	SMTNL2	0.865899	3.42e-06
LINC00863	KRTAP21-2	0.865846	3.43e-06
MEG3	CPZ	0.865649	3.47e-06
ARHGAP5-AS1	SLC35B3	0.865636	3.47e-06
LINC00174	SATB1	0.865588	3.48e-06
PVT1	KRT80	0.865558	3.49e-06
PVT1	MRPL50	0.865448	3.51e-06
PVT1	ETV5	0.865446	3.51e-06
PVT1	RAD1	0.865431	3.51e-06
ARHGAP5-AS1	FHOD3	0.865402	3.52e-06
ARHGAP5-AS1	UBE4A	0.865309	3.54e-06
ARHGAP5-AS1	SLC38A6	0.865308	3.54e-06
LINC00174	SMAP1	0.86525	3.55e-06
WDFY3-AS2	RGR	0.865209	3.56e-06
PVT1	MIA3	0.865159	3.57e-06
ARHGAP5-AS1	PIGX	0.865157	3.57e-06
ARHGAP5-AS1	IMPA2	0.865113	3.58e-06
MEG3	RTL10	0.865081	3.58e-06
ARHGAP5-AS1	RABGEF1	0.865073	3.59e-06
PVT1	RPRD1A	0.865071	3.59e-06
ARHGAP5-AS1	MED30	0.865054	3.59e-06
LINC00863	RPS4Y1	0.864886	3.62e-06
PVT1	AP3B1	0.864884	3.62e-06
LINC00863	ATP9A	0.864795	3.64e-06
PVT1	ARMC10	0.864705	3.66e-06
PVT1	SETBP1	0.864658	3.67e-06
PVT1	CREG1	0.864651	3.67e-06
LINC00863	WDR81	0.86461	3.68e-06
PVT1	UBE2V2	0.864578	3.69e-06
LINC00863	SPTB	0.864484	3.71e-06
ARHGAP5-AS1	SLC25A15	0.864462	3.71e-06
ARHGAP5-AS1	C17orf58	0.864403	3.72e-06
LINC00174	RAB11FIP5	0.864315	3.74e-06
LINC00174	ARL6IP4	0.864315	3.74e-06
MEG3	ZC3H12D	0.864263	3.75e-06
ARHGAP5-AS1	UQCRC2	0.864247	3.76e-06
MEG3	TMEM54	0.864239	3.76e-06
LINC00174	FGD4	0.864222	3.76e-06
ARHGAP5-AS1	TRPM7	0.864	3.81e-06
WDFY3-AS2	QDPR	0.863962	3.82e-06
WDFY3-AS2	MMP11	0.863942	3.82e-06
MEG3	H3C2	0.863896	3.83e-06
ARHGAP5-AS1	ANTXR1	0.863883	3.83e-06
MEG3	H3C7	0.863805	3.85e-06
MEG3	LCE1D	0.863794	3.85e-06
PVT1	SH3D19	0.863789	3.85e-06
ARHGAP5-AS1	GTPBP10	0.863697	3.87e-06
ARHGAP5-AS1	DNAL1	0.863654	3.88e-06
MEG3	ZNF250	0.863642	3.88e-06
LINC00863	RGL3	0.863575	3.9e-06
LINC00174	QSOX1	0.863569	3.9e-06
ARHGAP5-AS1	GRINA	0.863559	3.9e-06
MEG3	WDR5B	0.86355	3.9e-06
WDFY3-AS2	MLLT11	0.863539	3.91e-06
PVT1	KCNQ3	0.863521	3.91e-06
MEG3	RASL11B	0.863498	3.91e-06
MEG3	RABGAP1L	0.863434	3.93e-06
MEG3	ATP13A2	0.863419	3.93e-06
LINC00174	TNK2	0.863414	3.93e-06
LINC00863	OSBPL7	0.863397	3.94e-06
PVT1	PAPPA	0.863369	3.94e-06
ARHGAP5-AS1	TOR1AIP1	0.863342	3.95e-06
ARHGAP5-AS1	ARL8B	0.863246	3.97e-06
WDFY3-AS2	ATP1A4	0.863239	3.97e-06
LINC00863	LILRA4	0.86317	3.99e-06
WDFY3-AS2	RPS4Y2	0.863022	4.02e-06
LINC00174	MAP2K5	0.862988	4.03e-06
WDFY3-AS2	ACSF2	0.862984	4.03e-06
PVT1	MCUR1	0.862963	4.03e-06
PVT1	SRP72	0.862924	4.04e-06
LINC00174	HELZ2	0.862918	4.04e-06
MEG3	CARMIL2	0.86287	4.05e-06
PVT1	SLC19A2	0.862843	4.06e-06
ARHGAP5-AS1	LYPLA1	0.862831	4.06e-06
ARHGAP5-AS1	PACC1	0.862755	4.08e-06
WDFY3-AS2	MT1H	0.86272	4.09e-06
ARHGAP5-AS1	TOR1B	0.86272	4.09e-06
MEG3	COA8	0.862715	4.09e-06
PVT1	COL12A1	0.862714	4.09e-06
ARHGAP5-AS1	LY6E	0.862704	4.09e-06
PVT1	MTF2	0.862656	4.1e-06
LINC00863	WSCD1	0.862653	4.1e-06
PVT1	CDC73	0.862597	4.11e-06
MEG3	GP9	0.862552	4.12e-06
LINC00863	SPATA2L	0.862536	4.13e-06
PVT1	MED21	0.862478	4.14e-06
WDFY3-AS2	GDF6	0.862475	4.14e-06
WDFY3-AS2	GPR39	0.862469	4.14e-06
ARHGAP5-AS1	MTDH	0.862384	4.16e-06
PVT1	LIG3	0.862375	4.16e-06
MEG3	RCVRN	0.862352	4.17e-06
ARHGAP5-AS1	TFB2M	0.862293	4.18e-06
ARHGAP5-AS1	HAT1	0.862242	4.19e-06
ARHGAP5-AS1	PEX3	0.862198	4.2e-06
ARHGAP5-AS1	SLC7A5	0.862164	4.21e-06
ARHGAP5-AS1	UBE2D3	0.86216	4.21e-06
PVT1	CRY1	0.862133	4.22e-06
ARHGAP5-AS1	USPL1	0.86208	4.23e-06
LINC00863	LYPD2	0.862072	4.23e-06
PVT1	HMG20A	0.862062	4.24e-06
LINC00174	FAM189B	0.862054	4.24e-06
LINC00863	POPDC2	0.862021	4.25e-06
WDFY3-AS2	VWA1	0.862019	4.25e-06
LINC00863	NPIPB15	0.862013	4.25e-06
WDFY3-AS2	CTSF	0.86201	4.25e-06
ARHGAP5-AS1	SLC12A7	0.86198	4.26e-06
MEG3	COBLL1	0.861932	4.27e-06
PVT1	CPPED1	0.861908	4.27e-06
WDFY3-AS2	SYT11	0.861891	4.28e-06
PVT1	ERRFI1	0.861855	4.28e-06
WDFY3-AS2	HOXB1	0.861759	4.31e-06
ARHGAP5-AS1	CCNB1IP1	0.861706	4.32e-06
MEG3	SMTNL2	0.861673	4.33e-06
PVT1	RAD54B	0.861596	4.35e-06
PVT1	GTPBP3	0.861543	4.36e-06
ARHGAP5-AS1	DOCK6	0.861515	4.36e-06
PVT1	C10orf90	0.861484	4.37e-06
WDFY3-AS2	SGK3	0.861439	4.38e-06
LINC00863	ANKRD16	0.861433	4.38e-06
ARHGAP5-AS1	HSDL1	0.861359	4.4e-06
LINC00863	SERINC4	0.861297	4.42e-06
LOC644656	CCT2	0.861225	4.43e-06
PVT1	GPD1L	0.861123	4.46e-06
PVT1	SDHAF3	0.861066	4.47e-06
ARHGAP5-AS1	QSOX2	0.860991	4.49e-06
MEG3	LDHC	0.860966	4.5e-06
MEG3	OXER1	0.860946	4.5e-06
ARHGAP5-AS1	CRLF3	0.860882	4.52e-06
MEG3	ERCC6	0.860859	4.52e-06
PVT1	PAG1	0.860856	4.52e-06
ARHGAP5-AS1	ETS2	0.860855	4.52e-06
PVT1	GAPVD1	0.860791	4.54e-06
LINC00863	SPATA3	0.860742	4.55e-06
LINC00863	TAL1	0.860669	4.57e-06
LINC00863	XCL1	0.860663	4.57e-06
ARHGAP5-AS1	VIPR1	0.860618	4.58e-06
LINC00863	RFXANK	0.860511	4.61e-06
ARHGAP5-AS1	CDR2	0.860463	4.62e-06
PVT1	NDFIP1	0.860395	4.64e-06
LINC00863	BMP8B	0.860367	4.64e-06
ARHGAP5-AS1	CASP3	0.860366	4.65e-06
MEG3	MAP1LC3A	0.860284	4.67e-06
WDFY3-AS2	TMEM255B	0.860275	4.67e-06
LINC00863	GOLGA6L2	0.86027	4.67e-06
ARHGAP5-AS1	TMF1	0.860248	4.67e-06
PVT1	FBXO33	0.860227	4.68e-06
ARHGAP5-AS1	SORBS1	0.860175	4.69e-06
PVT1	SRXN1	0.860137	4.7e-06
LINC00863	SMAD9	0.860048	4.73e-06
ARHGAP5-AS1	ARMC10	0.860017	4.73e-06
ARHGAP5-AS1	ELOVL6	0.859931	4.76e-06
WDFY3-AS2	SMTN	0.859765	4.8e-06
ARHGAP5-AS1	TIMP3	0.859729	4.81e-06
PVT1	NLN	0.859727	4.81e-06
ARHGAP5-AS1	CAB39L	0.859647	4.83e-06
ARHGAP5-AS1	CANX	0.859647	4.83e-06
ARHGAP5-AS1	PPAT	0.859537	4.86e-06
PVT1	TIGAR	0.859535	4.86e-06
PVT1	ARL13B	0.85952	4.86e-06
WDFY3-AS2	BCAS4	0.859498	4.87e-06
PVT1	PPARG	0.859438	4.88e-06
LINC00863	VCX3A	0.859425	4.89e-06
MEG3	SEMA3G	0.859421	4.89e-06
LINC00863	BHLHE23	0.859397	4.89e-06
PVT1	TMED5	0.859294	4.92e-06
WDFY3-AS2	DNAJB2	0.859265	4.93e-06
LINC00863	LRRC75B	0.859255	4.93e-06
LINC00863	GPR137	0.85922	4.94e-06
PVT1	SLC7A5	0.859149	4.96e-06
ARHGAP5-AS1	CAMSAP1	0.859145	4.96e-06
LINC00863	SEMA3G	0.859129	4.96e-06
ARHGAP5-AS1	KNSTRN	0.859126	4.97e-06
LINC00863	ZSCAN2	0.859111	4.97e-06
ARHGAP5-AS1	SET	0.859092	4.97e-06
PVT1	POLR1F	0.859029	4.99e-06
ARHGAP5-AS1	POLR1F	0.858951	5.01e-06
ARHGAP5-AS1	NUDT3	0.858906	5.02e-06
LOC644656	ACSS2	0.858879	5.03e-06
ARHGAP5-AS1	KDELR2	0.858872	5.03e-06
PVT1	MAP3K20	0.858802	5.05e-06
WDFY3-AS2	BEX2	0.858776	5.06e-06
WDFY3-AS2	CLIP2	0.858772	5.06e-06
LINC00863	CYSTM1	0.858759	5.06e-06
LINC00863	SEMA3B	0.858705	5.08e-06
MEG3	NTRK2	0.858679	5.09e-06
PVT1	CRLF3	0.858601	5.11e-06
LINC00863	BCAS3	0.858505	5.13e-06
ARHGAP5-AS1	USP15	0.858499	5.13e-06
PVT1	ODC1	0.858457	5.15e-06
ARHGAP5-AS1	KIAA0040	0.858367	5.17e-06
PVT1	ZFAND1	0.858359	5.17e-06
WDFY3-AS2	P4HTM	0.858317	5.18e-06
MEG3	TUBB4A	0.858305	5.19e-06
LINC00863	ZNF589	0.858294	5.19e-06
PVT1	GIN1	0.858248	5.2e-06
WDFY3-AS2	CCDC159	0.85824	5.21e-06
ARHGAP5-AS1	ZNF77	0.858179	5.22e-06
PVT1	CASP3	0.858171	5.22e-06
PVT1	NDRG1	0.858155	5.23e-06
PVT1	FAM118B	0.858064	5.25e-06
PVT1	FKTN	0.858063	5.25e-06
ARHGAP5-AS1	GGCX	0.858042	5.26e-06
PVT1	LIPA	0.858021	5.27e-06
ARHGAP5-AS1	OXA1L	0.858014	5.27e-06
PVT1	PPP4R3A	0.857947	5.29e-06
LINC00863	CBFA2T3	0.85794	5.29e-06
ARHGAP5-AS1	CHMP2B	0.85787	5.31e-06
ARHGAP5-AS1	ZNF654	0.857835	5.32e-06
LINC00863	C4orf48	0.857816	5.32e-06
ARHGAP5-AS1	HEATR5A	0.857815	5.32e-06
WDFY3-AS2	H2AC8	0.857804	5.33e-06
ARHGAP5-AS1	DDX10	0.857782	5.33e-06
MEG3	CDK5	0.857731	5.35e-06
MEG3	VCX2	0.857648	5.37e-06
LINC00174	SPSB3	0.857509	5.41e-06
WDFY3-AS2	COPZ2	0.857419	5.44e-06
LINC00174	SCRN2	0.857385	5.45e-06
ARHGAP5-AS1	PAPPA	0.857331	5.46e-06
MEG3	DAND5	0.857302	5.47e-06
LINC00863	H1-4	0.857299	5.47e-06
MEG3	SPTB	0.857283	5.48e-06
LINC00863	SPDYE21	0.857272	5.48e-06
LINC00863	PRODH	0.857272	5.48e-06
ARHGAP5-AS1	GNAI3	0.857256	5.48e-06
ARHGAP5-AS1	ZNF146	0.857219	5.49e-06
MEG3	H4C8	0.857165	5.51e-06
MEG3	PAX6	0.857133	5.52e-06
LINC00863	GAS2L1	0.857056	5.54e-06
ARHGAP5-AS1	KIAA1109	0.857042	5.55e-06
PVT1	TMEM135	0.857037	5.55e-06
WDFY3-AS2	LGALS1	0.85696	5.57e-06
WDFY3-AS2	ADD1	0.856931	5.58e-06
PVT1	TMEM41B	0.856921	5.58e-06
ARHGAP5-AS1	GFM1	0.856915	5.58e-06
LINC00174	STK19	0.856876	5.59e-06
LINC00174	TOR4A	0.856862	5.6e-06
ARHGAP5-AS1	MTERF3	0.856813	5.61e-06
PVT1	PREB	0.856784	5.62e-06
PVT1	RAD51B	0.856715	5.64e-06
LINC00174	AFAP1	0.85671	5.64e-06
ARHGAP5-AS1	SEC23IP	0.856621	5.67e-06
PVT1	ACER3	0.856616	5.67e-06
ARHGAP5-AS1	ZNF200	0.856601	5.68e-06
LINC00863	DSPP	0.856572	5.68e-06
MEG3	NEPRO	0.856563	5.69e-06
ARHGAP5-AS1	NUS1	0.856546	5.69e-06
LINC00174	LRRC4	0.856529	5.7e-06
PVT1	B3GNT2	0.856503	5.71e-06
PVT1	GLE1	0.856475	5.71e-06
PVT1	CNST	0.856432	5.73e-06
MEG3	GDF1	0.856372	5.74e-06
ARHGAP5-AS1	RAB2B	0.856345	5.75e-06
WDFY3-AS2	RYR3	0.856332	5.76e-06
LINC00174	CYBC1	0.856279	5.77e-06
WDFY3-AS2	POU5F1	0.856174	5.8e-06
LINC00174	ARHGEF3	0.856154	5.81e-06
PVT1	HSF1	0.856052	5.84e-06
LOC644656	TYW3	0.856018	5.85e-06
MEG3	MUC21	0.855945	5.87e-06
ARHGAP5-AS1	RMDN3	0.85594	5.88e-06
LINC00174	CD177	0.855923	5.88e-06
WDFY3-AS2	CAMK1G	0.855876	5.9e-06
PVT1	IMPA2	0.855789	5.92e-06
LINC00863	AP1S3	0.855783	5.92e-06
LINC00863	UNC5CL	0.855766	5.93e-06
PVT1	AREG	0.855744	5.94e-06
ARHGAP5-AS1	BTBD7	0.855654	5.96e-06
PVT1	PPAT	0.855643	5.97e-06
WDFY3-AS2	H3Y2	0.855637	5.97e-06
WDFY3-AS2	CAMK2N1	0.855628	5.97e-06
ARHGAP5-AS1	CEP128	0.855585	5.99e-06
LINC00863	ZNF575	0.855537	6e-06
ARHGAP5-AS1	RIPK2	0.855535	6e-06
MEG3	ACSL6	0.855514	6.01e-06
ARHGAP5-AS1	ZBED4	0.855479	6.02e-06
WDFY3-AS2	SGSH	0.855454	6.03e-06
PVT1	RNF2	0.855423	6.04e-06
ARHGAP5-AS1	YTHDF3	0.855405	6.04e-06
ARHGAP5-AS1	AGO2	0.855391	6.05e-06
PVT1	PRKCA	0.855362	6.06e-06
LOC644656	SFT2D2	0.855312	6.07e-06
LINC00863	KRTAP10-10	0.855241	6.09e-06
PVT1	SLC35B3	0.855192	6.11e-06
LINC00863	TXNRD2	0.855188	6.11e-06
PVT1	RNFT1	0.855119	6.13e-06
ARHGAP5-AS1	PIM1	0.855077	6.15e-06
MEG3	ZNF589	0.85507	6.15e-06
MEG3	GLYCTK	0.855025	6.16e-06
PVT1	TFB2M	0.854986	6.18e-06
WDFY3-AS2	ROGDI	0.854958	6.18e-06
ARHGAP5-AS1	PPP1R2	0.854858	6.22e-06
WDFY3-AS2	GSN	0.854831	6.22e-06
ARHGAP5-AS1	ILF2	0.854828	6.23e-06
LINC00863	H3-4	0.854794	6.24e-06
PVT1	OAF	0.854756	6.25e-06
LINC00863	OTUB2	0.854694	6.27e-06
ARHGAP5-AS1	TSEN15	0.854684	6.27e-06
ARHGAP5-AS1	TIGAR	0.854667	6.28e-06
ARHGAP5-AS1	R3HCC1L	0.854526	6.32e-06
ARHGAP5-AS1	CDC14B	0.854517	6.33e-06
PVT1	STXBP1	0.854458	6.35e-06
WDFY3-AS2	CADM3	0.854436	6.35e-06
MEG3	CCK	0.854431	6.35e-06
LINC00863	NTN1	0.854384	6.37e-06
PVT1	NAV3	0.85438	6.37e-06
PVT1	EDC3	0.854329	6.39e-06
PVT1	TATDN1	0.854301	6.4e-06
MEG3	H2AC21	0.854243	6.42e-06
MEG3	PROKR2	0.854241	6.42e-06
ARHGAP5-AS1	TENT5A	0.854234	6.42e-06
LINC00863	FBF1	0.854199	6.43e-06
MEG3	SMTN	0.854197	6.43e-06
MEG3	FOXD4L1	0.854177	6.44e-06
MEG3	SLC2A11	0.854091	6.47e-06
ARHGAP5-AS1	ZBTB18	0.854039	6.48e-06
WDFY3-AS2	GAMT	0.854031	6.49e-06
LINC00174	TOM1	0.854018	6.49e-06
ARHGAP5-AS1	GALNS	0.853932	6.52e-06
WDFY3-AS2	CAMK1	0.853909	6.53e-06
MEG3	SOX10	0.853888	6.54e-06
ARHGAP5-AS1	METTL21A	0.853887	6.54e-06
PVT1	TUB	0.853887	6.54e-06
LINC00863	PNPLA7	0.85388	6.54e-06
WDFY3-AS2	TRAPPC2	0.853833	6.55e-06
ARHGAP5-AS1	FUCA2	0.853799	6.57e-06
MEG3	OTOG	0.853779	6.57e-06
MEG3	TMEM81	0.85376	6.58e-06
LINC00863	SMIM1	0.853756	6.58e-06
WDFY3-AS2	CPZ	0.853698	6.6e-06
MEG3	RHCE	0.853691	6.6e-06
WDFY3-AS2	CD209	0.853664	6.61e-06
ARHGAP5-AS1	RDH13	0.853663	6.61e-06
MEG3	CSF2	0.85365	6.62e-06
PVT1	OBI1	0.853633	6.62e-06
LINC00863	KRTAP1-1	0.85362	6.63e-06
LOC644656	PPARGC1B	0.853484	6.67e-06
LINC00174	YPEL3	0.853481	6.67e-06
PVT1	RNF111	0.853457	6.68e-06
MEG3	CBR3	0.853456	6.68e-06
PVT1	TYW1	0.853414	6.7e-06
LINC00174	ZBTB4	0.853404	6.7e-06
MEG3	TAL1	0.853383	6.71e-06
ARHGAP5-AS1	CD55	0.853377	6.71e-06
PVT1	POLG2	0.853355	6.72e-06
LINC00863	NMUR2	0.853345	6.72e-06
ARHGAP5-AS1	MCCC2	0.853326	6.73e-06
WDFY3-AS2	ME3	0.853272	6.75e-06
ARHGAP5-AS1	DLAT	0.853271	6.75e-06
ARHGAP5-AS1	KLHL8	0.853198	6.77e-06
LINC00863	FAM181A	0.853196	6.77e-06
ARHGAP5-AS1	KIZ	0.853151	6.79e-06
PVT1	PLPP1	0.853111	6.8e-06
PVT1	MRPL30	0.853092	6.81e-06
PVT1	FBXO11	0.853077	6.81e-06
ARHGAP5-AS1	ARHGAP5	0.853045	6.82e-06
LINC00863	LRTM2	0.852966	6.85e-06
LINC00174	PYROXD2	0.852927	6.87e-06
ARHGAP5-AS1	DCAF10	0.85291	6.87e-06
WDFY3-AS2	CTF1	0.852796	6.91e-06
PVT1	SLC10A7	0.852727	6.94e-06
LINC00174	C19orf33	0.852694	6.95e-06
MEG3	GAMT	0.852677	6.95e-06
ARHGAP5-AS1	STX7	0.852664	6.96e-06
LINC00863	UNKL	0.852646	6.96e-06
MEG3	REG3G	0.8526	6.98e-06
ARHGAP5-AS1	PLAG1	0.852567	6.99e-06
ARHGAP5-AS1	ABCE1	0.852485	7.02e-06
LINC00174	TFPT	0.852457	7.03e-06
LINC00863	ZC3H12D	0.852438	7.04e-06
ARHGAP5-AS1	PDE7A	0.852404	7.05e-06
PVT1	SPEN	0.852381	7.06e-06
ARHGAP5-AS1	TMED2	0.85236	7.07e-06
WDFY3-AS2	H2AC12	0.852323	7.08e-06
LINC00863	FAM189B	0.852296	7.09e-06
WDFY3-AS2	GCHFR	0.852188	7.13e-06
WDFY3-AS2	PARP3	0.852161	7.14e-06
LINC00174	IFI27L2	0.852121	7.15e-06
WDFY3-AS2	FOXA2	0.85209	7.16e-06
PVT1	GNL2	0.852087	7.17e-06
LOC644656	ATRX	0.852086	7.17e-06
PVT1	PEG10	0.851969	7.21e-06
PVT1	MDH2	0.851955	7.21e-06
PVT1	PON2	0.851888	7.24e-06
ARHGAP5-AS1	FBLIM1	0.851861	7.25e-06
MEG3	AMIGO3	0.851839	7.26e-06
WDFY3-AS2	GRHL3	0.851788	7.28e-06
ARHGAP5-AS1	ERGIC2	0.851764	7.28e-06
MEG3	FOXC2	0.851661	7.32e-06
ARHGAP5-AS1	INTS8	0.851655	7.32e-06
PVT1	TOR1B	0.851597	7.35e-06
LINC00174	RASSF7	0.851577	7.35e-06
LINC00174	CAMK1	0.851563	7.36e-06
PVT1	QSOX2	0.851537	7.37e-06
MEG3	APOA5	0.851512	7.38e-06
LINC00863	LIN7C	0.851469	7.39e-06
LINC00174	SLC27A3	0.851445	7.4e-06
ARHGAP5-AS1	EIF5	0.851443	7.4e-06
ARHGAP5-AS1	RNF115	0.851438	7.4e-06
WDFY3-AS2	KRT78	0.851406	7.42e-06
PVT1	PYGL	0.851355	7.44e-06
ARHGAP5-AS1	SLC12A9	0.851292	7.46e-06
MEG3	C20orf141	0.851251	7.48e-06
LINC00863	GLTPD2	0.851213	7.49e-06
LINC00863	ENTPD6	0.851212	7.49e-06
PVT1	SRFBP1	0.85121	7.49e-06
MEG3	CLEC3B	0.851176	7.5e-06
MEG3	SLC2A6	0.851154	7.51e-06
ARHGAP5-AS1	MAML1	0.851148	7.51e-06
ARHGAP5-AS1	RPAP3	0.851108	7.53e-06
ARHGAP5-AS1	PAPOLA	0.851104	7.53e-06
LOC644656	SLC25A51	0.85096	7.59e-06
LINC00863	MROH5	0.850953	7.59e-06
LINC00863	H3C2	0.85094	7.59e-06
PVT1	SLK	0.850857	7.63e-06
ARHGAP5-AS1	SLC37A3	0.850846	7.63e-06
ARHGAP5-AS1	FAM114A2	0.850804	7.65e-06
WDFY3-AS2	MSRB2	0.8508	7.65e-06
WDFY3-AS2	TMEM129	0.850664	7.7e-06
LINC00863	H3C6	0.850588	7.73e-06
ARHGAP5-AS1	KAT5	0.850479	7.77e-06
MEG3	ANO8	0.85047	7.77e-06
LINC00863	TGM1	0.850465	7.78e-06
PVT1	COL11A1	0.850435	7.79e-06
WDFY3-AS2	ZACN	0.850421	7.79e-06
PVT1	SMG8	0.850337	7.83e-06
ARHGAP5-AS1	C1D	0.850308	7.84e-06
ARHGAP5-AS1	SDHD	0.850305	7.84e-06
LINC00863	H2AC16	0.850276	7.85e-06
WDFY3-AS2	UCN2	0.850273	7.85e-06
LINC00863	COPZ2	0.850242	7.86e-06
ARHGAP5-AS1	FPGT	0.850241	7.86e-06
LINC00174	BAD	0.850225	7.87e-06
ARHGAP5-AS1	TRAPPC13	0.850195	7.88e-06
ARHGAP5-AS1	RBIS	0.850186	7.89e-06
PVT1	OSGIN2	0.850138	7.91e-06
PVT1	SRSF7	0.850031	7.95e-06
PVT1	MED18	0.850007	7.96e-06
ARHGAP5-AS1	CCDC117	0.849988	7.96e-06
MEG3	RPS4Y2	0.849903	8e-06
ARHGAP5-AS1	DNAJC25-GNG10	0.849881	8.01e-06
LINC00863	BTBD17	0.849786	8.05e-06
WDFY3-AS2	CYP26B1	0.849763	8.06e-06
LINC00174	GADD45A	0.849611	8.12e-06
MEG3	KCNG1	0.849543	8.14e-06
ARHGAP5-AS1	ME1	0.849467	8.17e-06
MEG3	ZSCAN2	0.849458	8.18e-06
WDFY3-AS2	RASL11B	0.849368	8.22e-06
PVT1	SLC25A51	0.849353	8.22e-06
WDFY3-AS2	DLG3	0.849254	8.26e-06
ARHGAP5-AS1	NSL1	0.849217	8.28e-06
LOC644656	OSBPL3	0.849212	8.28e-06
LINC00174	MOK	0.849186	8.29e-06
PVT1	VIRMA	0.849132	8.31e-06
WDFY3-AS2	PLIN3	0.849123	8.32e-06
WDFY3-AS2	CBR3	0.849045	8.35e-06
ARHGAP5-AS1	BHLHB9	0.84901	8.36e-06
ARHGAP5-AS1	CIPC	0.84899	8.37e-06
PVT1	MAPK6	0.848963	8.38e-06
LOC644656	SGMS2	0.848904	8.41e-06
LINC00863	GRHL3	0.848899	8.41e-06
ARHGAP5-AS1	RNFT1	0.848898	8.41e-06
PVT1	RAB29	0.848861	8.43e-06
ARHGAP5-AS1	GABPB1	0.848855	8.43e-06
LINC00863	TMEM211	0.84882	8.44e-06
PVT1	EZR	0.848811	8.45e-06
PVT1	EPM2A	0.848809	8.45e-06
LINC00863	H2AC14	0.848808	8.45e-06
PVT1	STT3B	0.848805	8.45e-06
LINC00863	EMID1	0.848779	8.46e-06
WDFY3-AS2	NEK5	0.848768	8.46e-06
LINC00863	CACNA1E	0.848703	8.49e-06
MEG3	THEMIS2	0.848648	8.51e-06
WDFY3-AS2	IGHMBP2	0.848626	8.52e-06
WDFY3-AS2	FRS3	0.848616	8.53e-06
WDFY3-AS2	SPTB	0.848565	8.55e-06
ARHGAP5-AS1	CLPX	0.848561	8.55e-06
WDFY3-AS2	CARMIL2	0.848543	8.56e-06
WDFY3-AS2	NPDC1	0.84854	8.56e-06
WDFY3-AS2	HOXA6	0.848516	8.57e-06
ARHGAP5-AS1	PANX1	0.8485	8.58e-06
WDFY3-AS2	TCEAL3	0.848497	8.58e-06
LINC00174	MYO9B	0.848445	8.6e-06
MEG3	DSPP	0.848443	8.6e-06
WDFY3-AS2	OR4N4	0.848434	8.6e-06
PVT1	EMC7	0.848395	8.62e-06
LINC00863	PLA2G4F	0.848346	8.64e-06
MEG3	HAUS2	0.848328	8.65e-06
ARHGAP5-AS1	DENND4A	0.848312	8.66e-06
MEG3	ENTPD2	0.848295	8.66e-06
ARHGAP5-AS1	PIGM	0.848294	8.66e-06
LINC00863	NTHL1	0.848284	8.67e-06
ARHGAP5-AS1	OTUD6B	0.848279	8.67e-06
PVT1	OXA1L	0.848251	8.68e-06
LINC00174	TRIM8	0.848215	8.7e-06
PVT1	SORBS1	0.848177	8.72e-06
MEG3	SPN	0.848136	8.73e-06
LINC00863	SLC39A4	0.848101	8.75e-06
WDFY3-AS2	FZR1	0.848055	8.77e-06
ARHGAP5-AS1	ANP32D	0.848018	8.78e-06
MEG3	KRTAP12-4	0.848012	8.79e-06
PVT1	TXNDC5	0.847945	8.82e-06
MEG3	CGB8	0.847934	8.82e-06
PVT1	INSIG2	0.84793	8.82e-06
WDFY3-AS2	KCND3	0.847812	8.87e-06
MEG3	THPO	0.847778	8.89e-06
PVT1	CDKN2B	0.847745	8.9e-06
LINC00174	MRPL33	0.847733	8.91e-06
PVT1	NAA30	0.847724	8.91e-06
LINC00174	CFAP70	0.847674	8.93e-06
ARHGAP5-AS1	PRKAB2	0.847645	8.95e-06
WDFY3-AS2	RPS6KA2	0.847617	8.96e-06
PVT1	RSC1A1	0.84761	8.96e-06
ARHGAP5-AS1	VPS13B	0.847583	8.97e-06
LOC644656	MTARC1	0.847568	8.98e-06
LINC00863	KANK4	0.847507	9.01e-06
ARHGAP5-AS1	SPEN	0.847491	9.01e-06
MEG3	RBP2	0.847456	9.03e-06
PVT1	ZNF131	0.847446	9.03e-06
LINC00863	SNPH	0.847363	9.07e-06
LINC00863	ARL10	0.847353	9.08e-06
PVT1	SORD	0.847349	9.08e-06
LINC00863	TUBA4B	0.847309	9.1e-06
PVT1	NFE2L3	0.847237	9.13e-06
PVT1	TBC1D31	0.847224	9.13e-06
PVT1	USP15	0.847217	9.14e-06
PVT1	NECAB1	0.847092	9.19e-06
LINC00174	RNF181	0.847057	9.21e-06
PVT1	PPP1R15B	0.847043	9.21e-06
MEG3	PCDHB3	0.847026	9.22e-06
PVT1	BTBD7	0.846931	9.27e-06
LINC00863	ZIC1	0.846918	9.27e-06
MEG3	AOC1	0.846911	9.27e-06
PVT1	MED23	0.846865	9.3e-06
LINC00863	PRELID2	0.846854	9.3e-06
LINC00174	KRTAP19-1	0.846837	9.31e-06
LINC00863	WWOX	0.846826	9.31e-06
ARHGAP5-AS1	PIP4P2	0.846771	9.34e-06
LINC00174	EMC9	0.84676	9.34e-06
PVT1	PTDSS1	0.846754	9.35e-06
PVT1	ANKS1A	0.846498	9.46e-06
ARHGAP5-AS1	ZBED8	0.846497	9.46e-06
LOC644656	MLIP	0.846459	9.48e-06
WDFY3-AS2	PRSS12	0.846369	9.52e-06
LINC00863	TGFA	0.846357	9.53e-06
MEG3	ACTG2	0.846226	9.59e-06
ARHGAP5-AS1	ROR1	0.846196	9.6e-06
PVT1	TDP2	0.846083	9.66e-06
LINC00863	SFI1	0.846048	9.67e-06
ARHGAP5-AS1	HMG20A	0.845991	9.7e-06
MEG3	MYH7B	0.845948	9.72e-06
WDFY3-AS2	LETM2	0.845923	9.73e-06
WDFY3-AS2	H4C12	0.845906	9.74e-06
LINC00174	SLC37A1	0.845902	9.74e-06
LINC00174	ABTB1	0.845897	9.74e-06
LINC00863	H2AC21	0.845876	9.75e-06
ARHGAP5-AS1	SNRNP48	0.845863	9.76e-06
MEG3	LYPD1	0.845811	9.79e-06
ARHGAP5-AS1	ERO1A	0.845749	9.81e-06
ARHGAP5-AS1	ACER3	0.845717	9.83e-06
MEG3	LGALS1	0.845691	9.84e-06
ARHGAP5-AS1	PRRG1	0.845666	9.85e-06
LINC00174	NUDT22	0.845646	9.86e-06
ARHGAP5-AS1	GIN1	0.845644	9.87e-06
PVT1	MPL	0.845641	9.87e-06
WDFY3-AS2	HELZ2	0.845628	9.87e-06
PVT1	PIBF1	0.845604	9.88e-06
ARHGAP5-AS1	NOD1	0.845593	9.89e-06
PVT1	METTL8	0.845593	9.89e-06
ARHGAP5-AS1	GIGYF2	0.845589	9.89e-06
PVT1	AVL9	0.845558	9.91e-06
ARHGAP5-AS1	NDUFAF6	0.845491	9.94e-06
ARHGAP5-AS1	OIP5	0.845442	9.96e-06
PVT1	GALNS	0.845393	9.99e-06
PVT1	FAM91A1	0.845383	9.99e-06
ARHGAP5-AS1	MIA3	0.845262	1e-05
MEG3	ZNF525	0.845259	1.01e-05
ARHGAP5-AS1	IDE	0.84525	1.01e-05
MEG3	TUBA4B	0.8452	1.01e-05
WDFY3-AS2	ZNF28	0.845136	1.01e-05
ARHGAP5-AS1	NAA30	0.845106	1.01e-05
LOC644656	STARD4	0.845092	1.01e-05
PVT1	CCP110	0.84509	1.01e-05
ARHGAP5-AS1	ZNF627	0.845079	1.01e-05
WDFY3-AS2	LMOD1	0.845068	1.01e-05
LINC00863	SMTNL2	0.845004	1.02e-05
ARHGAP5-AS1	WARS2	0.844976	1.02e-05
MEG3	GPRC5C	0.844972	1.02e-05
LINC00174	IFI35	0.844899	1.02e-05
PVT1	FH	0.84485	1.03e-05
ARHGAP5-AS1	PAK2	0.844837	1.03e-05
WDFY3-AS2	RNF25	0.844789	1.03e-05
LINC00863	GLIPR2	0.844749	1.03e-05
WDFY3-AS2	BRF2	0.844697	1.03e-05
ARHGAP5-AS1	GID4	0.844694	1.03e-05
ARHGAP5-AS1	RIOK3	0.844688	1.03e-05
ARHGAP5-AS1	DNM1L	0.844679	1.03e-05
PVT1	RABL3	0.844584	1.04e-05
WDFY3-AS2	ZNF575	0.844434	1.05e-05
PVT1	USP12	0.844419	1.05e-05
LINC00863	MYL6B	0.84432	1.05e-05
ARHGAP5-AS1	HBEGF	0.844311	1.05e-05
ARHGAP5-AS1	ABCD3	0.844309	1.05e-05
LINC00863	IFI27L2	0.844301	1.05e-05
MEG3	HOXB7	0.844291	1.05e-05
MEG3	UNC5CL	0.844249	1.06e-05
WDFY3-AS2	PRODH	0.8442	1.06e-05
PVT1	CDC14B	0.844167	1.06e-05
PVT1	SLC25A46	0.84416	1.06e-05
LINC00174	INHBB	0.844152	1.06e-05
ARHGAP5-AS1	LPGAT1	0.844054	1.07e-05
ARHGAP5-AS1	UBE2V2	0.844016	1.07e-05
ARHGAP5-AS1	SRPK1	0.844002	1.07e-05
ARHGAP5-AS1	MTF2	0.843956	1.07e-05
PVT1	HSDL1	0.843949	1.07e-05
MEG3	GLIS1	0.843935	1.07e-05
ARHGAP5-AS1	CENPV	0.843925	1.07e-05
ARHGAP5-AS1	F2R	0.84386	1.08e-05
WDFY3-AS2	PNPLA7	0.843853	1.08e-05
PVT1	TMED2	0.84385	1.08e-05
ARHGAP5-AS1	ZFP1	0.84383	1.08e-05
MEG3	CCSER1	0.843825	1.08e-05
PVT1	LRRC8D	0.843789	1.08e-05
LINC00863	PCDHB16	0.84376	1.08e-05
PVT1	ISOC1	0.843722	1.08e-05
ARHGAP5-AS1	PDHB	0.843707	1.08e-05
LINC00174	RETREG3	0.843616	1.09e-05
PVT1	DNAAF5	0.843597	1.09e-05
MEG3	GALNT5	0.843596	1.09e-05
ARHGAP5-AS1	CHORDC1	0.843593	1.09e-05
PVT1	TKT	0.84352	1.09e-05
WDFY3-AS2	ZNF66	0.84346	1.1e-05
ARHGAP5-AS1	BAZ1A	0.843455	1.1e-05
LINC00174	PTRH1	0.843454	1.1e-05
LINC00863	HMCN2	0.843444	1.1e-05
ARHGAP5-AS1	UFM1	0.843401	1.1e-05
LINC00863	GCHFR	0.843379	1.1e-05
PVT1	CIPC	0.843352	1.1e-05
ARHGAP5-AS1	NEK2	0.843302	1.1e-05
ARHGAP5-AS1	FNDC3A	0.843282	1.11e-05
WDFY3-AS2	ETHE1	0.843215	1.11e-05
LINC00174	P4HTM	0.843159	1.11e-05
WDFY3-AS2	BATF	0.843147	1.11e-05
WDFY3-AS2	FAM214B	0.843142	1.11e-05
LOC644656	ZBTB34	0.843119	1.11e-05
LINC00174	LTF	0.84301	1.12e-05
LINC00863	YPEL4	0.84301	1.12e-05
LINC00863	DHRS1	0.843005	1.12e-05
WDFY3-AS2	PHKG1	0.84285	1.13e-05
PVT1	KHDC4	0.842843	1.13e-05
WDFY3-AS2	FUT7	0.842755	1.13e-05
PVT1	ZBED5	0.842741	1.13e-05
MEG3	KRTAP6-2	0.842729	1.13e-05
LINC00174	ALDH6A1	0.84271	1.14e-05
ARHGAP5-AS1	IDH3A	0.842664	1.14e-05
WDFY3-AS2	H2AC15	0.842651	1.14e-05
ARHGAP5-AS1	DECR1	0.842612	1.14e-05
PVT1	ZBED4	0.842574	1.14e-05
WDFY3-AS2	IFI35	0.842559	1.14e-05
WDFY3-AS2	CACNB3	0.842553	1.14e-05
PVT1	RCOR3	0.842531	1.15e-05
PVT1	VPS13B	0.842497	1.15e-05
WDFY3-AS2	LCE1F	0.842487	1.15e-05
ARHGAP5-AS1	DNAAF5	0.842433	1.15e-05
ARHGAP5-AS1	VPS8	0.842418	1.15e-05
ARHGAP5-AS1	POC1B	0.842405	1.15e-05
WDFY3-AS2	LDHC	0.842353	1.16e-05
LINC00174	KIAA0895L	0.842341	1.16e-05
WDFY3-AS2	DUSP23	0.842336	1.16e-05
LOC644656	CPNE8	0.842335	1.16e-05
ARHGAP5-AS1	UBR1	0.842284	1.16e-05
MEG3	SMAD9	0.842087	1.17e-05
PVT1	CNIH1	0.842008	1.17e-05
PVT1	PDE5A	0.841992	1.18e-05
WDFY3-AS2	AGPAT4	0.841753	1.19e-05
PVT1	PRRG1	0.841713	1.19e-05
PVT1	TUBD1	0.841693	1.19e-05
ARHGAP5-AS1	C10orf90	0.841689	1.19e-05
LINC00174	IRX2	0.841682	1.19e-05
ARHGAP5-AS1	FAM13B	0.841664	1.19e-05
PVT1	ALG14	0.841567	1.2e-05
PVT1	DDAH1	0.841554	1.2e-05
MEG3	KCND3	0.841547	1.2e-05
ARHGAP5-AS1	CEP57L1	0.841545	1.2e-05
WDFY3-AS2	TNFRSF8	0.841531	1.2e-05
LINC00174	MRPL54	0.841523	1.2e-05
ARHGAP5-AS1	MRPS23	0.841509	1.2e-05
MEG3	KRTAP20-1	0.841459	1.21e-05
LINC00863	PAQR7	0.841402	1.21e-05
LINC00174	RSAD2	0.8414	1.21e-05
ARHGAP5-AS1	ANKRD27	0.841286	1.21e-05
MEG3	GPR173	0.841286	1.21e-05
LINC00863	PCDHB5	0.841275	1.22e-05
WDFY3-AS2	CUEDC2	0.841254	1.22e-05
ARHGAP5-AS1	MINPP1	0.841222	1.22e-05
LINC00863	SPATC1	0.841198	1.22e-05
PVT1	CPNE8	0.841001	1.23e-05
PVT1	ZBTB33	0.840975	1.23e-05
ARHGAP5-AS1	NAV3	0.840943	1.23e-05
MEG3	TP53AIP1	0.840932	1.24e-05
PVT1	PDE7A	0.840829	1.24e-05
LOC644656	FOXO1	0.840794	1.24e-05
WDFY3-AS2	CORO1B	0.840791	1.24e-05
ARHGAP5-AS1	OTUD3	0.840771	1.24e-05
ARHGAP5-AS1	SS18L1	0.840753	1.25e-05
WDFY3-AS2	TMEM59L	0.840562	1.26e-05
ARHGAP5-AS1	ABHD10	0.840558	1.26e-05
ARHGAP5-AS1	SIGMAR1	0.84055	1.26e-05
ARHGAP5-AS1	TMEM70	0.840473	1.26e-05
PVT1	ELOVL6	0.840464	1.26e-05
PVT1	COL4A1	0.840456	1.26e-05
MEG3	LAX1	0.840397	1.27e-05
ARHGAP5-AS1	ERCC8	0.840353	1.27e-05
ARHGAP5-AS1	MTSS1	0.840334	1.27e-05
LINC00174	DCAF16	0.840279	1.27e-05
PVT1	ALKBH8	0.840269	1.27e-05
MEG3	GDF6	0.840201	1.28e-05
LINC00174	QDPR	0.84019	1.28e-05
MEG3	MT2A	0.840184	1.28e-05
ARHGAP5-AS1	SLC22A5	0.840158	1.28e-05
PVT1	COL6A1	0.840132	1.28e-05
PVT1	DDX10	0.840116	1.28e-05
WDFY3-AS2	HIVEP2	0.84009	1.28e-05
LINC00174	SEMA3B	0.840062	1.29e-05
WDFY3-AS2	CTDSP1	0.840036	1.29e-05
WDFY3-AS2	ZNF841	0.83996	1.29e-05
ARHGAP5-AS1	NUP133	0.839939	1.29e-05
LOC644656	MAOA	0.839932	1.29e-05
LINC00863	STIM2	0.839929	1.29e-05
PVT1	GPN1	0.839903	1.3e-05
LINC00863	PTGER3	0.839897	1.3e-05
ARHGAP5-AS1	ME2	0.839889	1.3e-05
PVT1	BAG2	0.839887	1.3e-05
LINC00863	H2AC7	0.839875	1.3e-05
ARHGAP5-AS1	STK3	0.839842	1.3e-05
MEG3	SGSH	0.839842	1.3e-05
LINC00174	NFRKB	0.839834	1.3e-05
ARHGAP5-AS1	MAF1	0.839834	1.3e-05
PVT1	TTF2	0.839785	1.3e-05
PVT1	CEP20	0.839769	1.3e-05
LINC00863	IL11RA	0.839724	1.31e-05
PVT1	FUBP1	0.839718	1.31e-05
LINC00174	FERMT3	0.839547	1.32e-05
PVT1	FADS2	0.839538	1.32e-05
PVT1	ZNF330	0.839239	1.34e-05
PVT1	MED30	0.839232	1.34e-05
PVT1	CAMSAP2	0.839221	1.34e-05
ARHGAP5-AS1	CATSPER2	0.839212	1.34e-05
WDFY3-AS2	CPEB2	0.839187	1.34e-05
LOC644656	POLR1F	0.839171	1.34e-05
LINC00863	HOXB7	0.839166	1.34e-05
ARHGAP5-AS1	ZCCHC14	0.839101	1.35e-05
ARHGAP5-AS1	SLC10A7	0.839094	1.35e-05
ARHGAP5-AS1	JMY	0.83901	1.35e-05
LINC00863	ANO8	0.838981	1.35e-05
LINC00863	KRTAP7-1	0.838925	1.36e-05
ARHGAP5-AS1	RBL2	0.838924	1.36e-05
WDFY3-AS2	ATM	0.838865	1.36e-05
PVT1	PPT1	0.838761	1.37e-05
ARHGAP5-AS1	ZNF385B	0.838679	1.37e-05
MEG3	SERF1A	0.838652	1.37e-05
WDFY3-AS2	H2AC17	0.838628	1.38e-05
ARHGAP5-AS1	MSRB3	0.838624	1.38e-05
LINC00863	METRN	0.83862	1.38e-05
ARHGAP5-AS1	PRMT3	0.838524	1.38e-05
LINC00863	C16orf87	0.838479	1.38e-05
PVT1	ANP32D	0.838477	1.38e-05
WDFY3-AS2	PLA2G4F	0.838471	1.39e-05
MEG3	PLEKHG5	0.838387	1.39e-05
PVT1	SLC22A5	0.838373	1.39e-05
PVT1	RECQL	0.838242	1.4e-05
PVT1	CHORDC1	0.838239	1.4e-05
MEG3	DLX3	0.838232	1.4e-05
LINC00863	LINGO1	0.838199	1.4e-05
WDFY3-AS2	NPIPB15	0.838104	1.41e-05
LINC00863	CCL14	0.838101	1.41e-05
PVT1	ZNF200	0.837971	1.42e-05
MEG3	ATP1A4	0.837949	1.42e-05
WDFY3-AS2	CCK	0.837889	1.42e-05
PVT1	MRRF	0.837888	1.42e-05
ARHGAP5-AS1	INPP4B	0.837818	1.43e-05
MEG3	ACBD4	0.837813	1.43e-05
WDFY3-AS2	LSM1	0.837792	1.43e-05
PVT1	ACTR6	0.83777	1.43e-05
LINC00174	IFI27	0.837765	1.43e-05
PVT1	TGFBR2	0.837765	1.43e-05
LINC00863	LCE1D	0.837738	1.43e-05
MEG3	CELF6	0.837729	1.43e-05
LOC644656	CRABP2	0.837463	1.45e-05
LINC00174	FOXA2	0.837448	1.45e-05
WDFY3-AS2	ITIH3	0.837422	1.45e-05
LINC00174	DHRS1	0.837408	1.45e-05
WDFY3-AS2	SLC32A1	0.837405	1.46e-05
ARHGAP5-AS1	RBM12	0.837398	1.46e-05
ARHGAP5-AS1	KDM6A	0.837398	1.46e-05
WDFY3-AS2	GSTZ1	0.837353	1.46e-05
LOC644656	FABP5	0.837298	1.46e-05
PVT1	KIAA0040	0.837287	1.46e-05
ARHGAP5-AS1	GSTCD	0.837253	1.47e-05
ARHGAP5-AS1	SPDYA	0.83725	1.47e-05
PVT1	ZNF583	0.837249	1.47e-05
ARHGAP5-AS1	FOXN2	0.837219	1.47e-05
ARHGAP5-AS1	CYTH3	0.837214	1.47e-05
MEG3	TPPP3	0.837178	1.47e-05
ARHGAP5-AS1	KPNA1	0.837151	1.47e-05
ARHGAP5-AS1	SACM1L	0.837113	1.47e-05
ARHGAP5-AS1	GLE1	0.837098	1.48e-05
LINC00863	GP9	0.837071	1.48e-05
WDFY3-AS2	LCE1D	0.837022	1.48e-05
WDFY3-AS2	CELSR2	0.836994	1.48e-05
WDFY3-AS2	KCNB1	0.836978	1.48e-05
WDFY3-AS2	ZMIZ2	0.836897	1.49e-05
ARHGAP5-AS1	GMFB	0.836891	1.49e-05
LINC00863	CELSR2	0.836882	1.49e-05
WDFY3-AS2	YPEL4	0.836831	1.49e-05
PVT1	MYC	0.836793	1.5e-05
ARHGAP5-AS1	INSIG2	0.836752	1.5e-05
ARHGAP5-AS1	SLC25A40	0.836745	1.5e-05
PVT1	MTFR1	0.836721	1.5e-05
MEG3	RPL3L	0.836673	1.5e-05
ARHGAP5-AS1	SNAPC3	0.83666	1.51e-05
PVT1	E2F6	0.836624	1.51e-05
MEG3	CRYBA4	0.836605	1.51e-05
PVT1	GOLPH3	0.836599	1.51e-05
ARHGAP5-AS1	RNF139	0.83657	1.51e-05
WDFY3-AS2	H4C2	0.836567	1.51e-05
WDFY3-AS2	BCO2	0.836485	1.52e-05
WDFY3-AS2	PDZK1IP1	0.836384	1.52e-05
ARHGAP5-AS1	SGK1	0.836335	1.53e-05
PVT1	TMEM131L	0.836248	1.53e-05
ARHGAP5-AS1	ZNF507	0.836238	1.53e-05
ARHGAP5-AS1	OGFRL1	0.836163	1.54e-05
ARHGAP5-AS1	CDK12	0.836101	1.54e-05
LINC00863	GDAP1L1	0.836081	1.55e-05
WDFY3-AS2	PLEKHG5	0.835997	1.55e-05
LINC00174	CUEDC2	0.835987	1.55e-05
MEG3	B3GNTL1	0.835949	1.56e-05
PVT1	FAM13B	0.835902	1.56e-05
ARHGAP5-AS1	CTR9	0.835886	1.56e-05
LINC00863	H2AC12	0.835883	1.56e-05
LINC00863	EML6	0.835837	1.56e-05
ARHGAP5-AS1	ECD	0.835825	1.56e-05
LINC00863	RASL11B	0.835808	1.56e-05
PVT1	MTFMT	0.8358	1.57e-05
WDFY3-AS2	TMEM45B	0.835798	1.57e-05
PVT1	MRPS6	0.835796	1.57e-05
LINC00863	HBZ	0.835785	1.57e-05
PVT1	RBAK	0.835768	1.57e-05
PVT1	SLC30A1	0.835768	1.57e-05
PVT1	TCEA1	0.835692	1.57e-05
WDFY3-AS2	CELF6	0.83569	1.57e-05
PVT1	SLC16A6	0.835672	1.57e-05
LINC00863	PCSK1N	0.835666	1.58e-05
LINC00863	SH3D21	0.835619	1.58e-05
MEG3	PCBP4	0.835603	1.58e-05
ARHGAP5-AS1	MFN1	0.835534	1.58e-05
PVT1	NCBP2	0.835508	1.59e-05
ARHGAP5-AS1	DENND4B	0.835414	1.59e-05
PVT1	CD58	0.835389	1.6e-05
PVT1	MTSS2	0.835349	1.6e-05
LINC00863	EXTL3	0.835244	1.61e-05
ARHGAP5-AS1	DDX47	0.835242	1.61e-05
ARHGAP5-AS1	ST6GAL1	0.835214	1.61e-05
MEG3	CCNI2	0.835212	1.61e-05
ARHGAP5-AS1	POR	0.835161	1.61e-05
PVT1	USP8	0.835132	1.61e-05
LINC00174	ARRDC1	0.835119	1.61e-05
WDFY3-AS2	CCDC149	0.835093	1.62e-05
PVT1	EXD2	0.83506	1.62e-05
ARHGAP5-AS1	SPG21	0.835018	1.62e-05
MEG3	CACNB3	0.834989	1.62e-05
ARHGAP5-AS1	SMG8	0.834962	1.63e-05
WDFY3-AS2	FAXC	0.834954	1.63e-05
WDFY3-AS2	ZNF675	0.834948	1.63e-05
ARHGAP5-AS1	SLC38A2	0.834906	1.63e-05
WDFY3-AS2	CADM4	0.834826	1.64e-05
MEG3	ADIG	0.834703	1.65e-05
PVT1	PAK2	0.83469	1.65e-05
ARHGAP5-AS1	FGD6	0.834669	1.65e-05
PVT1	DENND6A	0.834543	1.66e-05
ARHGAP5-AS1	PCOLCE2	0.834433	1.67e-05
WDFY3-AS2	RDM1	0.834422	1.67e-05
ARHGAP5-AS1	PREB	0.83442	1.67e-05
ARHGAP5-AS1	ZNF131	0.834415	1.67e-05
WDFY3-AS2	H3-2	0.834407	1.67e-05
LINC00174	ATXN7L3	0.834316	1.67e-05
MEG3	H2AC13	0.83421	1.68e-05
PVT1	AGO3	0.834206	1.68e-05
ARHGAP5-AS1	CENPL	0.834164	1.69e-05
ARHGAP5-AS1	COPS5	0.834125	1.69e-05
PVT1	UBE2J1	0.834057	1.69e-05
PVT1	DCAF13	0.833999	1.7e-05
LINC00863	RABEPK	0.83398	1.7e-05
PVT1	APOL3	0.833968	1.7e-05
WDFY3-AS2	KIAA0895L	0.83395	1.7e-05
LINC00174	FAM24B	0.833936	1.7e-05
LINC00863	H2AC20	0.833929	1.7e-05
PVT1	PLEKHF2	0.833923	1.7e-05
ARHGAP5-AS1	SCYL2	0.83389	1.71e-05
PVT1	RNF20	0.833856	1.71e-05
PVT1	DOCK6	0.833797	1.71e-05
WDFY3-AS2	ACBD4	0.833535	1.73e-05
WDFY3-AS2	ARMH4	0.833526	1.73e-05
ARHGAP5-AS1	TUBD1	0.833425	1.74e-05
ARHGAP5-AS1	ISOC1	0.833376	1.75e-05
LINC00174	CAPS	0.833348	1.75e-05
WDFY3-AS2	DBN1	0.833338	1.75e-05
WDFY3-AS2	HOGA1	0.833315	1.75e-05
PVT1	ECD	0.833269	1.75e-05
ARHGAP5-AS1	LARS2	0.83319	1.76e-05
MEG3	ABHD16B	0.833185	1.76e-05
LINC00174	TPRN	0.833183	1.76e-05
WDFY3-AS2	ZBTB47	0.833178	1.76e-05
PVT1	ABCE1	0.833163	1.76e-05
PVT1	ZNF654	0.833146	1.76e-05
ARHGAP5-AS1	GSPT1	0.833046	1.77e-05
ARHGAP5-AS1	RCBTB1	0.833016	1.77e-05
ARHGAP5-AS1	SLC35A1	0.832993	1.78e-05
LINC00863	TP53AIP1	0.832878	1.79e-05
PVT1	COP1	0.832801	1.79e-05
PVT1	HSPB8	0.832771	1.79e-05
LINC00863	CCDC96	0.832761	1.79e-05
PVT1	SLC25A2	0.832753	1.8e-05
LINC00863	B3GNTL1	0.832672	1.8e-05
ARHGAP5-AS1	SNX13	0.832646	1.8e-05
ARHGAP5-AS1	CEP20	0.832587	1.81e-05
ARHGAP5-AS1	TYW1	0.832571	1.81e-05
PVT1	GSTCD	0.832486	1.82e-05
WDFY3-AS2	H2AC7	0.832452	1.82e-05
[truncated: 9,373 more rows]

## Sheet: pseudogenes-mRNA coexpression
pseudo	mRNA	r	pvalue
MT1L	GAMT	0.98155	6.37e-13
MT1L	MT1HL1	0.980006	1.21e-12
ZNF826P	H3C11	0.978663	2.02e-12
MT1L	LYPD1	0.978297	2.31e-12
MT1L	FNDC4	0.976098	4.97e-12
MT1L	H3-2	0.973276	1.2e-11
MT1L	PCBP4	0.972946	1.33e-11
MT1L	CLIP3	0.971848	1.82e-11
MT1L	ARL10	0.971687	1.9e-11
MT1L	H4C2	0.968084	4.9e-11
MT1L	TCEAL2	0.967909	5.11e-11
ZNF826P	ANKRD16	0.967665	5.43e-11
ZNF826P	H3C3	0.966267	7.58e-11
ZNF826P	REG3G	0.965218	9.66e-11
MT1JP	MT1H	0.964952	1.03e-10
MT1L	H2AC14	0.964654	1.1e-10
ZNF826P	CGB8	0.964068	1.25e-10
ZNF826P	TUBB8	0.963293	1.48e-10
ZNF826P	H3C2	0.963117	1.53e-10
MT1L	MT1A	0.962505	1.75e-10
MT1L	CARMIL2	0.96246	1.76e-10
MT1L	BCO2	0.961808	2.02e-10
ZNF826P	LIN7C	0.961112	2.33e-10
MT1L	GALNT5	0.961011	2.38e-10
ZNF826P	H1-4	0.960566	2.6e-10
MT1L	TMEM54	0.959451	3.24e-10
ZNF826P	DSPP	0.959192	3.4e-10
ZNF826P	ADRA1D	0.958886	3.61e-10
MT1L	POU5F1	0.958763	3.69e-10
ZNF826P	MEIOC	0.958499	3.88e-10
ZNF826P	TUBA3C	0.958401	3.96e-10
MT1L	PHACTR1	0.958357	3.99e-10
ZNF826P	SLC19A3	0.957339	4.82e-10
MT1L	TRAPPC2	0.956946	5.19e-10
ZNF826P	SPDYE21	0.955847	6.32e-10
MT1L	RPS4Y2	0.95503	7.3e-10
ZNF826P	H3C6	0.954826	7.57e-10
MT1L	AP1S3	0.954792	7.61e-10
ZNF826P	WDFY2	0.954711	7.72e-10
ZNF826P	BMP8B	0.953851	8.95e-10
MT1L	CCNI2	0.953086	1.02e-09
MT1L	WDFY2	0.953022	1.03e-09
MT1L	LGALS1	0.952877	1.05e-09
MT1L	ERCC6	0.951494	1.32e-09
MT1L	ROGDI	0.95144	1.33e-09
MT1L	HOXA6	0.951198	1.39e-09
MT1JP	PPP2R2C	0.950898	1.46e-09
ZNF826P	DUSP15	0.95057	1.53e-09
ZNF826P	AP1S3	0.950173	1.63e-09
ZNF826P	H3-4	0.950067	1.66e-09
MT1L	FEZ1	0.95003	1.67e-09
MT1JP	ZNF681	0.949458	1.83e-09
MT1L	MPV17L	0.949433	1.83e-09
ZNF826P	LILRA4	0.949262	1.88e-09
ZNF826P	TAL1	0.94921	1.9e-09
MT1JP	PCBP4	0.948921	1.98e-09
MT1L	ZNF28	0.948843	2.01e-09
ZNF826P	H3-2	0.948798	2.02e-09
ZNF826P	CCDC122	0.948739	2.04e-09
ZNF826P	VIL1	0.948705	2.05e-09
MT1L	GPR39	0.948592	2.09e-09
ZNF826P	ZNF250	0.948499	2.12e-09
ZNF826P	UBE3D	0.948105	2.25e-09
MT1L	H2AC7	0.947611	2.42e-09
MT1L	SMTNL2	0.947585	2.43e-09
ZNF826P	H4C8	0.947237	2.56e-09
MT1JP	TCEAL2	0.947089	2.61e-09
MT1L	PKP2	0.947067	2.62e-09
ZNF826P	IQCF3	0.946149	3e-09
ZNF826P	H3C14	0.946097	3.02e-09
MT1L	MT1M	0.946036	3.05e-09
MT1L	CAV3	0.945987	3.07e-09
MT1L	SGK3	0.945871	3.12e-09
MT1L	VCY	0.945839	3.14e-09
MT1L	GRHL3	0.945725	3.19e-09
MT1L	LIN7C	0.945437	3.33e-09
MT1L	ATP1A4	0.945324	3.38e-09
MT1L	CDK5	0.945122	3.48e-09
ZNF826P	TCEAL2	0.944698	3.7e-09
MT1JP	CAMK2N2	0.944652	3.72e-09
MT1JP	MAP1LC3A	0.944548	3.77e-09
MT1L	LILRA4	0.94439	3.86e-09
MT1JP	CERCAM	0.94438	3.87e-09
RPL23AP64	VCY	0.944284	3.92e-09
MT1JP	H3Y2	0.944038	4.06e-09
ZNF826P	SGK3	0.943949	4.11e-09
MT1JP	LYPD1	0.943858	4.16e-09
MT1L	ZNF589	0.943695	4.25e-09
ZNF826P	RPS4Y1	0.943378	4.44e-09
ZNF826P	KRTAP10-10	0.943347	4.46e-09
MT1L	FZR1	0.943097	4.62e-09
MT1L	CAMK2N2	0.942322	5.14e-09
MT1L	MEIOC	0.942197	5.22e-09
ZNF826P	H3C1	0.94211	5.28e-09
MT1L	PPP2R2C	0.941961	5.39e-09
MT1L	ATM	0.941875	5.45e-09
ZNF826P	MDFI	0.941861	5.46e-09
MT1L	WSCD1	0.941657	5.62e-09
MT1L	TAL1	0.941614	5.65e-09
MT1L	H4C12	0.941476	5.75e-09
ZNF826P	GDF1	0.941345	5.86e-09
ZNF826P	TRAPPC2	0.94118	5.99e-09
MT1L	PRPH	0.941165	6e-09
MT1L	RGR	0.941093	6.05e-09
RPL23AP64	GPR137	0.940917	6.2e-09
MT1JP	GAMT	0.940912	6.2e-09
RPL23AP64	VCX2	0.940706	6.37e-09
MT1L	H2AC12	0.940593	6.47e-09
ZNF826P	RAX2	0.940572	6.49e-09
ZNF826P	C20orf203	0.940398	6.64e-09
MT1L	HCFC1R1	0.940065	6.93e-09
ZNF826P	LCE1F	0.939958	7.03e-09
ZNF826P	CACNA1E	0.939952	7.03e-09
MT1L	KCND3	0.93955	7.41e-09
RPL23AP64	VCX3B	0.939544	7.42e-09
ZNF826P	F7	0.939396	7.56e-09
ZNF826P	HMGN5	0.939277	7.68e-09
MT1L	SLC27A5	0.939103	7.85e-09
ZNF826P	ARL10	0.938679	8.28e-09
MT1L	H3C7	0.938142	8.87e-09
ZNF826P	SVIP	0.937955	9.08e-09
MT1JP	CDK5	0.937954	9.08e-09
MT1L	SPDYE21	0.937678	9.4e-09
MT1JP	COPZ2	0.937598	9.5e-09
ZNF826P	TMEM86B	0.937583	9.51e-09
MT1L	LCE1F	0.937531	9.58e-09
MT1JP	VCY	0.937508	9.6e-09
MT1L	FOXB2	0.937117	1.01e-08
MT1L	ZNF841	0.937115	1.01e-08
MT1L	TM2D2	0.937037	1.02e-08
MT1JP	BMP8A	0.937002	1.02e-08
MT1JP	ATOH8	0.936908	1.03e-08
MT1L	EFEMP2	0.936714	1.06e-08
MT1L	GSN	0.936391	1.1e-08
MT1L	H3Y2	0.936322	1.11e-08
ZNF826P	PRDM7	0.935651	1.21e-08
MT1L	CRACDL	0.935619	1.21e-08
MT1L	LMOD1	0.935442	1.24e-08
ZNF826P	C20orf141	0.935431	1.24e-08
MT1L	MEGF6	0.935418	1.24e-08
MT1L	KRTAP10-10	0.935321	1.26e-08
ZNF826P	ZNF841	0.935164	1.28e-08
MT1L	RPL3L	0.935017	1.3e-08
MT1JP	FNDC5	0.934857	1.33e-08
MT1JP	ERCC6	0.934732	1.35e-08
MT1JP	SOD3	0.934364	1.41e-08
MT1L	TUBA4A	0.934354	1.41e-08
MT1JP	TRAPPC2	0.934067	1.46e-08
MT1JP	FOXD4L1	0.933986	1.47e-08
MT1L	H2AC15	0.933791	1.51e-08
MT1L	ZC3H12A	0.933785	1.51e-08
MT1JP	LIN7C	0.933608	1.54e-08
MT1L	CPEB2	0.933027	1.65e-08
MT1JP	DUSP15	0.932986	1.66e-08
MT1L	H3C6	0.932693	1.71e-08
MT1L	TUBB4A	0.932607	1.73e-08
MT1L	ZNF486	0.932478	1.76e-08
MT1L	FNDC5	0.932441	1.76e-08
ZNF826P	THPO	0.932334	1.78e-08
MT1L	CCK	0.932223	1.81e-08
MT1L	CFB	0.932214	1.81e-08
MT1L	TUBA3C	0.932058	1.84e-08
RPL23AP64	HOXB7	0.931903	1.88e-08
MT1L	SCARA3	0.930727	2.14e-08
ZNF826P	OXER1	0.930655	2.16e-08
MT1JP	FOXC2	0.930126	2.29e-08
MT1JP	MT2A	0.930124	2.29e-08
MT1L	BDH1	0.930103	2.3e-08
MT1L	MT2A	0.929866	2.36e-08
MT1L	ACKR1	0.929827	2.37e-08
ZNF826P	PROC	0.92968	2.41e-08
ZNF826P	H3C7	0.929676	2.41e-08
RPL23AP64	PPP2R2C	0.929543	2.44e-08
ZNF826P	ZNF446	0.929305	2.51e-08
MT1L	RPS4Y1	0.929159	2.55e-08
ZNF826P	RGL3	0.92914	2.56e-08
MT1L	CABP4	0.928816	2.65e-08
ZNF826P	FITM1	0.928699	2.68e-08
MT1L	RYR3	0.928616	2.71e-08
MT1L	VCX3B	0.928571	2.72e-08
ZNF826P	TERB2	0.928388	2.77e-08
MT1JP	GALNT5	0.928267	2.81e-08
RPL23AP64	CCDC136	0.928131	2.85e-08
ZNF826P	COA8	0.92811	2.86e-08
ZNF826P	PCDHB16	0.928091	2.86e-08
MT1L	MAP1LC3A	0.92797	2.9e-08
MT1JP	MSRB2	0.927841	2.94e-08
ZNF826P	AIRE	0.927703	2.99e-08
MT1L	HSD17B1	0.927441	3.07e-08
ZNF826P	LENEP	0.926915	3.25e-08
ZNF826P	CBFA2T3	0.926266	3.48e-08
ZNF826P	HMCN2	0.926169	3.52e-08
ZNF826P	CHRNA2	0.926129	3.53e-08
MT1L	RABGAP1L	0.926064	3.55e-08
MT1L	MT1H	0.925961	3.59e-08
MT1L	DRD4	0.925945	3.6e-08
ZNF826P	CCN6	0.925926	3.61e-08
MT1L	HMCN2	0.925834	3.64e-08
MT1L	DDI2	0.925427	3.8e-08
MT1L	SYNGAP1	0.925059	3.95e-08
ZNF826P	FAM181A	0.924927	4e-08
MT1L	ITIH3	0.924897	4.01e-08
MT1L	ZNF575	0.924869	4.02e-08
MT1JP	MICALL2	0.924816	4.05e-08
MT1L	ACBD4	0.924792	4.06e-08
ZNF826P	ZNF525	0.924767	4.07e-08
MT1JP	PLSCR3	0.924717	4.09e-08
MT1L	GGT6	0.924601	4.14e-08
MT1JP	GGT6	0.924382	4.23e-08
MT1L	NRG1	0.924104	4.35e-08
ZNF826P	WWOX	0.924099	4.36e-08
ZNF826P	SYN3	0.923825	4.48e-08
MT1JP	PGM5	0.923806	4.49e-08
ZNF826P	RTL10	0.923537	4.61e-08
MT1JP	LCE1F	0.92345	4.65e-08
RPL23AP64	CCDC122	0.923403	4.68e-08
ZNF826P	H3C12	0.923402	4.68e-08
MT1JP	C16orf87	0.92335	4.7e-08
MT1L	SPTB	0.923331	4.71e-08
MT1L	TMEM81	0.92327	4.74e-08
MT1L	PCDHB16	0.923191	4.78e-08
MT1JP	TMEM54	0.92313	4.81e-08
MT1L	NEK5	0.923076	4.83e-08
MT1L	AGPAT4	0.923058	4.84e-08
MT1L	CCDC122	0.922681	5.03e-08
MT1L	H2AC17	0.922646	5.05e-08
ZNF826P	ATM	0.922622	5.06e-08
MT1L	NFKBIA	0.922567	5.09e-08
MT1L	H3C2	0.922461	5.14e-08
RPL23AP64	MSRB2	0.922136	5.31e-08
ZNF826P	ZC3H12D	0.921999	5.38e-08
MT1JP	CCDC136	0.921901	5.44e-08
ZNF826P	CSH1	0.921834	5.47e-08
ZNF826P	SNTN	0.921794	5.49e-08
MT1L	RTL10	0.921766	5.51e-08
MT1L	APOBEC3F	0.921682	5.55e-08
MT1JP	GPR137	0.921575	5.61e-08
ZNF826P	CD163L1	0.921426	5.7e-08
ZNF826P	APOA5	0.921406	5.71e-08
MT1L	GOLGA6L2	0.921278	5.78e-08
ZNF826P	POPDC2	0.92114	5.86e-08
MT1L	EYA2	0.921084	5.89e-08
ZNF826P	ZNF723	0.920717	6.11e-08
MT1JP	VCX3B	0.920619	6.17e-08
RPL23AP64	SERF1A	0.920566	6.2e-08
MT1L	CERCAM	0.920562	6.2e-08
ZNF826P	FZR1	0.920554	6.21e-08
ZNF826P	WDR97	0.920505	6.24e-08
MT1L	ATP13A2	0.920501	6.24e-08
MT1L	H3C14	0.92027	6.38e-08
ZNF826P	CCSER1	0.920257	6.39e-08
ZNF826P	FRAT1	0.920225	6.41e-08
ZNF826P	TMEM81	0.920115	6.48e-08
RPL23AP64	CERCAM	0.92002	6.54e-08
MT1JP	SMPDL3B	0.919888	6.62e-08
MT1L	TMEM86B	0.919852	6.64e-08
RPL23AP64	TCEAL2	0.919495	6.88e-08
MT1L	NAT8L	0.919316	7e-08
MT1JP	POU5F1	0.919097	7.14e-08
ZNF826P	TAL2	0.919017	7.2e-08
RPL23AP64	GPR143	0.918942	7.25e-08
MT1L	PLXNA2	0.918933	7.26e-08
MT1L	CLEC3B	0.918922	7.26e-08
MT1L	GPR137	0.918764	7.37e-08
ZNF826P	IGF1	0.918598	7.49e-08
MT1L	HOXB7	0.91844	7.6e-08
MT1L	COL11A2	0.918229	7.76e-08
ZNF826P	FUZ	0.918207	7.77e-08
MT1L	VWA5B1	0.918187	7.79e-08
ZNF826P	TRMT61A	0.918106	7.85e-08
MT1L	FITM1	0.918096	7.86e-08
MT1L	H3-4	0.91768	8.17e-08
MT1JP	SGK3	0.91763	8.21e-08
ZNF826P	CABP4	0.9176	8.23e-08
MT1JP	ITGA7	0.917525	8.29e-08
MT1JP	FZR1	0.917484	8.32e-08
MT1L	CLU	0.917389	8.4e-08
MT1JP	TM2D2	0.917321	8.45e-08
RPL23AP64	GGT6	0.917216	8.53e-08
ZNF826P	CCL25	0.91716	8.58e-08
MT1L	RABEPK	0.917131	8.6e-08
RPL23AP64	VCX	0.916928	8.77e-08
MT1JP	HAND2	0.916893	8.79e-08
ZNF826P	XCL1	0.91673	8.93e-08
MT1L	MXD4	0.916578	9.06e-08
MT1JP	ZC3H12A	0.916434	9.18e-08
ZNF826P	PRDM11	0.916258	9.33e-08
ZNF826P	COBLL1	0.916129	9.44e-08
TMEM198B	BBOF1	0.9158	9.73e-08
MT1L	AIRE	0.915576	9.93e-08
RPL23AP64	H3Y2	0.915486	1e-07
RPL23AP64	SLC2A11	0.915472	1e-07
MT1L	ARMH4	0.915295	1.02e-07
MT1L	WDPCP	0.914985	1.05e-07
MT1L	SLC2A11	0.914832	1.06e-07
MT1L	NECAB2	0.914808	1.07e-07
MT1JP	MT1HL1	0.914753	1.07e-07
ZNF826P	SMAD9	0.914604	1.08e-07
MT1JP	KCND3	0.914576	1.09e-07
MT1L	UNC80	0.914505	1.09e-07
MT1L	CCDC24	0.914453	1.1e-07
ZNF826P	CREB3L3	0.91442	1.1e-07
ZNF826P	RHCE	0.914344	1.11e-07
MT1JP	VCX2	0.914145	1.13e-07
MT1L	LDHC	0.913964	1.15e-07
MT1JP	LINGO1	0.913873	1.16e-07
ZNF826P	CCK	0.913825	1.16e-07
ZNF826P	ARMC5	0.913658	1.18e-07
MT1L	NMRK2	0.913554	1.19e-07
ZNF826P	H3Y2	0.913551	1.19e-07
MT1L	PLA2G4F	0.91344	1.2e-07
RPL23AP64	CACNB3	0.913389	1.21e-07
ZNF826P	HOXA6	0.913376	1.21e-07
MT1L	GPR173	0.913367	1.21e-07
MT1JP	RGR	0.913308	1.22e-07
ZNF826P	ZNF486	0.913277	1.22e-07
RPL23AP64	TCEAL6	0.913159	1.24e-07
MT1L	BMP8A	0.913149	1.24e-07
RPL23AP64	ITGA7	0.913112	1.24e-07
MT1JP	HOXA6	0.913022	1.25e-07
MT1JP	BATF	0.913007	1.25e-07
MT1JP	MEGF6	0.912974	1.26e-07
MT1L	TTLL2	0.912959	1.26e-07
MT1L	CELSR3	0.912952	1.26e-07
MT1L	BCAS3	0.912904	1.26e-07
MT1JP	ZNF66	0.912857	1.27e-07
RPL23AP64	HBZ	0.912694	1.29e-07
MT1L	SERINC5	0.912616	1.3e-07
MT1L	ZNF723	0.912588	1.3e-07
ZNF826P	H2AC15	0.912286	1.33e-07
MT1L	FGFRL1	0.91157	1.42e-07
MT1JP	CCDC122	0.911549	1.42e-07
ZNF826P	RABGAP1L	0.911371	1.45e-07
MT1L	SYT17	0.911368	1.45e-07
MT1L	CTSF	0.911273	1.46e-07
MT1L	H2AC13	0.911265	1.46e-07
MT1JP	FNDC4	0.911231	1.46e-07
MT1JP	IGF1	0.911224	1.46e-07
MT1JP	KIF25	0.911184	1.47e-07
MT1JP	MT1M	0.911016	1.49e-07
MT1L	TP53AIP1	0.910983	1.49e-07
RPL23AP64	ERCC6	0.910855	1.51e-07
MT1JP	CADM4	0.910736	1.53e-07
MT1JP	SIGLEC15	0.910463	1.56e-07
ZNF826P	SCGB1A1	0.910338	1.58e-07
ZNF826P	KRTAP1-1	0.910329	1.58e-07
MT1JP	HOXB7	0.910322	1.58e-07
ZNF826P	ZNF589	0.910262	1.59e-07
ZNF826P	OR7A17	0.910217	1.6e-07
MT1L	CAMK1G	0.910054	1.62e-07
MT1JP	H3-2	0.909956	1.63e-07
MT1L	SIGLEC15	0.909896	1.64e-07
MT1JP	PLA2G4F	0.909886	1.64e-07
MT1L	PLSCR3	0.909801	1.65e-07
MT1L	GYPB	0.909637	1.68e-07
RPL23AP64	SOD3	0.909517	1.7e-07
RPL23AP64	IFI27L2	0.909244	1.74e-07
RPL23AP64	MAP1LC3A	0.90919	1.74e-07
RPL23AP64	MT1HL1	0.909151	1.75e-07
ZNF826P	TMEM211	0.909146	1.75e-07
MT1L	NRN1	0.909061	1.76e-07
MT1L	CCDC96	0.90872	1.81e-07
MT1L	CACNA1E	0.908647	1.83e-07
MT1L	KIF25	0.908587	1.83e-07
RPL23AP64	PGM5	0.908557	1.84e-07
MT1JP	WDR97	0.908424	1.86e-07
MT1JP	WDR81	0.908379	1.87e-07
RPL23AP64	SH3BGRL3	0.90824	1.89e-07
ZNF826P	ARMH4	0.90817	1.9e-07
MT1L	CYP2U1	0.907992	1.93e-07
ZNF826P	WDR5B	0.90783	1.95e-07
MT1JP	GPR39	0.907805	1.96e-07
ZNF826P	RGS16	0.907618	1.99e-07
ZNF826P	DAND5	0.907439	2.02e-07
ZNF826P	SMPDL3B	0.907384	2.03e-07
ZNF826P	NDRG4	0.907366	2.03e-07
MT1L	B3GNTL1	0.907319	2.04e-07
MT1L	PGM5	0.907277	2.05e-07
MT1JP	SYN3	0.907108	2.08e-07
MT1L	RIMS2	0.907061	2.08e-07
MT1JP	ARMH4	0.906953	2.1e-07
ZNF826P	NRG1	0.906914	2.11e-07
MT1L	CD300LG	0.906742	2.14e-07
RPL23AP64	SGK3	0.906714	2.14e-07
MT1L	PTGER3	0.906671	2.15e-07
MT1L	IL32	0.906643	2.16e-07
MT1L	CCSER1	0.906529	2.18e-07
MT1L	SH3D21	0.906156	2.25e-07
RPL23AP64	AGPAT4	0.906111	2.25e-07
MT1JP	TACC3	0.905929	2.29e-07
MT1JP	ADIRF	0.905707	2.33e-07
MT1L	ZNF446	0.905683	2.33e-07
MT1L	TACC3	0.90557	2.36e-07
ZNF826P	CGNL1	0.905555	2.36e-07
MT1L	APBA2	0.905485	2.37e-07
ZNF826P	IZUMO1R	0.905264	2.41e-07
MT1L	SYT11	0.905259	2.42e-07
MT1L	CGNL1	0.905142	2.44e-07
MT1L	BMP8B	0.905032	2.46e-07
MT1L	PRDM7	0.905015	2.46e-07
ZNF826P	SH3D21	0.904993	2.47e-07
MT1L	ITGA7	0.904897	2.49e-07
ZNF826P	H2AC21	0.904765	2.51e-07
MT1L	ZNF273	0.904449	2.58e-07
MT1L	CPZ	0.904387	2.59e-07
RPL23AP64	HAND2	0.904197	2.63e-07
MT1JP	ROGDI	0.904106	2.65e-07
TMEM198B	IRF9	0.904066	2.66e-07
MT1JP	LGALS1	0.903801	2.72e-07
MT1JP	CACNB3	0.903768	2.72e-07
MT1JP	TNFRSF25	0.903456	2.79e-07
ZNF826P	ADIG	0.903374	2.81e-07
MT1L	LRRC18	0.903333	2.82e-07
MT1L	RCVRN	0.903324	2.82e-07
MT1JP	SH3BGRL3	0.903253	2.84e-07
MT1L	TRMT61A	0.903051	2.88e-07
ZNF826P	FNDC5	0.902861	2.93e-07
MT1L	LCE1D	0.902856	2.93e-07
RPL23AP64	TMEM255B	0.902797	2.94e-07
MT1L	THPO	0.902766	2.95e-07
MT1L	MICALL2	0.902698	2.97e-07
ZNF826P	RCVRN	0.902685	2.97e-07
MT1L	SLC22A25	0.902509	3.01e-07
MT1L	COPZ2	0.902487	3.02e-07
MT1L	H1-1	0.902478	3.02e-07
MT1JP	CARMIL2	0.902377	3.04e-07
ZNF826P	PAX6	0.902323	3.05e-07
ZNF826P	GRHL3	0.902266	3.07e-07
MT1L	C1orf21	0.902226	3.08e-07
MT1JP	CD300LG	0.902209	3.08e-07
MT1L	SNTN	0.902122	3.1e-07
ZNF826P	MUC21	0.901925	3.15e-07
RPL23AP64	VSTM2L	0.901903	3.16e-07
MT1JP	ME3	0.901395	3.29e-07
MT1L	UBA7	0.901382	3.29e-07
RPL23AP64	ADIRF	0.901261	3.32e-07
MT1JP	CLIP3	0.901212	3.33e-07
ZNF826P	POU5F1	0.901183	3.34e-07
MT1L	SMPDL3B	0.901147	3.35e-07
ZNF826P	CSF2	0.90104	3.38e-07
MT1L	PCDHB3	0.901034	3.38e-07
ZNF826P	HAUS2	0.901	3.39e-07
ZNF826P	SLC27A5	0.900993	3.39e-07
ZNF826P	TGM1	0.900839	3.43e-07
ZNF826P	PLA2G4F	0.900768	3.45e-07
RPL23AP64	TAL1	0.900766	3.45e-07
ZNF826P	MT1HL1	0.900752	3.45e-07
MT1JP	TMEM255B	0.900565	3.5e-07
ZNF826P	KIF25	0.900204	3.6e-07
MT1JP	RPS4Y2	0.90016	3.61e-07
MT1JP	VCX	0.900086	3.64e-07
RPL23AP64	NFKBIE	0.900041	3.65e-07
MT1JP	SMIM1	0.900041	3.65e-07
MT1L	RAX2	0.900039	3.65e-07
MT1L	APLP1	0.900038	3.65e-07
RPL23AP64	MEGF6	0.899977	3.67e-07
MT1JP	C20orf141	0.899936	3.68e-07
RPL23AP64	H2AC17	0.899905	3.69e-07
MT1JP	H2AC14	0.899786	3.72e-07
MT1L	TUBA8	0.899463	3.81e-07
RPL23AP64	FOXC2	0.899448	3.82e-07
MT1L	F7	0.899283	3.87e-07
ZNF826P	F2RL3	0.899237	3.88e-07
ZNF826P	PTGER3	0.899184	3.89e-07
MT1JP	SLC2A11	0.899134	3.91e-07
RPL23AP64	BATF	0.899117	3.91e-07
ZNF826P	ADAMTS13	0.899049	3.93e-07
ZNF826P	WDR81	0.898719	4.03e-07
ZNF826P	TFEB	0.898707	4.04e-07
MT1JP	RASL11B	0.898701	4.04e-07
MT1JP	PHACTR1	0.898646	4.06e-07
MT1JP	ZNF675	0.898641	4.06e-07
ZNF826P	CARMIL2	0.898613	4.07e-07
RPL23AP64	HOXA6	0.898593	4.07e-07
MT1L	LINGO1	0.898551	4.09e-07
RPL23AP64	H2AC14	0.898535	4.09e-07
RPL23AP64	LDHC	0.89845	4.12e-07
MT1L	TCEA2	0.898305	4.16e-07
ZNF826P	TIGD1	0.898251	4.18e-07
MT1L	KRTAP7-1	0.898228	4.19e-07
RPL23AP64	CAMK2N2	0.89822	4.19e-07
MT1JP	COA8	0.898212	4.19e-07
MT1L	RNF175	0.898114	4.22e-07
MT1L	MT1G	0.898093	4.23e-07
ZNF826P	H1-1	0.898015	4.25e-07
ZNF826P	SLC6A2	0.898003	4.26e-07
MT1L	NDRG4	0.897934	4.28e-07
ZNF826P	KCND3	0.897902	4.29e-07
RPL23AP64	MT1M	0.897901	4.29e-07
MT1L	CBR3	0.897798	4.32e-07
ZNF826P	LDHC	0.897558	4.4e-07
RPL23AP64	SIGLEC15	0.897534	4.41e-07
MT1JP	SPDYE21	0.897478	4.43e-07
ZNF826P	GGT6	0.897258	4.5e-07
MT1L	WDR97	0.897223	4.51e-07
MT1JP	RYR3	0.897165	4.53e-07
MT1JP	ZNF841	0.896763	4.67e-07
MT1JP	BCAS4	0.896605	4.73e-07
MT1L	CELF6	0.89656	4.74e-07
MT1L	DLX3	0.896406	4.8e-07
MT1JP	HMGN5	0.896374	4.81e-07
RPL23AP64	HMGN5	0.896333	4.82e-07
RPL23AP64	ZC3H12A	0.896277	4.84e-07
RPL23AP64	RAX2	0.89627	4.85e-07
MT1L	SNPH	0.896091	4.91e-07
RPL23AP64	VCX3A	0.896041	4.93e-07
MT1L	CBFA2T3	0.895982	4.95e-07
MT1L	DUSP15	0.895973	4.95e-07
ZNF826P	LRRC73	0.895867	4.99e-07
ZNF826P	SRCIN1	0.895728	5.04e-07
MT1JP	AP1S3	0.895666	5.07e-07
MT1JP	AGPAT4	0.895378	5.17e-07
MT1L	NPIPB15	0.895318	5.2e-07
MT1L	MSRB2	0.895317	5.2e-07
MT1JP	ATP1A4	0.895286	5.21e-07
MT1JP	ZNF212	0.895219	5.23e-07
ZNF826P	LOC390877	0.895202	5.24e-07
MT1JP	TNFSF14	0.895191	5.25e-07
MT1JP	NAT8L	0.894715	5.43e-07
ZNF826P	BMP8A	0.8947	5.44e-07
MT1L	STX16	0.894602	5.48e-07
MT1JP	ZNF358	0.894534	5.5e-07
ZNF826P	PLXNA2	0.89443	5.54e-07
MT1L	KCNG1	0.893995	5.72e-07
RPL23AP64	NFKBIA	0.893956	5.74e-07
MT1JP	PLAAT5	0.893753	5.82e-07
RPL23AP64	KCND3	0.893741	5.83e-07
MT1JP	STIM2	0.89363	5.87e-07
MT1L	CSH1	0.893584	5.89e-07
MT1JP	CTSF	0.893528	5.92e-07
MT1JP	RAX2	0.893476	5.94e-07
ZNF826P	TUBA8	0.893452	5.95e-07
MT1L	TAL2	0.893387	5.98e-07
ZNF826P	AJAP1	0.893151	6.08e-07
MT1JP	GPR143	0.893143	6.08e-07
RPL23AP64	H2AC18	0.893071	6.11e-07
MT1L	FAM107A	0.892977	6.16e-07
MT1JP	TAL1	0.89283	6.22e-07
RPL23AP64	HOGA1	0.892727	6.27e-07
RPL23AP64	RASL11B	0.892586	6.33e-07
MT1JP	ELAVL3	0.892491	6.37e-07
RPL23AP64	TM2D2	0.892466	6.38e-07
MT1L	CAVIN3	0.892308	6.46e-07
RPL23AP64	SEMA3G	0.89227	6.47e-07
RPL23AP64	PXDN	0.89222	6.5e-07
MT1L	KRTAP1-1	0.891936	6.63e-07
MT1L	RGS16	0.891867	6.66e-07
MT1L	KAT6A	0.891823	6.68e-07
ZNF826P	GAMT	0.891784	6.7e-07
RPL23AP64	LCE1F	0.891663	6.76e-07
MT1JP	ATP13A2	0.89149	6.84e-07
ZNF826P	SHANK3	0.891376	6.9e-07
MT1L	KRTAP20-1	0.891265	6.95e-07
MT1L	FAM214B	0.891223	6.97e-07
ZNF826P	OTUB2	0.891168	7e-07
ZNF826P	UNKL	0.891024	7.07e-07
MT1L	CD209	0.890971	7.1e-07
MT1L	H1-4	0.890924	7.12e-07
MT1L	H3C1	0.890921	7.12e-07
ZNF826P	TUBB4A	0.890803	7.18e-07
ZNF826P	BDH1	0.890777	7.19e-07
MT1L	NTRK2	0.890674	7.24e-07
RPL23AP64	WDPCP	0.890645	7.26e-07
MT1L	PCDHB5	0.89053	7.32e-07
ZNF826P	ANO8	0.890318	7.43e-07
RPL23AP64	TRAPPC2	0.890258	7.46e-07
MT1L	WDR5B	0.889894	7.65e-07
RPL23AP64	H2AC20	0.889824	7.69e-07
ZNF826P	H2AC7	0.889777	7.71e-07
MT1L	FOXC2	0.889755	7.72e-07
MT1JP	EXTL3	0.889712	7.75e-07
MT1L	RFLNA	0.88968	7.76e-07
MT1JP	ARL10	0.889674	7.77e-07
ZNF826P	LCE3D	0.889635	7.79e-07
MT1JP	CCER1	0.889546	7.84e-07
ZNF826P	H4C2	0.889515	7.85e-07
ZNF826P	ZIC1	0.88949	7.87e-07
MT1L	CELSR2	0.889393	7.92e-07
ZNF826P	SYNGAP1	0.889014	8.13e-07
MT1JP	H2AC13	0.888912	8.19e-07
RPL23AP64	PLSCR3	0.888766	8.27e-07
MT1JP	WDFY2	0.888581	8.37e-07
ZNF826P	FGFBP3	0.888554	8.39e-07
MT1L	TFAP2B	0.888547	8.39e-07
MT1L	H4C8	0.888539	8.4e-07
ZNF826P	DTX1	0.888535	8.4e-07
ZNF826P	EML6	0.888482	8.43e-07
MT1JP	CCDC24	0.888392	8.48e-07
MT1L	APOA5	0.888349	8.51e-07
MT1L	CCN6	0.88829	8.54e-07
MT1L	PTH1R	0.888273	8.55e-07
ZNF826P	CCER1	0.888013	8.71e-07
MT1L	ADIRF	0.888005	8.71e-07
ZNF826P	B3GNTL1	0.887995	8.72e-07
MT1JP	BMP8B	0.887959	8.74e-07
MT1JP	WSCD1	0.887949	8.74e-07
ZNF826P	C16orf87	0.887899	8.77e-07
MT1L	STRADA	0.887692	8.9e-07
MT1L	H2AC8	0.887591	8.96e-07
ZNF826P	DRD4	0.887589	8.96e-07
MT1L	MDFI	0.887367	9.1e-07
RPL23AP64	TNIP2	0.88725	9.17e-07
ZNF826P	FBF1	0.887108	9.26e-07
MT1L	HAND2	0.887104	9.26e-07
RPL23AP64	PCBP4	0.887082	9.27e-07
RPL23AP64	H2AC15	0.887039	9.3e-07
RPL23AP64	MICALL2	0.887034	9.3e-07
RPL23AP64	ATOH8	0.887034	9.3e-07
ZNF826P	COL11A2	0.887014	9.32e-07
MT1L	FKBP1B	0.887009	9.32e-07
MT1L	RHCE	0.886947	9.36e-07
MT1L	CCL25	0.886915	9.38e-07
MT1L	VIL1	0.88684	9.43e-07
MT1JP	SNPH	0.886721	9.5e-07
ZNF826P	NECAB2	0.886705	9.51e-07
MT1L	OXER1	0.8867	9.52e-07
ZNF826P	CLEC3B	0.886451	9.68e-07
MT1L	CCDC142	0.886439	9.68e-07
MT1L	RPS6KA2	0.886359	9.74e-07
MT1JP	PDE4DIP	0.886349	9.74e-07
MT1L	VCX	0.886339	9.75e-07
MT1L	H2AC20	0.886237	9.82e-07
RPL23AP64	ARMH4	0.886203	9.84e-07
MT1JP	SEMA3G	0.886134	9.88e-07
MT1JP	CGB8	0.886061	9.93e-07
MT1JP	LILRA4	0.88602	9.96e-07
MT1L	ZNF599	0.885754	1.01e-06
MT1JP	VSTM2L	0.885635	1.02e-06
ZNF826P	PPP1R3F	0.885549	1.03e-06
MT1L	SHISA4	0.885499	1.03e-06
RPL23AP64	IP6K2	0.885493	1.03e-06
MT1L	CASTOR1	0.885398	1.04e-06
MT1L	SLC39A4	0.885361	1.04e-06
MT1L	SMTN	0.885359	1.04e-06
RPL23AP64	RIMS2	0.885355	1.04e-06
ZNF826P	CLEC18C	0.885206	1.05e-06
MT1JP	PRDM11	0.885146	1.06e-06
MT1L	ZNF358	0.8848	1.08e-06
MT1JP	SMTNL2	0.884722	1.09e-06
ZNF826P	GALNT5	0.884673	1.09e-06
RPL23AP64	SIRT7	0.88463	1.09e-06
MT1L	KRTAP12-4	0.884609	1.09e-06
MT1JP	SGSH	0.884528	1.1e-06
MT1JP	ITIH3	0.884515	1.1e-06
RPL23AP64	ZNF675	0.884469	1.1e-06
MT1L	KRTAP6-2	0.884455	1.11e-06
MT1L	C20orf141	0.884392	1.11e-06
MT1L	ACTC1	0.884284	1.12e-06
MT1L	PRRT2	0.884275	1.12e-06
MT1L	ACSF2	0.884245	1.12e-06
MT1JP	ATM	0.884175	1.13e-06
MT1JP	H2AC15	0.884088	1.13e-06
ZNF826P	GYPB	0.884047	1.14e-06
MT1JP	PLEKHG5	0.883833	1.15e-06
MT1L	ZNF212	0.883831	1.15e-06
MT1JP	RDM1	0.88381	1.15e-06
ZNF826P	ZSCAN2	0.883716	1.16e-06
MT1JP	LIME1	0.883679	1.16e-06
MT1JP	MXD4	0.883479	1.18e-06
RPL23AP64	LIN7C	0.883479	1.18e-06
MT1L	ME3	0.883423	1.18e-06
MT1L	PPP1R3F	0.883376	1.19e-06
ZNF826P	ACTG2	0.882915	1.22e-06
MT1JP	CCK	0.882536	1.25e-06
MT1JP	CLEC3B	0.882516	1.25e-06
MT1L	FUZ	0.882481	1.26e-06
MT1L	IFI27L2	0.882349	1.27e-06
MT1L	POPDC2	0.882328	1.27e-06
MT1L	SERPINF2	0.882326	1.27e-06
RPL23AP64	VWA1	0.88232	1.27e-06
ZNF826P	LCE1D	0.882313	1.27e-06
MT1L	NPDC1	0.882271	1.27e-06
RPL23AP64	PGBD3	0.882177	1.28e-06
TMEM198B	EIF4EBP1	0.882148	1.28e-06
ZNF826P	KRTAP5-6	0.881832	1.31e-06
ZNF826P	SMTNL2	0.88175	1.32e-06
RPL23AP64	BCAS4	0.881725	1.32e-06
MT1JP	CPZ	0.881656	1.33e-06
MT1L	PAFAH1B3	0.881413	1.35e-06
MT1L	TBC1D26	0.881398	1.35e-06
RPL23AP64	FMC1	0.881389	1.35e-06
MT1JP	IZUMO1R	0.881334	1.35e-06
MT1L	ZNF506	0.881223	1.36e-06
MT1L	PDK2	0.881146	1.37e-06
MT1JP	ZNF486	0.881089	1.38e-06
MT1JP	LDHC	0.881012	1.38e-06
MT1JP	SLC19A3	0.880905	1.39e-06
MT1L	ZBTB47	0.880888	1.39e-06
RPL23AP64	WDR97	0.880801	1.4e-06
RPL23AP64	ACKR1	0.880688	1.41e-06
MT1JP	CABP4	0.880675	1.41e-06
MT1JP	CREB3L3	0.880621	1.42e-06
MT1JP	NRG1	0.880531	1.43e-06
RPL23AP64	IGF1	0.880501	1.43e-06
ZNF826P	MASP1	0.880491	1.43e-06
RPL23AP64	TACC3	0.880461	1.43e-06
MT1L	SERINC4	0.880409	1.44e-06
MT1L	IP6K2	0.880401	1.44e-06
MT1L	COL7A1	0.880278	1.45e-06
MT1L	C4B	0.88027	1.45e-06
MT1JP	SERF1A	0.880263	1.45e-06
RPL23AP64	GPR39	0.880214	1.45e-06
MT1L	CYP26B1	0.880167	1.46e-06
MT1L	PDE4DIP	0.88016	1.46e-06
RPL23AP64	PHKG1	0.880137	1.46e-06
TMEM198B	PYCR1	0.880126	1.46e-06
MT1L	CCDC159	0.880064	1.47e-06
MT1L	PRSS47	0.880064	1.47e-06
MT1L	IZUMO1R	0.880029	1.47e-06
RPL23AP64	LINGO1	0.880006	1.47e-06
ZNF826P	H2AC17	0.879931	1.48e-06
MT1L	OTUB2	0.879907	1.48e-06
ZNF826P	KRTAP12-4	0.879875	1.49e-06
RPL23AP64	FNDC4	0.879869	1.49e-06
RPL23AP64	ZNF28	0.879794	1.49e-06
MT1L	TUBB8	0.879792	1.49e-06
MT1L	H2AC16	0.879764	1.5e-06
MT1L	FAM110A	0.879708	1.5e-06
RPL23AP64	DUSP15	0.879707	1.5e-06
MT1JP	TNIP2	0.879641	1.51e-06
MT1JP	CBR3	0.879626	1.51e-06
MT1JP	PAFAH1B3	0.879345	1.54e-06
MT1JP	MDFI	0.879334	1.54e-06
MT1L	MYH7B	0.879083	1.56e-06
RPL23AP64	CAVIN3	0.879052	1.57e-06
RPL23AP64	TBC1D26	0.879042	1.57e-06
MT1L	FAM181A	0.879018	1.57e-06
MT1L	CARHSP1	0.878955	1.57e-06
ZNF826P	ITGA7	0.878766	1.59e-06
MT1L	TRIM46	0.878699	1.6e-06
MT1JP	CCNI2	0.878681	1.6e-06
MT1L	FGFBP3	0.878678	1.6e-06
RPL23AP64	COPZ2	0.878623	1.61e-06
ZNF826P	ACSL6	0.878619	1.61e-06
MT1JP	PCDHB16	0.878457	1.62e-06
MT1JP	UCN2	0.878455	1.62e-06
MT1JP	NFKBIA	0.87836	1.63e-06
MT1L	WDR81	0.878346	1.64e-06
MT1L	ZIC1	0.878184	1.65e-06
MT1JP	PLEKHF1	0.878139	1.66e-06
MT1JP	CGNL1	0.878059	1.67e-06
ZNF826P	ERCC6	0.877983	1.67e-06
MT1JP	WWOX	0.87792	1.68e-06
ZNF826P	LYPD2	0.877912	1.68e-06
MT1JP	CBX6	0.877836	1.69e-06
MT1JP	FUZ	0.877563	1.72e-06
MT1L	UNKL	0.877529	1.72e-06
MT1L	GLYCTK	0.877528	1.72e-06
MT1L	CGB8	0.877464	1.73e-06
MT1L	ENTPD2	0.877371	1.74e-06
MT1L	CREB3L3	0.87733	1.74e-06
MT1JP	GRHL3	0.877246	1.75e-06
MT1L	RRAS	0.877184	1.76e-06
MT1L	ZNF66	0.87718	1.76e-06
ZNF826P	COPZ2	0.877174	1.76e-06
TMEM198B	FMNL1	0.87709	1.77e-06
RPL23AP64	PLEKHF1	0.877074	1.77e-06
MT1JP	TFAP2B	0.877028	1.78e-06
MT1L	GTF2H4	0.876994	1.78e-06
ZNF826P	PCDHB5	0.876917	1.79e-06
ZNF826P	DDI2	0.876754	1.81e-06
RPL23AP64	H2AC8	0.876565	1.83e-06
MT1L	DAND5	0.876535	1.83e-06
MT1L	P3H4	0.87643	1.84e-06
RPL23AP64	LIME1	0.876321	1.85e-06
MT1L	SLC19A3	0.876271	1.86e-06
RPL23AP64	PKP2	0.876206	1.87e-06
RPL23AP64	CDK5	0.876205	1.87e-06
MT1L	PROC	0.876122	1.88e-06
ZNF826P	MMEL1	0.876079	1.88e-06
MT1L	PXDN	0.875827	1.91e-06
MT1L	TMEM59L	0.87574	1.92e-06
ZNF826P	TNFSF14	0.875576	1.94e-06
MT1L	GDF6	0.87554	1.95e-06
MT1JP	H3C14	0.875529	1.95e-06
MT1L	PRELID2	0.875526	1.95e-06
ZNF826P	GPRC5C	0.875471	1.95e-06
MT1JP	RIMS2	0.875363	1.97e-06
RPL23AP64	TGM1	0.875335	1.97e-06
MT1L	PCDHGA3	0.875219	1.98e-06
MT1L	ARHGEF9	0.875213	1.98e-06
ZNF826P	THEMIS2	0.875059	2e-06
RPL23AP64	GAMT	0.875023	2.01e-06
RPL23AP64	TCEAL3	0.875019	2.01e-06
ZNF826P	ENTPD2	0.874991	2.01e-06
MT1JP	KCNG1	0.874958	2.02e-06
MT1L	PIH1D1	0.874827	2.03e-06
ZNF826P	SERINC4	0.874654	2.05e-06
MT1JP	IFI27L2	0.874623	2.06e-06
ZNF826P	LIME1	0.874617	2.06e-06
ZNF826P	VCX3B	0.874569	2.06e-06
MT1L	CHRNA2	0.874479	2.07e-06
MT1JP	NRN1	0.874325	2.09e-06
RPL23AP64	BAD	0.874284	2.1e-06
RPL23AP64	BMP8A	0.874215	2.11e-06
ZNF826P	RYR3	0.874202	2.11e-06
MT1JP	POPDC2	0.874111	2.12e-06
RPL23AP64	SMPDL3B	0.874052	2.13e-06
MT1L	TMEM45B	0.873815	2.16e-06
MT1JP	PROKR2	0.873748	2.17e-06
ZNF826P	MSRB2	0.873716	2.17e-06
RPL23AP64	PRDM7	0.873586	2.19e-06
RPL23AP64	LYPD1	0.873584	2.19e-06
RPL23AP64	MT2A	0.873499	2.2e-06
MT1JP	EFEMP2	0.873427	2.21e-06
MT1JP	PKP2	0.873354	2.22e-06
MT1L	MASP1	0.87335	2.22e-06
MT1JP	MT1A	0.87326	2.23e-06
MT1L	FCAMR	0.873045	2.26e-06
MT1JP	ANKRD16	0.872919	2.28e-06
MT1JP	VCX3A	0.872905	2.28e-06
RPL23AP64	H2AC13	0.87288	2.28e-06
MT1JP	APOBEC3F	0.872678	2.31e-06
ZNF826P	LGALS1	0.872605	2.32e-06
MT1JP	MLLT11	0.872547	2.33e-06
ZNF826P	PIGQ	0.872516	2.33e-06
MT1JP	H1-4	0.872484	2.34e-06
RPL23AP64	H3-2	0.872482	2.34e-06
MT1L	NPSR1	0.872322	2.36e-06
ZNF826P	KRTAP6-2	0.872128	2.39e-06
MT1JP	PRDM7	0.87165	2.46e-06
RPL23AP64	CRB3	0.871639	2.46e-06
RPL23AP64	ZNF66	0.871568	2.47e-06
ZNF826P	GOLGA6L2	0.871567	2.47e-06
MT1L	NMRK1	0.871567	2.47e-06
MT1L	IQCF3	0.871547	2.47e-06
RPL23AP64	RPS4Y2	0.871514	2.48e-06
MT1L	TRMT44	0.871374	2.5e-06
ZNF826P	KRTAP20-1	0.871364	2.5e-06
RPL23AP64	TNFRSF25	0.871348	2.5e-06
MT1L	YPEL4	0.871315	2.51e-06
RPL23AP64	SMTNL2	0.871295	2.51e-06
RPL23AP64	PRDM11	0.871263	2.51e-06
RPL23AP64	CCNI2	0.871203	2.52e-06
MT1JP	MEIOC	0.871155	2.53e-06
MT1JP	RRAS	0.871099	2.54e-06
MT1JP	LMO1	0.871002	2.55e-06
MT1L	TNFAIP3	0.870999	2.55e-06
MT1L	GGT1	0.870839	2.58e-06
RPL23AP64	FKBP1B	0.870807	2.58e-06
MT1JP	H2AC8	0.870651	2.61e-06
ZNF826P	SLC22A25	0.870599	2.61e-06
MT1JP	H3C6	0.87043	2.64e-06
MT1L	MYL6B	0.870338	2.65e-06
MT1L	ORAI2	0.870333	2.65e-06
ZNF826P	RGR	0.869982	2.71e-06
RPL23AP64	GCHFR	0.869937	2.72e-06
MT1L	PGBD3	0.869713	2.75e-06
MT1JP	RABGAP1L	0.869511	2.78e-06
MT1JP	FBF1	0.869509	2.78e-06
MT1JP	COL11A2	0.869429	2.8e-06
MT1JP	ACKR1	0.869368	2.81e-06
MT1L	INAVA	0.869367	2.81e-06
MT1L	HMGN5	0.869366	2.81e-06
RPL23AP64	CD209	0.869358	2.81e-06
MT1JP	H4C2	0.869243	2.83e-06
RPL23AP64	DTX3	0.869063	2.86e-06
MT1L	CDC14C	0.869036	2.86e-06
MT1JP	SYNGAP1	0.869032	2.86e-06
MT1JP	DTX3	0.868858	2.89e-06
MT1JP	ZNF28	0.868829	2.9e-06
ZNF826P	UNC5CL	0.868743	2.91e-06
MT1L	ACYP2	0.868729	2.91e-06
MT1L	WWOX	0.868722	2.91e-06
MT1L	VCX2	0.868718	2.92e-06
ZNF826P	TPPP3	0.868689	2.92e-06
RPL23AP64	C16orf87	0.868577	2.94e-06
RPL23AP64	INTS5	0.868572	2.94e-06
MT1JP	BCAS3	0.868523	2.95e-06
ZNF826P	AKR7L	0.868503	2.95e-06
MT1L	RNF25	0.868497	2.95e-06
RPL23AP64	BEX2	0.868186	3.01e-06
MT1L	CACNB3	0.867935	3.05e-06
MT1JP	TERB2	0.867914	3.05e-06
MT1L	SDK1	0.867853	3.06e-06
MT1L	AMACR	0.86775	3.08e-06
MT1L	CIC	0.867705	3.09e-06
RPL23AP64	ZNF575	0.867694	3.09e-06
ZNF826P	RBP2	0.867652	3.1e-06
MT1JP	TCEAL6	0.867553	3.12e-06
RPL23AP64	GDF6	0.867546	3.12e-06
ZNF826P	YBX2	0.86744	3.14e-06
MT1JP	H3-4	0.867393	3.15e-06
ZNF826P	ELAVL3	0.867224	3.18e-06
MT1L	SIRT7	0.867137	3.19e-06
MT1L	MAPRE3	0.867109	3.2e-06
MT1L	NKD1	0.867091	3.2e-06
MT1JP	LCE1D	0.867077	3.2e-06
MT1L	SHISA3	0.867072	3.2e-06
MT1L	KANK4	0.866956	3.22e-06
ZNF826P	BCO2	0.866905	3.23e-06
MT1JP	PTGER3	0.866763	3.26e-06
MT1JP	GPR173	0.866737	3.26e-06
RPL23AP64	CLIP3	0.866601	3.29e-06
MT1L	CA14	0.866583	3.29e-06
MT1L	SLC6A2	0.866581	3.29e-06
RPL23AP64	PLAAT5	0.866543	3.3e-06
ZNF826P	MTMR11	0.866518	3.31e-06
MT1JP	SIRT7	0.86645	3.32e-06
MT1L	FOXD4L1	0.866449	3.32e-06
ZNF826P	PCDHB3	0.866446	3.32e-06
MT1L	CAMK2N1	0.866394	3.33e-06
RPL23AP64	ROGDI	0.866303	3.35e-06
ZNF826P	SPATA3	0.8663	3.35e-06
MT1L	PDZK1IP1	0.866203	3.37e-06
MT1JP	SMTN	0.86609	3.39e-06
MT1L	SYN3	0.866036	3.4e-06
ZNF826P	ZNF600	0.865845	3.43e-06
MT1L	TNFSF14	0.865831	3.44e-06
MT1L	EMID1	0.86582	3.44e-06
MT1L	TPPP3	0.865789	3.44e-06
RPL23AP64	CD300LG	0.865468	3.51e-06
MT1L	ZSCAN2	0.865426	3.52e-06
RPL23AP64	CCK	0.865374	3.53e-06
MT1JP	PXDN	0.86528	3.54e-06
MT1L	KRT78	0.865169	3.57e-06
RPL23AP64	RGR	0.865091	3.58e-06
MT1L	COA8	0.865047	3.59e-06
MT1JP	H2AC16	0.864894	3.62e-06
MT1JP	BCO2	0.864701	3.66e-06
ZNF826P	CCDC142	0.864672	3.67e-06
MT1L	C20orf203	0.864667	3.67e-06
MT1JP	BDH1	0.864603	3.68e-06
ZNF826P	PCBP4	0.864576	3.69e-06
ZNF826P	RGMA	0.864567	3.69e-06
RPL23AP64	WSCD1	0.864541	3.69e-06
ZNF826P	MYH7B	0.86452	3.7e-06
RPL23AP64	FNDC5	0.864405	3.72e-06
RPL23AP64	PLD4	0.864329	3.74e-06
MT1JP	FGFRL1	0.864287	3.75e-06
MT1JP	SPATA20	0.864246	3.76e-06
MT1L	ZNF320	0.864244	3.76e-06
RPL23AP64	AP1S3	0.864204	3.76e-06
ZNF826P	HSD17B1	0.864109	3.78e-06
ZNF826P	VCY	0.8641	3.79e-06
MT1JP	IP6K2	0.864066	3.79e-06
MT1JP	ENTPD2	0.864044	3.8e-06
ZNF826P	GPR173	0.863991	3.81e-06
MT1L	ADAMTSL3	0.86398	3.81e-06
MT1L	RUNDC3B	0.863913	3.83e-06
RPL23AP64	SLC27A5	0.863908	3.83e-06
MT1L	THEMIS2	0.86376	3.86e-06
MT1L	PAQR7	0.863712	3.87e-06
RPL23AP64	ATP13A2	0.86364	3.88e-06
ZNF826P	SLC2A11	0.863615	3.89e-06
MT1L	PARP3	0.863612	3.89e-06
MT1JP	RPS4Y1	0.863564	3.9e-06
RPL23AP64	CBR3	0.86354	3.91e-06
MT1L	PHKG1	0.863507	3.91e-06
MT1L	CBLN3	0.863385	3.94e-06
RPL23AP64	FZR1	0.863129	4e-06
ZNF826P	MROH5	0.863114	4e-06
RPL23AP64	DCXR	0.863108	4e-06
MT1L	ZNF681	0.863027	4.02e-06
ZNF826P	EMID1	0.862869	4.05e-06
RPL23AP64	CELF6	0.862674	4.1e-06
ZNF826P	ZNF599	0.862623	4.11e-06
MT1JP	MMEL1	0.862603	4.11e-06
ZNF826P	HAND2	0.862551	4.12e-06
MT1JP	VWA1	0.862527	4.13e-06
ZNF826P	C10orf95	0.862485	4.14e-06
MT1JP	FEZ1	0.862473	4.14e-06
MT1JP	DLX3	0.862423	4.15e-06
MT1L	CCNJL	0.86241	4.16e-06
MT1L	ZC3H12D	0.862332	4.17e-06
MT1JP	PROC	0.862241	4.19e-06
MT1L	AGFG2	0.862169	4.21e-06
MT1L	ANKRD16	0.862154	4.21e-06
RPL23AP64	HOXB1	0.862102	4.23e-06
MT1L	XCL1	0.862096	4.23e-06
ZNF826P	SFI1	0.862006	4.25e-06
RPL23AP64	PRSS12	0.861998	4.25e-06
RPL23AP64	BMP8B	0.861783	4.3e-06
MT1L	ZNF433	0.86178	4.3e-06
MT1JP	H3C12	0.861772	4.3e-06
MT1JP	UNKL	0.861715	4.32e-06
MT1L	REG3G	0.86167	4.33e-06
MT1L	RAB15	0.861589	4.35e-06
RPL23AP64	SGSH	0.861542	4.36e-06
MT1JP	TBC1D26	0.861477	4.37e-06
MT1JP	CCDC96	0.86144	4.38e-06
RPL23AP64	BAIAP2	0.861318	4.41e-06
MT1JP	CD209	0.861284	4.42e-06
MT1L	VWA1	0.861275	4.42e-06
ZNF826P	H2AC14	0.861172	4.45e-06
ZNF826P	MT1A	0.861155	4.45e-06
ZNF826P	PCOTH	0.861081	4.47e-06
RPL23AP64	SMTN	0.861069	4.47e-06
MT1L	RDM1	0.860999	4.49e-06
RPL23AP64	CCSER1	0.860926	4.51e-06
MT1JP	H3C2	0.860922	4.51e-06
RPL23AP64	LGALS1	0.860865	4.52e-06
RPL23AP64	ZNF681	0.86086	4.52e-06
MT1L	FNDC10	0.860851	4.52e-06
MT1L	UBE3D	0.860844	4.53e-06
MT1L	PLEKHG5	0.860721	4.56e-06
ZNF826P	SYT17	0.860584	4.59e-06
MT1L	H3C12	0.860538	4.6e-06
MT1L	CCND2	0.860533	4.6e-06
RPL23AP64	COBLL1	0.860417	4.63e-06
MT1L	MMP19	0.860395	4.64e-06
MT1JP	THEMIS2	0.860384	4.64e-06
MT1L	VCX3A	0.860227	4.68e-06
MT1L	SH3BGRL3	0.860224	4.68e-06
ZNF826P	CCDC24	0.860195	4.69e-06
MT1L	SPRR4	0.860068	4.72e-06
RPL23AP64	GALNT5	0.860027	4.73e-06
MT1L	H3C11	0.859974	4.74e-06
RPL23AP64	RAC3	0.859838	4.78e-06
MT1JP	KRTAP10-10	0.859828	4.78e-06
RPL23AP64	ENTPD2	0.859825	4.78e-06
RPL23AP64	ZC3H7B	0.859769	4.8e-06
MT1L	PARM1	0.859755	4.8e-06
ZNF826P	RPL3L	0.859636	4.83e-06
ZNF826P	ZNF28	0.859476	4.87e-06
MT1L	SPATA3	0.859462	4.88e-06
MT1JP	GLIS1	0.859263	4.93e-06
RPL23AP64	BCAS3	0.859245	4.93e-06
MT1JP	CSF2	0.859182	4.95e-06
ZNF826P	BCL2	0.859083	4.98e-06
ZNF826P	PCLO	0.859042	4.99e-06
RPL23AP64	IZUMO1R	0.858964	5.01e-06
ZNF826P	NMUR2	0.858941	5.01e-06
ZNF826P	GLYCTK	0.858926	5.02e-06
MT1L	PPM1N	0.858773	5.06e-06
MT1JP	BAD	0.858754	5.06e-06
MT1L	TGM1	0.858721	5.07e-06
ZNF826P	ATP1A4	0.85868	5.08e-06
MT1JP	RTL10	0.858666	5.09e-06
MT1L	DSPP	0.858565	5.12e-06
MT1L	GP9	0.858119	5.24e-06
MT1L	SFI1	0.858039	5.26e-06
MT1L	TIGD1	0.858011	5.27e-06
RPL23AP64	FOXD4L1	0.858001	5.27e-06
RPL23AP64	HELZ2	0.857821	5.32e-06
MT1L	YIF1B	0.857804	5.33e-06
RPL23AP64	P4HTM	0.857801	5.33e-06
ZNF826P	CBR3	0.857723	5.35e-06
MT1JP	STX16	0.857683	5.36e-06
MT1L	AMIGO3	0.857539	5.4e-06
ZNF826P	RABEPK	0.857512	5.41e-06
MT1L	BAIAP2L2	0.857432	5.43e-06
MT1L	ZNF675	0.857279	5.48e-06
MT1L	MAP6	0.856959	5.57e-06
MT1JP	TUBA3C	0.856785	5.62e-06
RPL23AP64	PROC	0.85666	5.66e-06
MT1L	ABO	0.856638	5.66e-06
RPL23AP64	H3C6	0.856616	5.67e-06
MT1JP	COBLL1	0.856595	5.68e-06
MT1JP	NFKBIE	0.856565	5.69e-06
RPL23AP64	POPDC2	0.856543	5.69e-06
RPL23AP64	H4C2	0.856476	5.71e-06
MT1L	CLEC18C	0.856472	5.71e-06
MT1L	ZNF250	0.856457	5.72e-06
MT1L	FRAT1	0.856445	5.72e-06
MT1JP	FOXB2	0.856417	5.73e-06
MT1JP	TMEM81	0.8564	5.74e-06
MT1L	ACTG2	0.856185	5.8e-06
MT1JP	H1-1	0.856034	5.85e-06
RPL23AP64	H3C2	0.856023	5.85e-06
MT1JP	FGFBP3	0.856001	5.86e-06
ZNF826P	KANK4	0.855978	5.86e-06
MT1L	EXTL3	0.855934	5.88e-06
ZNF826P	SNPH	0.855926	5.88e-06
MT1JP	ACSF2	0.855877	5.9e-06
MT1JP	GDF6	0.855789	5.92e-06
MT1JP	FMC1	0.855738	5.94e-06
RPL23AP64	RYR3	0.855709	5.95e-06
MT1L	TNFRSF25	0.855704	5.95e-06
MT1JP	IQCF3	0.855656	5.96e-06
MT1JP	DAND5	0.855598	5.98e-06
MT1JP	TGM1	0.855533	6e-06
MT1L	CD163L1	0.855303	6.07e-06
MT1JP	CBFA2T3	0.855167	6.12e-06
MT1JP	ZNF446	0.855153	6.12e-06
RPL23AP64	IGHMBP2	0.855121	6.13e-06
RPL23AP64	PAFAH1B3	0.855072	6.15e-06
ZNF826P	KCNG1	0.854999	6.17e-06
MT1JP	ZNF775	0.854997	6.17e-06
ZNF826P	TTLL2	0.854994	6.17e-06
RPL23AP64	THEMIS2	0.854994	6.17e-06
ZNF826P	LYPD1	0.854871	6.21e-06
RPL23AP64	C20orf141	0.854819	6.23e-06
MT1JP	CELF6	0.854739	6.25e-06
ZNF826P	ACBD4	0.854692	6.27e-06
MT1JP	DRD4	0.854566	6.31e-06
MT1JP	SLC27A5	0.854447	6.35e-06
MT1L	ELAVL3	0.85444	6.35e-06
MT1L	TFEB	0.854194	6.43e-06
MT1L	GPRC5C	0.854119	6.46e-06
MT1L	CD59	0.854083	6.47e-06
ZNF826P	SEMA3G	0.85406	6.48e-06
RPL23AP64	DYNLL2	0.854042	6.48e-06
MT1L	ADAMTS13	0.85397	6.51e-06
ZNF826P	MICALL2	0.853943	6.52e-06
MT1JP	H2AC7	0.853933	6.52e-06
RPL23AP64	CTSF	0.85389	6.53e-06
MT1JP	HELZ2	0.853775	6.57e-06
RPL23AP64	TERB2	0.853768	6.58e-06
RPL23AP64	MT1H	0.853753	6.58e-06
MT1JP	KRTAP5-6	0.853693	6.6e-06
RPL23AP64	MYL6B	0.85369	6.6e-06
ZNF826P	CAV3	0.853605	6.63e-06
MT1L	SRCIN1	0.853589	6.64e-06
MT1L	KLF14	0.85358	6.64e-06
ZNF826P	TP53AIP1	0.853382	6.71e-06
ZNF826P	ZNF433	0.85324	6.76e-06
RPL23AP64	CAMK2N1	0.85321	6.77e-06
ZNF826P	CELF6	0.853116	6.8e-06
RPL23AP64	YIF1B	0.853067	6.82e-06
RPL23AP64	C4orf48	0.853006	6.84e-06
RPL23AP64	SH3D21	0.852788	6.91e-06
RPL23AP64	GTF2H4	0.852762	6.92e-06
MT1L	LIME1	0.852454	7.03e-06
TMEM198B	PIK3CD	0.85244	7.04e-06
ZNF826P	KRTAP7-1	0.852435	7.04e-06
ZNF826P	PHACTR1	0.852241	7.11e-06
MT1L	TMEM25	0.852237	7.11e-06
ZNF826P	RPS4Y2	0.851991	7.2e-06
MT1L	H3C3	0.851964	7.21e-06
ZNF826P	QRICH2	0.851962	7.21e-06
MT1JP	GSN	0.851935	7.22e-06
TMEM198B	IKBKB	0.851889	7.24e-06
MT1L	SOD2	0.85183	7.26e-06
MT1JP	MTMR11	0.851708	7.3e-06
MT1JP	NEPRO	0.851699	7.31e-06
RPL23AP64	KRTAP20-1	0.851682	7.31e-06
MT1JP	QRICH2	0.851609	7.34e-06
MT1L	DDX3X	0.851502	7.38e-06
RPL23AP64	KRT78	0.851489	7.39e-06
MT1L	PNPLA7	0.851374	7.43e-06
RPL23AP64	POU5F1	0.851354	7.44e-06
RPL23AP64	CGNL1	0.85111	7.53e-06
MT1JP	NTRK2	0.851087	7.54e-06
ZNF826P	PLD4	0.851014	7.57e-06
ZNF826P	ZNF575	0.850821	7.64e-06
RPL23AP64	ARL10	0.850815	7.64e-06
MT1JP	ZFP57	0.850609	7.72e-06
ZNF826P	TBC1D26	0.850473	7.77e-06
RPL23AP64	KHDRBS3	0.850467	7.78e-06
MT1JP	FAM214B	0.850457	7.78e-06
MT1L	CCDC88B	0.850299	7.84e-06
RPL23AP64	SERPINF2	0.85028	7.85e-06
RPL23AP64	CAMK1G	0.85025	7.86e-06
MT1L	SCGB1A1	0.850247	7.86e-06
ZNF826P	TFAP2B	0.850183	7.89e-06
RPL23AP64	TMEM54	0.850171	7.89e-06
MT1L	CTF1	0.850144	7.9e-06
ZNF826P	KRTAP1-3	0.85001	7.96e-06
MT1JP	TCEA2	0.849882	8.01e-06
RPL23AP64	PLA2G4F	0.849878	8.01e-06
MT1JP	APOA5	0.849851	8.02e-06
MT1JP	CAVIN3	0.849831	8.03e-06
MT1JP	IL32	0.849822	8.03e-06
RPL23AP64	ZNF841	0.849798	8.04e-06
MT1L	RGMA	0.849783	8.05e-06
RPL23AP64	YBX2	0.849767	8.05e-06
MT1L	PROKR2	0.849598	8.12e-06
MT1JP	CPEB2	0.849581	8.13e-06
MT1L	KLK5	0.849545	8.14e-06
MT1L	DYSF	0.849537	8.15e-06
MT1JP	ADAMTSL3	0.849491	8.17e-06
MT1L	ABCB6	0.849446	8.18e-06
ZNF826P	SOX10	0.849432	8.19e-06
RPL23AP64	CREB3L3	0.849367	8.22e-06
RPL23AP64	GRHL3	0.849352	8.22e-06
MT1JP	DCXR	0.849297	8.24e-06
MT1JP	H2AC12	0.849169	8.3e-06
ZNF826P	SPTB	0.849152	8.3e-06
ZNF826P	KRTAP4-6	0.849091	8.33e-06
RPL23AP64	H1-1	0.849087	8.33e-06
MT1JP	EML6	0.849014	8.36e-06
MT1JP	VIL1	0.849005	8.36e-06
RPL23AP64	ATM	0.84892	8.4e-06
MT1JP	SVIP	0.84884	8.43e-06
MT1JP	NMRK2	0.848839	8.43e-06
MT1L	CST5	0.84881	8.45e-06
MT1L	UBN2	0.848756	8.47e-06
RPL23AP64	PDXK	0.84874	8.48e-06
RPL23AP64	RRAS	0.84857	8.55e-06
RPL23AP64	CGB8	0.848522	8.57e-06
MT1L	ATOH8	0.848479	8.59e-06
MT1JP	WDPCP	0.848451	8.6e-06
RPL23AP64	ZNF525	0.848389	8.62e-06
ZNF826P	ZNF273	0.848317	8.65e-06
RPL23AP64	PDE4DIP	0.848253	8.68e-06
MT1L	BAD	0.848214	8.7e-06
MT1L	NFKBIE	0.848148	8.73e-06
ZNF826P	NMRK2	0.848114	8.74e-06
MT1JP	MPV17L	0.848001	8.79e-06
ZNF826P	CCNI2	0.847903	8.83e-06
RPL23AP64	KRTAP10-10	0.847896	8.84e-06
MT1JP	CGB3	0.847808	8.88e-06
RPL23AP64	SYT11	0.84776	8.9e-06
MT1L	UCN2	0.84769	8.93e-06
MT1L	SERF1A	0.847663	8.94e-06
MT1JP	TXNRD2	0.847608	8.96e-06
ZNF826P	LRRC18	0.847606	8.96e-06
MT1JP	MAP3K10	0.847587	8.97e-06
RPL23AP64	PAQR7	0.847431	9.04e-06
ZNF826P	KLRD1	0.847391	9.06e-06
RPL23AP64	CPEB2	0.847377	9.07e-06
ZNF826P	SLC39A4	0.847359	9.07e-06
RPL23AP64	CCDC96	0.847322	9.09e-06
MT1L	PMEPA1	0.847316	9.09e-06
RPL23AP64	MROH5	0.847312	9.09e-06
ZNF826P	H2AC16	0.847272	9.11e-06
MT1JP	SLC2A6	0.847229	9.13e-06
ZNF826P	PRSS47	0.847016	9.23e-06
RPL23AP64	H2AC7	0.846981	9.24e-06
MT1L	WDR54	0.846955	9.25e-06
RPL23AP64	CBX6	0.846841	9.31e-06
MT1JP	BRSK2	0.846626	9.4e-06
RPL23AP64	CCDC24	0.846568	9.43e-06
MT1JP	CRB3	0.846531	9.45e-06
MT1JP	KRTAP7-1	0.846403	9.51e-06
MT1JP	FAM107A	0.846392	9.51e-06
MT1L	MFSD13A	0.846263	9.57e-06
RPL23AP64	BCO2	0.846261	9.57e-06
MT1L	H2AC18	0.84617	9.62e-06
ZNF826P	LAX1	0.846148	9.63e-06
MT1L	LCE1A	0.846117	9.64e-06
MT1JP	TAL2	0.846073	9.66e-06
RPL23AP64	CARMIL2	0.846007	9.69e-06
MT1JP	KHDRBS3	0.845829	9.78e-06
ZNF826P	CLIC6	0.845802	9.79e-06
TMEM198B	RIPK4	0.845793	9.79e-06
RPL23AP64	TMEM81	0.845693	9.84e-06
MT1JP	LOC390877	0.845674	9.85e-06
MT1JP	MROH5	0.845507	9.93e-06
RPL23AP64	LILRA4	0.845422	9.97e-06
ZNF826P	DACT2	0.845372	1e-05
RPL23AP64	WDR5B	0.845366	1e-05
RPL23AP64	COL11A2	0.845337	1e-05
MT1L	NMUR2	0.845308	1e-05
MT1L	SLC2A6	0.845304	1e-05
RPL23AP64	CLEC3B	0.845173	1.01e-05
RPL23AP64	TUBA4B	0.845049	1.02e-05
MT1L	BTN2A2	0.845003	1.02e-05
RPL23AP64	NAT8L	0.844943	1.02e-05
ZNF826P	CD300LG	0.844912	1.02e-05
MT1JP	H2AC17	0.844881	1.02e-05
RPL23AP64	MDFI	0.844836	1.03e-05
MT1L	KRTAP20-2	0.844769	1.03e-05
MT1JP	FITM1	0.844756	1.03e-05
RPL23AP64	SNPH	0.844682	1.03e-05
MT1L	AJAP1	0.844651	1.04e-05
MT1L	CPEB1	0.844625	1.04e-05
MT1L	IGF1	0.844607	1.04e-05
MT1JP	TPPP3	0.844374	1.05e-05
MT1JP	GPR157	0.84416	1.06e-05
MT1L	FGFR2	0.84412	1.06e-05
MT1JP	FKBP1B	0.844117	1.06e-05
MT1L	ZNF253	0.844113	1.06e-05
ZNF826P	SHISA3	0.844056	1.07e-05
MT1JP	TUBA4B	0.843908	1.07e-05
MT1L	KRTAP1-3	0.843846	1.08e-05
ZNF826P	CBARP	0.843748	1.08e-05
MT1JP	AK5	0.843732	1.08e-05
ZNF826P	SMTN	0.843591	1.09e-05
ZNF826P	ZNF681	0.843533	1.09e-05
MT1L	DBN1	0.843519	1.09e-05
RPL23AP64	RDM1	0.84347	1.1e-05
ZNF826P	MT1H	0.843365	1.1e-05
MT1L	EIF1AY	0.843359	1.1e-05
MT1L	HOOK3	0.843143	1.11e-05
ZNF826P	MEGF6	0.843137	1.11e-05
MT1L	BATF	0.843115	1.11e-05
MT1JP	C1orf147	0.842989	1.12e-05
MT1L	LIPT2	0.842878	1.13e-05
MT1JP	TMEM86B	0.842868	1.13e-05
RPL23AP64	ZNF486	0.842866	1.13e-05
RPL23AP64	COA8	0.842725	1.13e-05
MT1JP	UBE3D	0.842717	1.14e-05
MT1L	ARL2	0.842609	1.14e-05
ZNF826P	FOXB2	0.842561	1.14e-05
RPL23AP64	SPINT1	0.842525	1.15e-05
MT1JP	CFB	0.842493	1.15e-05
MT1L	PAX6	0.842477	1.15e-05
RPL23AP64	ZNF600	0.842471	1.15e-05
RPL23AP64	ZACN	0.842315	1.16e-05
RPL23AP64	RPS4Y1	0.842296	1.16e-05
MT1JP	HAUS2	0.842287	1.16e-05
RPL23AP64	PHACTR1	0.84227	1.16e-05
MT1JP	CAMK2N1	0.842017	1.17e-05
RPL23AP64	SPDYE21	0.841832	1.18e-05
MT1JP	PRSS47	0.841819	1.18e-05
MT1L	SLC16A13	0.841788	1.19e-05
MT1L	OPTN	0.841779	1.19e-05
MT1L	LOC390877	0.841654	1.19e-05
MT1JP	SERINC4	0.841619	1.2e-05
ZNF826P	H2AC12	0.84161	1.2e-05
RPL23AP64	PCDHB16	0.84155	1.2e-05
RPL23AP64	MEIOC	0.841535	1.2e-05
MT1L	RASL11B	0.841465	1.2e-05
ZNF826P	ZNF66	0.841452	1.21e-05
ZNF826P	PROKR2	0.841398	1.21e-05
MT1L	CADM4	0.84129	1.21e-05
MT1L	FBF1	0.841289	1.21e-05
MT1L	YBX2	0.841281	1.22e-05
MT1L	BAMBI	0.841278	1.22e-05
MT1JP	KRTAP1-1	0.841217	1.22e-05
ZNF826P	CACNB3	0.841045	1.23e-05
MT1L	ADIG	0.840968	1.23e-05
MT1JP	ACBD4	0.840966	1.23e-05
ZNF826P	ROGDI	0.840909	1.24e-05
MT1L	SOD3	0.840906	1.24e-05
MT1L	GPR143	0.8409	1.24e-05
MT1JP	RGS16	0.840838	1.24e-05
MT1JP	LAX1	0.840759	1.25e-05
MT1JP	ZNF575	0.840695	1.25e-05
MT1L	PCOTH	0.840546	1.26e-05
MT1JP	ZNF589	0.840544	1.26e-05
MT1L	PCLO	0.84053	1.26e-05
MT1JP	H3C7	0.840495	1.26e-05
RPL23AP64	UBA7	0.84025	1.28e-05
ZNF826P	CRYBA4	0.840117	1.28e-05
RPL23AP64	DLX3	0.840013	1.29e-05
MT1JP	TNFAIP3	0.84	1.29e-05
MT1L	UNC5CL	0.839956	1.29e-05
MT1JP	BEX2	0.839898	1.3e-05
RPL23AP64	LRRC18	0.839858	1.3e-05
MT1JP	PSPN	0.839779	1.3e-05
RPL23AP64	TMEM45B	0.839705	1.31e-05
MT1L	SPATA20	0.839657	1.31e-05
MT1JP	XCL1	0.839562	1.32e-05
ZNF826P	CRB3	0.839532	1.32e-05
ZNF826P	MT2A	0.839417	1.33e-05
MT1L	ZNF600	0.839383	1.33e-05
RPL23AP64	KRTAP6-2	0.839324	1.33e-05
MT1JP	WDR5B	0.839309	1.33e-05
MT1L	RNF150	0.839303	1.33e-05
TMEM198B	FBXW5	0.839146	1.34e-05
MT1JP	FAM181A	0.839112	1.34e-05
MT1L	SLC39A13	0.83903	1.35e-05
MT1JP	H3C3	0.83894	1.36e-05
RPL23AP64	NRN1	0.83893	1.36e-05
MT1L	TACC1	0.83888	1.36e-05
RPL23AP64	PRODH	0.838832	1.36e-05
RPL23AP64	MMEL1	0.838829	1.36e-05
MT1JP	GTF2H4	0.838793	1.36e-05
MT1JP	H3C1	0.838791	1.37e-05
MT1JP	KRTAP6-2	0.838782	1.37e-05
MT1L	TNIP2	0.838757	1.37e-05
RPL23AP64	F2RL3	0.838588	1.38e-05
MT1JP	ABHD16B	0.838549	1.38e-05
MT1L	CCDC8	0.838522	1.38e-05
MT1JP	F2RL3	0.838509	1.38e-05
ZNF826P	NRN1	0.838499	1.38e-05
ZNF826P	EFEMP2	0.838265	1.4e-05
RPL23AP64	ARHGEF9	0.838248	1.4e-05
MT1JP	CHRNA2	0.838216	1.4e-05
MT1L	VSTM2L	0.838173	1.4e-05
RPL23AP64	SVIP	0.8381	1.41e-05
MT1JP	CACNA1E	0.837999	1.42e-05
RPL23AP64	DBN1	0.837997	1.42e-05
MT1JP	PDLIM4	0.83779	1.43e-05
MT1L	PDLIM4	0.837709	1.43e-05
MT1L	LYPD2	0.837599	1.44e-05
MT1JP	CAV3	0.837554	1.45e-05
MT1JP	PGBD3	0.837472	1.45e-05
MT1L	KHK	0.837425	1.45e-05
MT1L	OR7A17	0.837401	1.46e-05
MT1JP	SPEG	0.837314	1.46e-05
RPL23AP64	OTUB2	0.837143	1.47e-05
RPL23AP64	EZHIP	0.837094	1.48e-05
MT1JP	CTF1	0.837067	1.48e-05
MT1L	QDPR	0.837027	1.48e-05
MT1L	CCDC149	0.837018	1.48e-05
RPL23AP64	CCDC159	0.836837	1.49e-05
RPL23AP64	CYBC1	0.836785	1.5e-05
MT1L	NAA80	0.836772	1.5e-05
ZNF826P	MAP1LC3A	0.836695	1.5e-05
MT1JP	H3C11	0.836636	1.51e-05
ZNF826P	H2AC8	0.836379	1.52e-05
RPL23AP64	ME3	0.836306	1.53e-05
RPL23AP64	ZNF250	0.836222	1.54e-05
ZNF826P	SLC25A47	0.836133	1.54e-05
ZNF826P	RAB15	0.836115	1.54e-05
RPL23AP64	ETHE1	0.836059	1.55e-05
RPL23AP64	CPZ	0.83605	1.55e-05
RPL23AP64	UNKL	0.836017	1.55e-05
MT1JP	BAIAP2	0.835926	1.56e-05
RPL23AP64	CADM4	0.835919	1.56e-05
ZNF826P	NPIPB15	0.835851	1.56e-05
MT1L	KRTAP5-6	0.835783	1.57e-05
MT1JP	HMCN2	0.835755	1.57e-05
MT1L	GLIS1	0.835644	1.58e-05
MT1L	C16orf87	0.835442	1.59e-05
ZNF826P	CACFD1	0.835421	1.59e-05
ZNF826P	WSCD1	0.835388	1.6e-05
RPL23AP64	ZBTB4	0.835307	1.6e-05
RPL23AP64	HMCN2	0.835265	1.6e-05
MT1JP	ZNF723	0.835261	1.6e-05
MT1L	CSF2	0.835178	1.61e-05
ZNF826P	MT1G	0.835144	1.61e-05
RPL23AP64	WDR81	0.8351	1.62e-05
RPL23AP64	KIF25	0.835093	1.62e-05
MT1L	ARMC5	0.835089	1.62e-05
RPL23AP64	IL11RA	0.835088	1.62e-05
RPL23AP64	APOA5	0.834929	1.63e-05
ZNF826P	ZNF628	0.834857	1.63e-05
RPL23AP64	ATP1A4	0.83481	1.64e-05
MT1L	LRRC75B	0.834797	1.64e-05
ZNF826P	PMEPA1	0.834793	1.64e-05
MT1JP	SOX2	0.83474	1.64e-05
RPL23AP64	ENTPD6	0.834715	1.64e-05
ZNF826P	GDF6	0.834655	1.65e-05
MT1JP	NEK5	0.834655	1.65e-05
ZNF826P	FGFR2	0.834626	1.65e-05
RPL23AP64	SLC46A3	0.834472	1.66e-05
RPL23AP64	CCN6	0.834467	1.66e-05
MT1L	PRDM11	0.834229	1.68e-05
MT1L	SVIP	0.834224	1.68e-05
ZNF826P	ZNF358	0.834215	1.68e-05
RPL23AP64	UBE3D	0.834158	1.69e-05
MT1JP	KAT6A	0.834154	1.69e-05
MT1JP	H2AC20	0.833955	1.7e-05
MT1JP	KRTAP20-1	0.833942	1.7e-05
MT1L	BDKRB1	0.83394	1.7e-05
RPL23AP64	KLK5	0.833915	1.7e-05
ZNF826P	IGSF21	0.833859	1.71e-05
RPL23AP64	TXNRD2	0.83385	1.71e-05
MT1L	LRRC73	0.833623	1.73e-05
RPL23AP64	FOXB2	0.833622	1.73e-05
ZNF826P	ZNF675	0.833497	1.74e-05
RPL23AP64	H2AC12	0.833477	1.74e-05
ZNF826P	VCX2	0.833476	1.74e-05
MT1JP	SERPINF2	0.833317	1.75e-05
ZNF826P	NTN1	0.833295	1.75e-05
MT1L	SGSH	0.83325	1.76e-05
ZNF826P	KRTAP20-2	0.833235	1.76e-05
RPL23AP64	H4C12	0.8332	1.76e-05
MT1L	HSPA1L	0.833191	1.76e-05
MT1JP	TRMT61A	0.833147	1.76e-05
MT1JP	CCN6	0.833121	1.77e-05
MT1JP	PHKG1	0.833015	1.77e-05
MT1JP	CCSER1	0.832897	1.78e-05
MT1L	C1orf147	0.832893	1.78e-05
MT1JP	ZC3H7B	0.832881	1.79e-05
MT1L	LCE3D	0.832844	1.79e-05
MT1JP	SYP	0.83272	1.8e-05
RPL23AP64	SPHK2	0.832717	1.8e-05
MT1JP	EZHIP	0.832659	1.8e-05
ZNF826P	PPP2R2C	0.832554	1.81e-05
RPL23AP64	RDH5	0.832553	1.81e-05
MT1L	CACFD1	0.832465	1.82e-05
RPL23AP64	MAP3K10	0.832444	1.82e-05
RPL23AP64	DRD4	0.832371	1.83e-05
TMEM198B	NFKB2	0.832358	1.83e-05
MT1JP	HCFC1R1	0.83227	1.83e-05
RPL23AP64	SPEG	0.83227	1.83e-05
MT1L	C10orf95	0.832219	1.84e-05
MT1JP	HBZ	0.832211	1.84e-05
MT1L	VAMP1	0.832205	1.84e-05
MT1L	PLIN3	0.832075	1.85e-05
MT1JP	UBA7	0.832036	1.85e-05
RPL23AP64	ELAVL3	0.832011	1.86e-05
RPL23AP64	NEPRO	0.831987	1.86e-05
MT1L	PLAAT5	0.831931	1.86e-05
RPL23AP64	CSF2	0.831928	1.86e-05
MT1JP	FRS3	0.83184	1.87e-05
ZNF826P	BAIAP2	0.831828	1.87e-05
MT1L	ATP9A	0.831818	1.87e-05
MT1L	TSSK3	0.831798	1.87e-05
MT1L	NFIX	0.831738	1.88e-05
ZNF826P	TMEM45B	0.831583	1.89e-05
MT1JP	PRPH	0.831273	1.92e-05
ZNF826P	PANX2	0.831273	1.92e-05
RPL23AP64	RABGAP1L	0.831152	1.93e-05
MT1JP	PLD4	0.831146	1.93e-05
MT1JP	H4C12	0.831135	1.93e-05
MT1L	KRT4	0.831132	1.93e-05
ZNF826P	FNDC4	0.831104	1.93e-05
ZNF826P	ARHGEF19	0.831077	1.93e-05
RPL23AP64	CADM3	0.831069	1.93e-05
ZNF826P	NMRK1	0.830957	1.94e-05
MT1L	TCEAL6	0.830919	1.95e-05
RPL23AP64	STIM2	0.830879	1.95e-05
RPL23AP64	MLLT11	0.830782	1.96e-05
MT1JP	H2AC18	0.830669	1.97e-05
TMEM198B	PARP6	0.83063	1.97e-05
TMEM198B	ALPK1	0.83057	1.98e-05
RPL23AP64	ZNF212	0.830492	1.98e-05
RPL23AP64	WBP1	0.830487	1.98e-05
MT1JP	TUBB4A	0.830329	2e-05
MT1JP	TTLL2	0.830242	2.01e-05
ZNF826P	SCARA3	0.830114	2.02e-05
MT1L	ODF2L	0.8301	2.02e-05
RPL23AP64	PPM1N	0.830097	2.02e-05
RPL23AP64	SYNGAP1	0.830074	2.02e-05
ZNF826P	DUOXA1	0.830044	2.02e-05
MT1L	P3H3	0.830019	2.03e-05
TMEM198B	ADCK2	0.830002	2.03e-05
MT1JP	THPO	0.829958	2.03e-05
MT1L	C19orf54	0.829914	2.03e-05
MT1JP	F7	0.829863	2.04e-05
MT1L	TMEM211	0.829682	2.06e-05
TMEM198B	C12orf76	0.829671	2.06e-05
RPL23AP64	FRMPD4	0.829588	2.06e-05
RPL23AP64	ZNF446	0.829576	2.06e-05
MT1JP	RPS6KA2	0.829352	2.09e-05
MT1L	KRTAP4-6	0.829347	2.09e-05
MT1JP	FGFR2	0.829337	2.09e-05
ZNF826P	PDE4DIP	0.829322	2.09e-05
RPL23AP64	H3-4	0.829266	2.09e-05
MT1L	DMRTC1	0.829242	2.1e-05
MT1JP	AIRE	0.829227	2.1e-05
MT1L	RDH5	0.8292	2.1e-05
MT1L	IGSF21	0.829161	2.1e-05
MT1JP	IGSF21	0.829143	2.1e-05
MT1L	CLIC6	0.829012	2.12e-05
MT1JP	ADRA1D	0.828865	2.13e-05
RPL23AP64	CTF1	0.828759	2.14e-05
ZNF826P	ABHD16B	0.82865	2.15e-05
RPL23AP64	WDFY2	0.828611	2.15e-05
RPL23AP64	PAX6	0.828516	2.16e-05
MT1L	LSM1	0.828471	2.17e-05
MT1JP	H2AW	0.828384	2.17e-05
MT1L	CBX6	0.828364	2.18e-05
ZNF826P	MPV17L	0.828186	2.19e-05
RPL23AP64	FITM1	0.828182	2.19e-05
MT1JP	H1-8	0.828172	2.19e-05
MT1L	HAUS2	0.828123	2.2e-05
RPL23AP64	GSTZ1	0.828071	2.2e-05
MT1L	ZNF226	0.827949	2.22e-05
RPL23AP64	HAUS2	0.827905	2.22e-05
ZNF826P	APOBEC3F	0.827776	2.23e-05
MT1JP	CSH1	0.827717	2.24e-05
MT1JP	GDF1	0.82771	2.24e-05
MT1JP	KLK5	0.827703	2.24e-05
RPL23AP64	FAM189B	0.82766	2.24e-05
RPL23AP64	ZNF723	0.827632	2.25e-05
MT1L	IQSEC2	0.827602	2.25e-05
MT1L	ADRA1D	0.827598	2.25e-05
MT1L	ECE2	0.82753	2.26e-05
MT1JP	SOX10	0.827443	2.26e-05
RPL23AP64	SLC19A3	0.827431	2.27e-05
MT1JP	RAB15	0.827429	2.27e-05
RPL23AP64	ATP9A	0.827402	2.27e-05
RPL23AP64	TFAP2B	0.827304	2.28e-05
MT1L	PSPN	0.827217	2.29e-05
MT1L	GDF1	0.827178	2.29e-05
ZNF826P	FAM107A	0.827097	2.3e-05
MT1JP	DYNLL2	0.827037	2.3e-05
MT1JP	SPTB	0.826966	2.31e-05
MT1JP	ADAMTS13	0.826921	2.32e-05
ZNF826P	TMEM54	0.82682	2.33e-05
MT1L	TUBA1A	0.826818	2.33e-05
MT1JP	CLEC18C	0.826729	2.34e-05
MT1JP	CBARP	0.826713	2.34e-05
RPL23AP64	CCER1	0.82665	2.34e-05
RPL23AP64	SLC16A13	0.826572	2.35e-05
MT1JP	SERINC5	0.826517	2.36e-05
MT1L	CTBP1	0.826409	2.37e-05
ZNF826P	SYP	0.826359	2.37e-05
MT1L	COBLL1	0.826349	2.37e-05
MT1L	COL2A1	0.826341	2.37e-05
MT1JP	SOD2	0.826193	2.39e-05
MT1JP	ABR	0.826169	2.39e-05
MT1L	SPEG	0.826109	2.4e-05
RPL23AP64	ZNF358	0.826065	2.4e-05
RPL23AP64	CGB3	0.825996	2.41e-05
MT1L	TUBA4B	0.825916	2.42e-05
RPL23AP64	KRTAP7-1	0.825905	2.42e-05
ZNF826P	PRRT2	0.825844	2.43e-05
RPL23AP64	TRMT61A	0.825834	2.43e-05
MT1L	ATP6V0E2	0.825824	2.43e-05
MT1JP	RPL3L	0.825812	2.43e-05
RPL23AP64	ANKRD16	0.825797	2.43e-05
RPL23AP64	H4C8	0.825678	2.44e-05
ZNF826P	UNC80	0.825655	2.44e-05
RPL23AP64	TP53AIP1	0.825609	2.45e-05
RPL23AP64	FUT7	0.825555	2.46e-05
MT1L	KIR2DL5B	0.825536	2.46e-05
MT1L	CCDC136	0.825531	2.46e-05
MT1L	MTMR11	0.825511	2.46e-05
RPL23AP64	TCEA2	0.825503	2.46e-05
ZNF826P	ACTC1	0.825372	2.47e-05
ZNF826P	C1orf147	0.825345	2.48e-05
RPL23AP64	LCE1D	0.82517	2.5e-05
MT1JP	PPM1N	0.825112	2.5e-05
RPL23AP64	SOD2	0.825093	2.5e-05
MT1JP	AKR7L	0.825083	2.5e-05
MT1JP	KRTAP12-4	0.825059	2.51e-05
RPL23AP64	FGFBP3	0.824995	2.51e-05
MT1JP	REG3G	0.824937	2.52e-05
TMEM198B	MARCHF9	0.824836	2.53e-05
ZNF826P	ZNF253	0.824769	2.54e-05
RPL23AP64	ZFP57	0.824762	2.54e-05
MT1JP	ZNF250	0.824655	2.55e-05
ZNF826P	SERPINF2	0.824572	2.56e-05
MT1JP	SPRR4	0.824391	2.58e-05
MT1L	TERB2	0.824391	2.58e-05
ZNF826P	H4C12	0.824269	2.59e-05
MT1L	HLA-C	0.824195	2.6e-05
RPL23AP64	H3C14	0.824101	2.61e-05
MT1L	IL9R	0.824083	2.61e-05
MT1JP	C4B	0.823952	2.63e-05
ZNF826P	SERINC5	0.823733	2.65e-05
MT1JP	OXER1	0.823696	2.66e-05
MT1JP	AJAP1	0.823687	2.66e-05
MT1L	KLRD1	0.823672	2.66e-05
MT1JP	CCDC159	0.823618	2.66e-05
RPL23AP64	VIL1	0.823547	2.67e-05
RPL23AP64	TNFRSF8	0.823529	2.67e-05
MT1L	GFRA4	0.823373	2.69e-05
RPL23AP64	CUEDC2	0.823339	2.7e-05
MT1JP	CCL25	0.823263	2.7e-05
RPL23AP64	H2AC16	0.823242	2.71e-05
MT1JP	INTS5	0.823198	2.71e-05
RPL23AP64	KRTAP20-2	0.82313	2.72e-05
MT1JP	YPEL4	0.823067	2.73e-05
ZNF826P	NTRK2	0.823017	2.73e-05
RPL23AP64	DOK4	0.822947	2.74e-05
MT1JP	GLTPD2	0.822843	2.75e-05
ZNF826P	MAGED4B	0.822735	2.77e-05
MT1JP	IGHMBP2	0.822713	2.77e-05
MT1L	TXNRD2	0.822572	2.78e-05
MT1JP	COL7A1	0.822443	2.8e-05
MT1L	DACT2	0.822402	2.8e-05
MT1L	SCN1B	0.822399	2.8e-05
RPL23AP64	IGSF21	0.822228	2.82e-05
ZNF826P	HSPA1L	0.822227	2.82e-05
MT1JP	RHCE	0.822205	2.83e-05
MT1JP	MAPRE3	0.822199	2.83e-05
RPL23AP64	LOC390877	0.822197	2.83e-05
MT1JP	PRSS12	0.822152	2.83e-05
RPL23AP64	MYRF	0.822127	2.84e-05
MT1L	GLTP	0.822114	2.84e-05
ZNF826P	PHKG1	0.822091	2.84e-05
RPL23AP64	CAPS	0.822	2.85e-05
RPL23AP64	TUBA3C	0.821998	2.85e-05
ZNF826P	PSPN	0.821912	2.86e-05
RPL23AP64	EFHC2	0.821819	2.87e-05
RPL23AP64	NMRK2	0.821696	2.89e-05
RPL23AP64	GMPR	0.821671	2.89e-05
MT1JP	FRAT1	0.821653	2.89e-05
MT1JP	RAC3	0.821584	2.9e-05
MT1L	PRODH	0.821546	2.91e-05
MT1JP	ZNF525	0.821492	2.91e-05
MT1JP	NPIPB15	0.8214	2.92e-05
ZNF826P	GLIS1	0.821373	2.93e-05
RPL23AP64	CRACDL	0.821331	2.93e-05
MT1JP	APLP1	0.82121	2.95e-05
RPL23AP64	ZNF628	0.821126	2.96e-05
MT1JP	NTHL1	0.821102	2.96e-05
MT1JP	HOXB1	0.820939	2.98e-05
RPL23AP64	ZNF580	0.820937	2.98e-05
MT1JP	GFRA4	0.820892	2.99e-05
TMEM198B	OCIAD1	0.820875	2.99e-05
RPL23AP64	DUSP23	0.820866	2.99e-05
RPL23AP64	TIMM17B	0.820812	3e-05
RPL23AP64	KRTAP5-1	0.820742	3e-05
RPL23AP64	MT1E	0.820648	3.02e-05
ZNF826P	SERF1A	0.820594	3.02e-05
RPL23AP64	NEK5	0.820473	3.04e-05
TMEM198B	GRAMD1A	0.820449	3.04e-05
ZNF826P	H1-8	0.820431	3.04e-05
MT1JP	GLYCTK	0.82042	3.04e-05
MT1JP	ADAMTS7	0.820418	3.04e-05
MT1JP	PAX6	0.820389	3.05e-05
MT1L	EML6	0.820352	3.05e-05
MT1L	PLD4	0.820294	3.06e-05
RPL23AP64	ACSF2	0.82025	3.07e-05
RPL23AP64	NTHL1	0.820209	3.07e-05
RPL23AP64	SYN3	0.820203	3.07e-05
MT1JP	CORO1B	0.820096	3.08e-05
MT1L	BAIAP2	0.820086	3.09e-05
MT1JP	NDRG4	0.820041	3.09e-05
RPL23AP64	NPIPB15	0.819952	3.1e-05
MT1L	BCAS4	0.819917	3.11e-05
MT1JP	RABEPK	0.819854	3.12e-05
ZNF826P	GP9	0.819816	3.12e-05
TMEM198B	SQOR	0.819725	3.13e-05
ZNF826P	PAFAH1B3	0.819706	3.13e-05
RPL23AP64	BDH1	0.819698	3.14e-05
ZNF826P	SMIM1	0.819681	3.14e-05
MT1JP	C4orf48	0.819639	3.14e-05
RPL23AP64	GFRA4	0.819632	3.14e-05
ZNF826P	TNFRSF25	0.819628	3.14e-05
RPL23AP64	TNK2	0.819586	3.15e-05
MT1JP	CYP2U1	0.819512	3.16e-05
RPL23AP64	DLG3	0.819466	3.17e-05
ZNF826P	AGPAT4	0.819304	3.19e-05
RPL23AP64	CELSR2	0.819298	3.19e-05
ZNF826P	GSN	0.819227	3.2e-05
MT1JP	MYL6B	0.819224	3.2e-05
ZNF826P	CLIP3	0.819101	3.21e-05
MT1L	LAX1	0.8191	3.21e-05
RPL23AP64	SOX2	0.818995	3.23e-05
MT1JP	SPHK2	0.818957	3.23e-05
ZNF826P	TUBA4B	0.81893	3.24e-05
MT1L	NPEPL1	0.81891	3.24e-05
RPL23AP64	AK5	0.818879	3.24e-05
MT1JP	RCVRN	0.818848	3.25e-05
RPL23AP64	CABP4	0.818823	3.25e-05
ZNF826P	SPRR4	0.818798	3.25e-05
RPL23AP64	RPP25L	0.818738	3.26e-05
MT1L	C1orf94	0.818494	3.29e-05
ZNF826P	CDK5	0.818457	3.3e-05
ZNF826P	NAT8L	0.818443	3.3e-05
ZNF826P	KRTAP5-1	0.818432	3.3e-05
RPL23AP64	GLTPD2	0.818421	3.3e-05
MT1L	SMAD9	0.818397	3.31e-05
ZNF826P	FEV	0.818378	3.31e-05
MT1JP	YBX2	0.81833	3.32e-05
MT1L	BTBD17	0.818318	3.32e-05
ZNF826P	HOXB7	0.818282	3.32e-05
MT1JP	CAMK1G	0.818271	3.32e-05
ZNF826P	SERPINB9	0.818266	3.32e-05
RPL23AP64	QDPR	0.818201	3.33e-05
ZNF826P	ATOH8	0.818195	3.33e-05
RPL23AP64	MT1F	0.818172	3.34e-05
MT1JP	ZNF503	0.818103	3.35e-05
RPL23AP64	H3C1	0.817966	3.37e-05
MT1L	OR2A42	0.817921	3.37e-05
MT1L	CUEDC2	0.817918	3.37e-05
RPL23AP64	ACBD4	0.817887	3.38e-05
RPL23AP64	TMEM86B	0.817846	3.38e-05
RPL23AP64	ZNF589	0.817705	3.4e-05
MT1JP	FRMPD4	0.817688	3.4e-05
MT1L	ABCA2	0.817562	3.42e-05
MT1JP	ZNF600	0.817527	3.43e-05
TMEM198B	STC2	0.817475	3.43e-05
MT1JP	KMT5C	0.817474	3.43e-05
MT1JP	FUT7	0.81743	3.44e-05
MT1JP	PLXNA2	0.817393	3.44e-05
MT1JP	AOC1	0.817392	3.44e-05
RPL23AP64	GPR173	0.817349	3.45e-05
RPL23AP64	MAP4	0.817318	3.45e-05
ZNF826P	PCDHGA3	0.817288	3.46e-05
RPL23AP64	SOX10	0.817277	3.46e-05
MT1L	PIGQ	0.817259	3.46e-05
MT1L	ZNF525	0.817234	3.47e-05
RPL23AP64	SYT17	0.817193	3.47e-05
MT1JP	ZNF273	0.817076	3.49e-05
MT1JP	TNFRSF8	0.817063	3.49e-05
MT1L	IL11RA	0.817034	3.49e-05
ZNF826P	LCE1A	0.816878	3.52e-05
MT1L	MMEL1	0.816767	3.53e-05
RPL23AP64	TNFAIP3	0.816723	3.54e-05
RPL23AP64	CYP26B1	0.816709	3.54e-05
RPL23AP64	SMIM1	0.816539	3.56e-05
MT1L	IGFBP6	0.816522	3.57e-05
RPL23AP64	PCOTH	0.816492	3.57e-05
RPL23AP64	ZNF503	0.816479	3.57e-05
ZNF826P	CIC	0.816454	3.58e-05
RPL23AP64	IFI27L1	0.816426	3.58e-05
ZNF826P	KLK5	0.81642	3.58e-05
RPL23AP64	ARHGEF19	0.816328	3.6e-05
MT1JP	DBN1	0.81629	3.6e-05
MT1JP	P4HTM	0.81612	3.63e-05
MT1JP	OTUB2	0.81609	3.63e-05
RPL23AP64	STAP2	0.815985	3.65e-05
MT1L	SYP	0.815976	3.65e-05
ZNF826P	SLC2A6	0.815744	3.68e-05
MT1JP	ECE2	0.815427	3.73e-05
MT1L	SEMA3G	0.815406	3.73e-05
MT1L	CAMK1	0.81534	3.74e-05
MT1JP	PNPLA7	0.815322	3.74e-05
MT1JP	KRTAP5-1	0.815307	3.75e-05
MT1JP	GOLGA6L2	0.815299	3.75e-05
MT1JP	GCHFR	0.815291	3.75e-05
MT1JP	ADIG	0.815278	3.75e-05
MT1JP	TUBB8	0.815249	3.75e-05
MT1JP	HOGA1	0.815213	3.76e-05
ZNF826P	MT1M	0.815213	3.76e-05
MT1JP	PCOTH	0.815206	3.76e-05
RPL23AP64	SATB1	0.815134	3.77e-05
MT1JP	MUC21	0.814988	3.79e-05
TMEM198B	DGAT2	0.814888	3.81e-05
MT1L	AK5	0.814825	3.82e-05
MT1JP	SMAD9	0.814749	3.83e-05
ZNF826P	CASTOR1	0.814684	3.84e-05
MT1JP	SPN	0.814639	3.85e-05
RPL23AP64	KIAA0895L	0.814538	3.86e-05
MT1JP	PCDHGA3	0.814509	3.87e-05
RPL23AP64	H3C7	0.814495	3.87e-05
RPL23AP64	WWOX	0.81423	3.91e-05
MT1L	VPS35L	0.814208	3.91e-05
RPL23AP64	GPR157	0.814087	3.93e-05
MT1L	CCDC28B	0.813976	3.95e-05
TMEM198B	YPEL5	0.813911	3.96e-05
MT1JP	ZNF433	0.813835	3.97e-05
RPL23AP64	CLEC18C	0.813826	3.97e-05
ZNF826P	PRPH	0.813792	3.98e-05
RPL23AP64	EXTL3	0.813781	3.98e-05
RPL23AP64	RAB11FIP5	0.813756	3.98e-05
RPL23AP64	MSRA	0.813729	3.99e-05
RPL23AP64	FEZ1	0.813664	4e-05
RPL23AP64	AIRE	0.813562	4.01e-05
MT1L	CLEC1B	0.813446	4.03e-05
MT1JP	NPDC1	0.813444	4.03e-05
ZNF826P	BTBD17	0.813406	4.04e-05
RPL23AP64	H3C11	0.813333	4.05e-05
ZNF826P	AMIGO3	0.813302	4.06e-05
RPL23AP64	FAM50B	0.813265	4.06e-05
MT1L	CCER1	0.81316	4.08e-05
MT1L	TRIM34	0.813117	4.09e-05
MT1JP	ACSL6	0.813116	4.09e-05
MT1L	PLPP5	0.813116	4.09e-05
MT1JP	MSRA	0.812959	4.11e-05
MT1JP	VAMP1	0.812948	4.11e-05
RPL23AP64	LMTK3	0.812947	4.11e-05
MT1JP	MT1E	0.812916	4.12e-05
RPL23AP64	METTL7B	0.812855	4.13e-05
RPL23AP64	METRN	0.812792	4.14e-05
MT1JP	EHBP1L1	0.812553	4.18e-05
MT1L	DCAF16	0.81248	4.19e-05
ZNF826P	H2AW	0.812344	4.21e-05
RPL23AP64	OR4N2	0.812331	4.21e-05
RPL23AP64	GLIS1	0.812278	4.22e-05
ZNF826P	VWA5B1	0.812225	4.23e-05
MT1L	NEPRO	0.812221	4.23e-05
RPL23AP64	MTRFR	0.8122	4.24e-05
RPL23AP64	CC2D2A	0.812191	4.24e-05
MT1L	TMEM129	0.812152	4.24e-05
MT1JP	RDH5	0.81212	4.25e-05
MT1JP	QDPR	0.812105	4.25e-05
RPL23AP64	GSN	0.812096	4.25e-05
RPL23AP64	EML6	0.81207	4.26e-05
MT1L	NSMCE3	0.812042	4.26e-05
ZNF826P	FOXC2	0.811984	4.27e-05
MT1JP	ACTC1	0.811891	4.29e-05
MT1JP	CAPS	0.811641	4.33e-05
MT1JP	DDI2	0.811498	4.35e-05
MT1JP	KRT78	0.811495	4.35e-05
ZNF826P	LRRC75B	0.811319	4.38e-05
MT1L	CTRB2	0.811298	4.39e-05
ZNF826P	FFAR1	0.811275	4.39e-05
ZNF826P	APLP1	0.811212	4.4e-05
MT1JP	SLC22A25	0.811182	4.41e-05
MT1JP	TUBA4A	0.811104	4.42e-05
RPL23AP64	DKK3	0.811002	4.44e-05
MT1L	ETHE1	0.810961	4.45e-05
MT1JP	SYT11	0.810927	4.45e-05
RPL23AP64	TAL2	0.810921	4.45e-05
RPL23AP64	YPEL4	0.810879	4.46e-05
MT1JP	C20orf203	0.81044	4.54e-05
MT1JP	GAS2L1	0.810229	4.57e-05
RPL23AP64	MARVELD1	0.810222	4.58e-05
MT1L	CCDC9B	0.810216	4.58e-05
TMEM198B	WFS1	0.810172	4.58e-05
MT1JP	CCND2	0.810118	4.59e-05
RPL23AP64	PLEKHG5	0.810107	4.6e-05
ZNF826P	HCFC1R1	0.810055	4.6e-05
ZNF826P	SOX2	0.810052	4.61e-05
ZNF826P	VCX	0.809971	4.62e-05
RPL23AP64	GOLGA6L2	0.809953	4.62e-05
RPL23AP64	THPO	0.809943	4.62e-05
MT1JP	ACOX3	0.80981	4.65e-05
MT1JP	TRMT44	0.809781	4.65e-05
RPL23AP64	ACTG2	0.809571	4.69e-05
RPL23AP64	ADAMTS13	0.809539	4.7e-05
MT1L	MLLT11	0.809521	4.7e-05
ZNF826P	PLSCR3	0.809517	4.7e-05
RPL23AP64	ACOX3	0.809477	4.71e-05
MT1L	RGL3	0.809373	4.73e-05
RPL23AP64	NPDC1	0.809331	4.74e-05
RPL23AP64	FBF1	0.809329	4.74e-05
MT1JP	FAM189B	0.809263	4.75e-05
MT1JP	NTN1	0.809201	4.76e-05
RPL23AP64	QRICH2	0.809141	4.77e-05
RPL23AP64	F7	0.809069	4.78e-05
RPL23AP64	SLC22A18	0.808926	4.81e-05
MT1JP	SYT17	0.808826	4.83e-05
RPL23AP64	DAND5	0.808679	4.86e-05
ZNF826P	CLEC1B	0.808594	4.87e-05
ZNF826P	STIM2	0.808457	4.9e-05
RPL23AP64	CORO1B	0.808434	4.9e-05
MT1L	CAPN3	0.808417	4.91e-05
TMEM198B	CORO1A	0.808395	4.91e-05
MT1L	CENPBD1	0.808285	4.93e-05
MT1L	CMTM1	0.808283	4.93e-05
MT1L	FRS3	0.808173	4.95e-05
RPL23AP64	CBFA2T3	0.808151	4.96e-05
MT1JP	PRELID2	0.807992	4.99e-05
MT1L	MUC1	0.807939	5e-05
RPL23AP64	FUZ	0.8079	5e-05
MT1L	PLTP	0.807866	5.01e-05
RPL23AP64	BRSK2	0.807765	5.03e-05
RPL23AP64	RGS16	0.807676	5.05e-05
ZNF826P	MAP3K10	0.80763	5.06e-05
RPL23AP64	CCDC9B	0.807583	5.06e-05
MT1JP	PAQR7	0.807568	5.07e-05
RPL23AP64	PTH1R	0.807564	5.07e-05
MT1L	FOXA2	0.807553	5.07e-05
ZNF826P	MXD4	0.80755	5.07e-05
MT1JP	PPP1R3F	0.807521	5.08e-05
ZNF826P	ADIRF	0.80747	5.09e-05
MT1L	YPEL3	0.807384	5.1e-05
RPL23AP64	PRSS47	0.807341	5.11e-05
MT1JP	C1orf127	0.807302	5.12e-05
MT1L	MAGED4B	0.807165	5.15e-05
MT1JP	H4C8	0.807093	5.16e-05
MT1JP	SCARA3	0.80709	5.16e-05
RPL23AP64	TMEM205	0.806757	5.23e-05
MT1L	TMEM150A	0.806633	5.25e-05
MT1L	ZNF628	0.806624	5.25e-05
MT1L	M1AP	0.806466	5.28e-05
MT1L	IGHMBP2	0.80635	5.31e-05
MT1L	HOGA1	0.80628	5.32e-05
ZNF826P	IL9R	0.806269	5.32e-05
RPL23AP64	MAPKBP1	0.806064	5.37e-05
RPL23AP64	PANX2	0.805945	5.39e-05
ZNF826P	CCDC8	0.805811	5.42e-05
MT1JP	TP53AIP1	0.80574	5.43e-05
MT1JP	HSD17B1	0.805688	5.44e-05
MT1JP	WBP1	0.805589	5.46e-05
MT1L	DLG3	0.805554	5.47e-05
MT1L	CRB3	0.805552	5.47e-05
MT1JP	LRRC18	0.805487	5.48e-05
MT1L	INTS5	0.805435	5.49e-05
RPL23AP64	RPS6KA2	0.805354	5.51e-05
ZNF826P	CCDC88B	0.805122	5.56e-05
RPL23AP64	LRRC73	0.805095	5.57e-05
ZNF826P	ZNF506	0.805089	5.57e-05
MT1L	FFAR1	0.804915	5.6e-05
MT1JP	DCAF16	0.80489	5.61e-05
MT1JP	CPEB1	0.804885	5.61e-05
MT1JP	EFHC2	0.804786	5.63e-05
ZNF826P	PPM1N	0.804731	5.64e-05
RPL23AP64	SERINC4	0.804715	5.65e-05
MT1L	ZNF709	0.804711	5.65e-05
MT1JP	OR7A17	0.80469	5.65e-05
ZNF826P	EZHIP	0.804652	5.66e-05
MT1JP	CUEDC2	0.80456	5.68e-05
MT1L	ARHGEF19	0.804521	5.69e-05
MT1L	TMEM8B	0.804442	5.7e-05
MT1JP	TMEM59L	0.804407	5.71e-05
MT1JP	APBA2	0.804392	5.71e-05
MT1L	TMEM255B	0.804047	5.79e-05
TMEM198B	MYEF2	0.803979	5.8e-05
MT1JP	MFSD13A	0.803916	5.82e-05
RPL23AP64	DUOXA1	0.803866	5.83e-05
RPL23AP64	ADAMTS7	0.803765	5.85e-05
RPL23AP64	MPV17L	0.803583	5.89e-05
RPL23AP64	OR4N4	0.803583	5.89e-05
RPL23AP64	DCAF16	0.803561	5.9e-05
RPL23AP64	MMP11	0.803484	5.91e-05
ZNF826P	CPZ	0.803413	5.93e-05
MT1JP	KRTAP4-6	0.803386	5.93e-05
MT1JP	ARL2	0.803315	5.95e-05
ZNF826P	ATP13A2	0.803161	5.98e-05
MT1L	TNFRSF8	0.803053	6.01e-05
RPL23AP64	ADAMTSL3	0.803006	6.02e-05
RPL23AP64	IFI27	0.802959	6.03e-05
ZNF826P	GPR39	0.802936	6.03e-05
ZNF826P	CYP26B1	0.8029	6.04e-05
RPL23AP64	JOSD2	0.802689	6.09e-05
ZNF826P	TUBA4A	0.802627	6.1e-05
MT1L	FUT7	0.802517	6.13e-05
RPL23AP64	APOBEC3F	0.802443	6.15e-05
MT1JP	DACT2	0.802321	6.17e-05
MT1JP	ACTG2	0.802256	6.19e-05
RPL23AP64	KMT5C	0.802204	6.2e-05
MT1JP	UNC80	0.802104	6.22e-05
MT1JP	ENTPD6	0.802052	6.24e-05
RPL23AP64	CCDC88B	0.802023	6.24e-05
MT1JP	RNF175	0.802016	6.24e-05
MT1JP	SATB1	0.802012	6.24e-05
MT1JP	CASTOR1	0.801888	6.27e-05
ZNF826P	GFRA4	0.801793	6.3e-05
RPL23AP64	H2AW	0.801688	6.32e-05
RPL23AP64	FZD1	0.80166	6.33e-05
RPL23AP64	SERTAD1	0.801575	6.35e-05
MT1JP	ZIC1	0.801463	6.37e-05
MT1JP	MT1F	0.80131	6.41e-05
RPL23AP64	SPTB	0.801303	6.41e-05
TMEM198B	CD82	0.801277	6.42e-05
MT1L	SEMA6B	0.801224	6.43e-05
MT1L	TAMALIN	0.801221	6.43e-05
MT1JP	KLRD1	0.801196	6.44e-05
MT1JP	ZC3H12D	0.801001	6.48e-05
MT1JP	CAMK1	0.800986	6.49e-05
RPL23AP64	CRACR2B	0.800981	6.49e-05
RPL23AP64	RPL3L	0.800915	6.5e-05
MT1JP	STAP2	0.800882	6.51e-05
MT1JP	SH3D21	0.800818	6.53e-05
MT1L	HAPLN3	0.800653	6.57e-05
TMEM198B	CD33	0.80054	6.59e-05
RPL23AP64	SRCIN1	0.800497	6.6e-05
TMEM198B	SCG5	0.800461	6.61e-05
ZNF826P	FCAMR	0.800446	6.62e-05
MT1L	CGB3	0.800219	6.67e-05
MT1JP	H2AC21	0.800193	6.68e-05
ZNF826P	TM2D2	0.80015	6.69e-05
RPL23AP64	FAM181A	0.800102	6.7e-05
MT1JP	B3GNTL1	0.800091	6.7e-05
MT1L	NTN1	0.800077	6.71e-05
RPL23AP64	DEF6	0.800042	6.71e-05
RPL23AP64	EHBP1L1	0.800009	6.72e-05
MT1L	GPR152	0.799831	6.77e-05
ZNF826P	PLEKHG5	0.79983	6.77e-05
MT1L	ABHD16B	0.799789	6.78e-05
MT1JP	CC2D2A	0.799781	6.78e-05
MT1L	RLN3	0.799707	6.8e-05
RPL23AP64	ZMIZ2	0.799686	6.8e-05
[truncated: 4,831 more rows]
