# Supplementary material for: Identification of Candidate lncRNA and Pseudogene Biomarkers Associated with Carbon-Nanotube-Induced Malignant Transformation of Lung Cells and Prediction of Potential Preventive Drugs
Source: Int J Environ Res Public Health. 2022 Mar 2;19(5):2936. doi: 10.3390/ijerph19052936 (PMC8910615; doi:10.3390/ijerph19052936)
Supplement: Supplementary file 1 [file ijerph-19-02936-s001.zip › Table S4.xlsx]

## Sheet: lncRNA-related PPI
#node1	node2	node1_string_id	node2_string_id	neighborhood_on_chromosome	gene_fusion	phylogenetic_cooccurrence	homology	coexpression	experimentally_determined_interaction	database_annotated	automated_textmining	combined_score
ABCB10	ABCE1	9606.ENSP00000355637	9606.ENSP00000296577	0	0	0	0	0.15	0	0	0.583	0.631
ABCE1	EIF5	9606.ENSP00000296577	9606.ENSP00000216554	0	0	0	0	0.31	0.777	0	0.849	0.974
ABCE1	AGO2	9606.ENSP00000296577	9606.ENSP00000220592	0	0	0	0	0.062	0.257	0	0.45	0.583
ABCE1	EIF3E	9606.ENSP00000296577	9606.ENSP00000220849	0	0	0	0	0.651	0.822	0	0.475	0.964
ABCE1	WDR77	9606.ENSP00000296577	9606.ENSP00000235090	0	0	0	0	0.245	0.27	0	0.101	0.461
ABCE1	NIP7	9606.ENSP00000296577	9606.ENSP00000254940	0	0	0	0	0.841	0	0	0.081	0.848
ABCE1	DDX18	9606.ENSP00000296577	9606.ENSP00000263239	0	0	0	0	0.913	0.344	0	0.101	0.944
ABCE1	PNO1	9606.ENSP00000296577	9606.ENSP00000263657	0.045	0	0	0	0.365	0	0	0.428	0.623
ABCE1	XRN1	9606.ENSP00000296577	9606.ENSP00000264951	0	0	0	0	0.069	0	0	0.571	0.584
ABCE1	PSME3	9606.ENSP00000296577	9606.ENSP00000293362	0	0	0	0	0.542	0	0	0.077	0.559
ABCE1	CCT3	9606.ENSP00000296577	9606.ENSP00000295688	0	0	0.203	0	0.808	0	0	0.095	0.849
ABCE1	HSPA9	9606.ENSP00000296577	9606.ENSP00000297185	0	0	0	0	0.298	0	0	0.183	0.403
ABCE1	NDUFAF4	9606.ENSP00000296577	9606.ENSP00000358272	0	0	0	0	0.239	0.27	0	0	0.42
ABCE1	PDE12	9606.ENSP00000296577	9606.ENSP00000309142	0	0	0	0	0.103	0	0	0.45	0.485
ABCE1	MRRF	9606.ENSP00000296577	9606.ENSP00000343867	0	0	0	0	0.049	0	0	0.512	0.516
ABCE1	SRP72	9606.ENSP00000296577	9606.ENSP00000342181	0	0	0	0	0.56	0	0	0.048	0.563
ABCE1	POLR1E	9606.ENSP00000296577	9606.ENSP00000367029	0	0	0	0	0.641	0	0	0	0.641
ABCE1	NOC3L	9606.ENSP00000296577	9606.ENSP00000360412	0	0	0	0	0.703	0.386	0	0	0.809
ABCE1	G3BP2	9606.ENSP00000296577	9606.ENSP00000352738	0	0	0	0	0.291	0.749	0	0.066	0.819
ABCE1	EIF3H	9606.ENSP00000296577	9606.ENSP00000429931	0	0	0	0	0.692	0.838	0	0.252	0.959
ABCE1	PA2G4	9606.ENSP00000296577	9606.ENSP00000302886	0.051	0	0	0	0.782	0.8	0	0.146	0.96
ACACA	INSIG2	9606.ENSP00000483300	9606.ENSP00000245787	0	0	0	0	0	0	0	0.414	0.414
ACACA	ACLY	9606.ENSP00000483300	9606.ENSP00000253792	0	0	0	0	0.659	0	0.8	0.832	0.987
ACACA	HSD17B12	9606.ENSP00000483300	9606.ENSP00000278353	0	0	0	0	0.082	0	0	0.509	0.53
ACACA	PPARG	9606.ENSP00000483300	9606.ENSP00000287820	0	0	0	0	0.049	0	0	0.682	0.685
ACACA	HK2	9606.ENSP00000483300	9606.ENSP00000290573	0	0	0	0	0.064	0	0	0.407	0.422
ACACA	SIRT7	9606.ENSP00000483300	9606.ENSP00000329466	0	0	0	0	0	0.283	0	0.208	0.408
ACACA	CS	9606.ENSP00000483300	9606.ENSP00000342056	0.111	0	0	0	0.073	0.056	0.8	0.354	0.881
ACACA	ACSL5	9606.ENSP00000483300	9606.ENSP00000348429	0.045	0	0	0	0.084	0	0	0.475	0.5
ACACA	SCD	9606.ENSP00000483300	9606.ENSP00000359380	0	0	0	0	0.231	0	0	0.84	0.872
ACACA	ELOVL5	9606.ENSP00000483300	9606.ENSP00000359956	0	0	0	0	0.09	0.076	0	0.6	0.635
ACACA	AGPAT2	9606.ENSP00000483300	9606.ENSP00000360761	0.054	0	0	0	0.062	0	0	0.456	0.475
ACACA	BDH1	9606.ENSP00000483300	9606.ENSP00000376184	0	0	0	0	0	0	0	0.416	0.416
ACACA	ELOVL6	9606.ENSP00000483300	9606.ENSP00000378105	0	0	0	0	0.107	0.062	0	0.714	0.74
ACER3	UGCG	9606.ENSP00000434480	9606.ENSP00000363397	0	0	0	0	0	0	0	0.525	0.525
ACER3	CERS6	9606.ENSP00000434480	9606.ENSP00000376453	0	0	0	0	0	0.153	0.8	0.694	0.943
ACKR1	RHCE	9606.ENSP00000357103	9606.ENSP00000294413	0	0	0	0	0	0	0	0.421	0.42
ACKR1	TFRC	9606.ENSP00000357103	9606.ENSP00000353224	0	0	0	0	0	0	0	0.425	0.425
ACKR1	TNFSF14	9606.ENSP00000357103	9606.ENSP00000469049	0	0	0	0	0	0	0	0.665	0.665
ACLY	BCAT2	9606.ENSP00000253792	9606.ENSP00000322991	0	0	0	0	0.062	0	0	0.394	0.408
ACLY	PGAM1	9606.ENSP00000253792	9606.ENSP00000359991	0	0	0	0	0.096	0	0	0.382	0.417
ACLY	GLS	9606.ENSP00000253792	9606.ENSP00000317379	0	0	0	0	0	0	0	0.43	0.43
ACLY	RPIA	9606.ENSP00000253792	9606.ENSP00000283646	0	0	0	0	0	0	0	0.434	0.434
ACLY	PGK1	9606.ENSP00000253792	9606.ENSP00000362413	0	0	0	0	0.112	0	0	0.405	0.45
ACLY	CIC	9606.ENSP00000253792	9606.ENSP00000458663	0	0	0	0	0	0.27	0	0.294	0.463
ACLY	PPP6C	9606.ENSP00000253792	9606.ENSP00000392147	0	0	0	0	0.062	0.458	0	0	0.47
ACLY	MYC	9606.ENSP00000253792	9606.ENSP00000479618	0	0	0	0	0.063	0.066	0	0.451	0.477
ACLY	ACSL5	9606.ENSP00000253792	9606.ENSP00000348429	0	0	0	0	0.063	0	0	0.492	0.504
ACLY	TXNRD1	9606.ENSP00000253792	9606.ENSP00000434516	0.219	0	0	0	0.196	0.14	0	0.225	0.525
ACLY	GPI	9606.ENSP00000253792	9606.ENSP00000405573	0.044	0	0	0	0.085	0	0	0.514	0.538
ACLY	PPARG	9606.ENSP00000253792	9606.ENSP00000287820	0	0	0	0	0	0	0	0.538	0.538
ACLY	HK2	9606.ENSP00000253792	9606.ENSP00000290573	0	0	0	0	0.062	0	0	0.583	0.592
ACLY	SIRT7	9606.ENSP00000253792	9606.ENSP00000329466	0.048	0	0	0	0	0.27	0	0.461	0.593
ACLY	ELOVL5	9606.ENSP00000253792	9606.ENSP00000359956	0	0	0	0	0.093	0	0	0.583	0.606
ACLY	ELOVL6	9606.ENSP00000253792	9606.ENSP00000378105	0	0	0	0	0.153	0	0	0.701	0.736
ACLY	SCD	9606.ENSP00000253792	9606.ENSP00000359380	0	0	0	0	0.135	0	0	0.72	0.747
ACLY	FH	9606.ENSP00000253792	9606.ENSP00000355518	0.07	0	0	0	0.184	0	0	0.768	0.809
ACLY	RIMKLB	9606.ENSP00000253792	9606.ENSP00000350136	0.069	0	0	0	0.084	0	0.8	0.104	0.826
ACLY	ALDH5A1	9606.ENSP00000253792	9606.ENSP00000314649	0.053	0	0	0	0.099	0.059	0.8	0.265	0.86
ACLY	GOT1	9606.ENSP00000253792	9606.ENSP00000359539	0	0	0	0	0.082	0	0.8	0.306	0.861
ACLY	CS	9606.ENSP00000253792	9606.ENSP00000342056	0.135	0	0	0	0.198	0.755	0.8	0.752	0.99
ACSL5	PYGL	9606.ENSP00000348429	9606.ENSP00000216392	0	0	0	0	0.063	0.128	0	0.365	0.436
ACSL5	CASP3	9606.ENSP00000348429	9606.ENSP00000311032	0	0	0	0	0.061	0.062	0	0.398	0.424
ACSL5	ELOVL5	9606.ENSP00000348429	9606.ENSP00000359956	0	0	0	0	0.051	0.056	0	0.387	0.403
ACSL5	AGPAT2	9606.ENSP00000348429	9606.ENSP00000360761	0.051	0	0	0	0.089	0.058	0	0.436	0.48
ACSL5	SCD	9606.ENSP00000348429	9606.ENSP00000359380	0	0	0	0	0.107	0.216	0	0.485	0.608
ACSL5	ELOVL6	9606.ENSP00000348429	9606.ENSP00000378105	0	0	0	0	0.062	0.056	0.9	0.545	0.954
ACVR2A	TGFB3	9606.ENSP00000241416	9606.ENSP00000238682	0	0	0	0	0	0.15	0	0.545	0.596
ACVR2A	PRRG1	9606.ENSP00000241416	9606.ENSP00000444278	0	0	0	0	0	0	0	0.412	0.412
ACVR2A	BAMBI	9606.ENSP00000241416	9606.ENSP00000364683	0	0	0	0	0	0	0	0.46	0.46
ACVR2A	RGMB	9606.ENSP00000241416	9606.ENSP00000308219	0	0	0	0	0	0.327	0	0.316	0.521
ACVR2A	EPAS1	9606.ENSP00000241416	9606.ENSP00000263734	0	0	0	0	0	0.07	0	0.553	0.566
ACVR2A	SYNJ2BP	9606.ENSP00000241416	9606.ENSP00000256366	0	0	0	0	0	0.539	0	0.651	0.832
ACVR2A	BMP8B	9606.ENSP00000241416	9606.ENSP00000361915	0	0	0	0	0	0.15	0.8	0.352	0.88
ACVR2A	TGFBR1	9606.ENSP00000241416	9606.ENSP00000364133	0	0	0	0.79	0.073	0.348	0.8	0.925	0.894
ACVR2A	DAND5	9606.ENSP00000241416	9606.ENSP00000323155	0	0	0	0	0	0	0.9	0.067	0.902
ACVR2A	SMAD2	9606.ENSP00000241416	9606.ENSP00000262160	0	0	0	0	0.086	0.213	0.9	0.75	0.979
ACVR2A	INHBB	9606.ENSP00000241416	9606.ENSP00000295228	0	0	0	0	0	0.714	0.8	0.708	0.981
ADAM10	DTX1	9606.ENSP00000260408	9606.ENSP00000257600	0	0	0	0	0.051	0	0.9	0.361	0.934
ADAM10	YES1	9606.ENSP00000260408	9606.ENSP00000462468	0	0	0	0	0.067	0.27	0	0.194	0.403
ADAM10	CASP3	9606.ENSP00000260408	9606.ENSP00000311032	0	0	0	0	0.063	0	0	0.391	0.404
ADAM10	SPEN	9606.ENSP00000260408	9606.ENSP00000364912	0	0	0	0	0.063	0	0	0.403	0.416
ADAM10	NRAS	9606.ENSP00000260408	9606.ENSP00000358548	0	0	0	0	0.063	0.065	0	0.411	0.438
ADAM10	TIMP2	9606.ENSP00000260408	9606.ENSP00000262768	0	0	0	0	0	0	0	0.474	0.475
ADAM10	TFRC	9606.ENSP00000260408	9606.ENSP00000353224	0	0	0	0	0.062	0.27	0	0.422	0.57
ADAM10	BCL2	9606.ENSP00000260408	9606.ENSP00000381185	0	0	0	0	0	0	0.72	0	0.72
ADAM10	EFNA1	9606.ENSP00000260408	9606.ENSP00000357392	0	0	0	0	0	0.213	0.6	0.34	0.774
ADAM10	APH1A	9606.ENSP00000260408	9606.ENSP00000358105	0	0	0	0	0.062	0.312	0	0.753	0.826
ADAM10	JAG2	9606.ENSP00000260408	9606.ENSP00000328169	0	0	0	0	0.062	0.337	0.9	0.549	0.968
ADAMTS13	SCARB1	9606.ENSP00000360997	9606.ENSP00000261693	0	0	0	0	0	0	0	0.451	0.451
ADAMTS13	SERPINF2	9606.ENSP00000360997	9606.ENSP00000321853	0	0	0	0	0.065	0	0	0.438	0.452
ADAMTS13	B3GALTL	9606.ENSP00000360997	9606.ENSP00000343002	0	0	0	0	0	0	0.9	0.455	0.943
ADAMTS13	ADAMTS7	9606.ENSP00000360997	9606.ENSP00000373472	0	0	0	0.632	0.07	0	0.9	0.658	0.925
ADAMTS7	COL6A2	9606.ENSP00000373472	9606.ENSP00000300527	0	0	0	0	0.185	0.147	0	0.441	0.577
ADAMTS7	MIA3	9606.ENSP00000373472	9606.ENSP00000340900	0	0	0	0	0	0	0	0.458	0.457
ADAMTS7	B3GALTL	9606.ENSP00000373472	9606.ENSP00000343002	0	0	0	0	0	0	0.9	0.384	0.935
ADAMTS7	COL4A2	9606.ENSP00000373472	9606.ENSP00000353654	0	0	0	0	0.173	0.081	0	0.411	0.514
ADAMTS7	SERPINH1	9606.ENSP00000373472	9606.ENSP00000434412	0	0	0	0	0.149	0	0	0.422	0.488
ADCY7	AKT3	9606.ENSP00000378187	9606.ENSP00000263826	0	0	0	0	0.062	0.058	0.6	0.164	0.665
ADCY7	RAD21	9606.ENSP00000378187	9606.ENSP00000297338	0	0	0	0	0	0	0	0.604	0.604
ADCY7	PRKCE	9606.ENSP00000378187	9606.ENSP00000306124	0	0	0	0	0.066	0	0.9	0.068	0.905
ADCY7	EDNRA	9606.ENSP00000378187	9606.ENSP00000315011	0	0	0	0	0.063	0.056	0.9	0.096	0.909
ADCY7	PDE4D	9606.ENSP00000378187	9606.ENSP00000345502	0	0	0	0	0.108	0.161	0.65	0.465	0.841
ADCY7	PDE5A	9606.ENSP00000378187	9606.ENSP00000347046	0	0	0	0	0.108	0.161	0.65	0.229	0.771
ADCY7	CLIP3	9606.ENSP00000378187	9606.ENSP00000353732	0	0	0	0	0.063	0	0	0.604	0.613
ADCY7	TOP1	9606.ENSP00000378187	9606.ENSP00000354522	0	0	0	0	0	0	0	0.503	0.503
ADCY7	GNG12	9606.ENSP00000378187	9606.ENSP00000360021	0	0	0	0	0.06	0	0.65	0.151	0.696
ADCY7	PDE7A	9606.ENSP00000378187	9606.ENSP00000385632	0	0	0	0	0.108	0.161	0.65	0.351	0.807
ADCY7	PRKCD	9606.ENSP00000378187	9606.ENSP00000378217	0	0	0	0	0.066	0.213	0.8	0.246	0.874
ADIG	PPARG	9606.ENSP00000440331	9606.ENSP00000287820	0	0	0	0	0.062	0	0	0.454	0.465
ADRA1D	SNTB2	9606.ENSP00000368766	9606.ENSP00000338191	0	0	0	0	0	0.757	0	0.134	0.78
ADRA1D	DMD	9606.ENSP00000368766	9606.ENSP00000354923	0	0	0	0	0	0.486	0	0.445	0.702
ADRA1D	TAF5	9606.ENSP00000368766	9606.ENSP00000358854	0	0	0	0	0.06	0	0	0.431	0.443
ADRA1D	GNG12	9606.ENSP00000368766	9606.ENSP00000360021	0	0	0	0	0.065	0	0.6	0	0.61
AGFG1	MYO5B	9606.ENSP00000387282	9606.ENSP00000285039	0	0	0	0	0.063	0.056	0	0.672	0.685
AGFG1	RHCE	9606.ENSP00000387282	9606.ENSP00000294413	0	0	0	0	0	0	0	0.575	0.575
AGFG1	RAB6A	9606.ENSP00000387282	9606.ENSP00000311449	0	0	0	0	0.063	0.125	0	0.648	0.686
AGFG1	RABGGTB	9606.ENSP00000387282	9606.ENSP00000317473	0	0	0	0	0.049	0	0	0.602	0.605
AGFG1	RAB3GAP2	9606.ENSP00000387282	9606.ENSP00000351832	0	0	0	0	0.064	0	0	0.439	0.453
AGFG1	RAB29	9606.ENSP00000387282	9606.ENSP00000356107	0	0	0	0	0	0	0	0.416	0.416
AGFG1	OGT	9606.ENSP00000387282	9606.ENSP00000362824	0	0	0	0	0.062	0.485	0	0.06	0.506
AGFG1	PPME1	9606.ENSP00000387282	9606.ENSP00000381461	0	0	0	0	0	0.418	0	0	0.418
AGO1	AGO2	9606.ENSP00000362300	9606.ENSP00000220592	0	0	0	0.982	0.063	0.769	0.9	0.989	0.976
AGO1	IPO8	9606.ENSP00000362300	9606.ENSP00000256079	0	0	0	0	0.062	0.356	0.65	0.329	0.839
AGO1	CCND2	9606.ENSP00000362300	9606.ENSP00000261254	0	0	0	0	0.062	0	0.65	0.132	0.69
AGO1	DDX18	9606.ENSP00000362300	9606.ENSP00000263239	0	0	0	0	0.062	0.339	0	0.213	0.469
AGO1	XRN1	9606.ENSP00000362300	9606.ENSP00000264951	0	0	0	0	0.091	0.306	0	0.645	0.757
AGO1	GOLPH3	9606.ENSP00000362300	9606.ENSP00000265070	0	0	0	0	0	0	0	0.75	0.75
AGO1	LIMD1	9606.ENSP00000362300	9606.ENSP00000273317	0	0	0	0	0	0.27	0.9	0.162	0.933
AGO1	IGF2BP1	9606.ENSP00000362300	9606.ENSP00000290341	0	0	0	0	0.063	0.516	0	0.341	0.675
AGO1	RUNX1	9606.ENSP00000362300	9606.ENSP00000300305	0	0	0	0	0	0	0.9	0	0.9
AGO1	NCBP2	9606.ENSP00000362300	9606.ENSP00000326806	0	0	0	0	0.053	0	0	0.424	0.431
AGO1	SP1	9606.ENSP00000362300	9606.ENSP00000329357	0	0	0	0	0.061	0.059	0.65	0.129	0.694
AGO1	DDX47	9606.ENSP00000362300	9606.ENSP00000350698	0	0	0	0	0.062	0.339	0	0.199	0.46
AGO1	WDR5	9606.ENSP00000362300	9606.ENSP00000351446	0	0	0	0	0.066	0	0.9	0.249	0.923
AGO1	RFWD2	9606.ENSP00000362300	9606.ENSP00000356641	0	0	0	0	0.652	0.066	0	0	0.661
AGO1	RC3H1	9606.ENSP00000362300	9606.ENSP00000356669	0	0	0	0	0.062	0.421	0	0.101	0.469
AGO1	PRMT6	9606.ENSP00000362300	9606.ENSP00000359095	0	0	0	0	0	0	0.9	0.101	0.906
AGO1	CDYL	9606.ENSP00000362300	9606.ENSP00000380718	0	0	0	0	0	0.319	0	0.176	0.414
AGO1	ATP2B1	9606.ENSP00000362300	9606.ENSP00000392043	0	0	0	0	0.049	0.056	0	0.447	0.46
AGO1	HIST2H3PS2	9606.ENSP00000362300	9606.ENSP00000476960	0	0	0	0	0	0.102	0	0.443	0.479
AGO1	MEX3C	9606.ENSP00000362300	9606.ENSP00000385610	0	0	0	0	0.066	0	0	0.609	0.619
AGO1	MYC	9606.ENSP00000362300	9606.ENSP00000479618	0	0	0	0	0.062	0.137	0.9	0.492	0.953
AGO2	UBR5	9606.ENSP00000220592	9606.ENSP00000429084	0	0	0	0	0.066	0.373	0	0.074	0.411
AGO2	CDYL	9606.ENSP00000220592	9606.ENSP00000380718	0	0	0	0	0	0.319	0	0.18	0.417
AGO2	GIGYF1	9606.ENSP00000220592	9606.ENSP00000275732	0	0	0	0	0	0.419	0	0.045	0.421
AGO2	DDX47	9606.ENSP00000220592	9606.ENSP00000350698	0	0	0	0	0.062	0.339	0	0.199	0.46
AGO2	AKT3	9606.ENSP00000220592	9606.ENSP00000263826	0	0	0	0	0.063	0.078	0	0.438	0.473
AGO2	HIST2H3PS2	9606.ENSP00000220592	9606.ENSP00000476960	0	0	0	0	0	0.102	0	0.451	0.487
AGO2	HSPA9	9606.ENSP00000220592	9606.ENSP00000297185	0	0	0	0	0.066	0.435	0	0.128	0.499
AGO2	MCL1	9606.ENSP00000220592	9606.ENSP00000358022	0	0	0	0	0	0.27	0	0.441	0.574
AGO2	CASP3	9606.ENSP00000220592	9606.ENSP00000311032	0	0	0	0	0	0	0	0.576	0.576
AGO2	G3BP2	9606.ENSP00000220592	9606.ENSP00000352738	0	0	0	0	0.11	0.49	0	0.249	0.629
AGO2	IGF2BP1	9606.ENSP00000220592	9606.ENSP00000290341	0	0	0	0	0.063	0.521	0	0.404	0.709
AGO2	CCND2	9606.ENSP00000220592	9606.ENSP00000261254	0	0	0	0	0.062	0	0.65	0.223	0.722
AGO2	XRN1	9606.ENSP00000220592	9606.ENSP00000264951	0	0	0	0	0.087	0.353	0	0.715	0.817
AGO2	RC3H1	9606.ENSP00000220592	9606.ENSP00000356669	0	0	0	0	0.062	0.473	0	0.716	0.847
AGO2	SEH1L	9606.ENSP00000220592	9606.ENSP00000382779	0	0	0	0	0.047	0	0.9	0	0.9
AGO2	RUNX1	9606.ENSP00000220592	9606.ENSP00000300305	0	0	0	0	0	0	0.9	0.048	0.9
AGO2	NUP133	9606.ENSP00000220592	9606.ENSP00000261396	0	0	0	0	0	0	0.9	0	0.9
AGO2	NDC1	9606.ENSP00000220592	9606.ENSP00000360483	0	0	0	0	0.065	0	0.9	0	0.902
AGO2	NUP50	9606.ENSP00000220592	9606.ENSP00000345895	0	0	0	0	0.062	0	0.9	0.057	0.903
AGO2	NUP98	9606.ENSP00000220592	9606.ENSP00000316032	0	0	0	0	0.062	0	0.9	0.063	0.904
AGO2	NCBP2	9606.ENSP00000220592	9606.ENSP00000326806	0	0	0	0	0	0	0.9	0.203	0.916
AGO2	RNMT	9606.ENSP00000220592	9606.ENSP00000372804	0	0	0	0	0	0	0.9	0.232	0.919
AGO2	LIMD1	9606.ENSP00000220592	9606.ENSP00000273317	0	0	0	0	0.062	0.27	0.9	0.122	0.931
AGO2	MYC	9606.ENSP00000220592	9606.ENSP00000479618	0	0	0	0	0.062	0.187	0.9	0.57	0.962
AGO2	IPO8	9606.ENSP00000220592	9606.ENSP00000256079	0	0	0	0	0.055	0.546	0.6	0.825	0.966
AGPAT2	ARFGEF1	9606.ENSP00000360761	9606.ENSP00000262215	0	0	0	0	0.049	0.524	0	0	0.527
AGPAT2	GPD1L	9606.ENSP00000360761	9606.ENSP00000282541	0.07	0	0	0	0.063	0.056	0.6	0.141	0.665
AGPAT2	PPARG	9606.ENSP00000360761	9606.ENSP00000287820	0	0	0	0	0.062	0.056	0	0.564	0.58
AGPAT2	LPGAT1	9606.ENSP00000360761	9606.ENSP00000355964	0	0	0	0	0.064	0	0	0.408	0.423
AGPAT2	SCD	9606.ENSP00000360761	9606.ENSP00000359380	0	0	0	0	0.062	0.061	0	0.546	0.565
AGPAT2	ELOVL6	9606.ENSP00000360761	9606.ENSP00000378105	0	0	0	0	0.064	0.058	0	0.374	0.4
AGPAT2	ARFGEF2	9606.ENSP00000360761	9606.ENSP00000360985	0	0	0	0	0.049	0.524	0	0	0.527
AKT3	CREB3L3	9606.ENSP00000263826	9606.ENSP00000078445	0	0	0	0	0	0	0.6	0	0.6
AKT3	CCND2	9606.ENSP00000263826	9606.ENSP00000261254	0	0	0	0	0	0	0	0.495	0.495
AKT3	EPAS1	9606.ENSP00000263826	9606.ENSP00000263734	0	0	0	0	0	0.187	0	0.306	0.412
AKT3	ATM	9606.ENSP00000263826	9606.ENSP00000278616	0	0	0	0	0	0.056	0	0.428	0.437
AKT3	PIK3C2B	9606.ENSP00000263826	9606.ENSP00000356155	0	0	0	0	0.062	0.104	0	0.399	0.451
AKT3	ERRFI1	9606.ENSP00000263826	9606.ENSP00000366702	0	0	0	0	0	0.057	0	0.453	0.462
AKT3	MYC	9606.ENSP00000263826	9606.ENSP00000479618	0	0	0	0	0.051	0.056	0	0.48	0.494
AKT3	INPP4B	9606.ENSP00000263826	9606.ENSP00000425487	0	0	0	0	0.049	0	0	0.514	0.518
AKT3	ZBTB18	9606.ENSP00000263826	9606.ENSP00000351539	0	0	0	0	0.09	0.067	0	0.519	0.556
AKT3	NRAS	9606.ENSP00000263826	9606.ENSP00000358548	0	0	0	0	0	0.14	0	0.583	0.626
AKT3	PPP2R2C	9606.ENSP00000263826	9606.ENSP00000335083	0	0	0	0	0.065	0.105	0.6	0.067	0.646
AKT3	GNG12	9606.ENSP00000263826	9606.ENSP00000360021	0	0	0	0	0	0.056	0.65	0.122	0.684
AKT3	YES1	9606.ENSP00000263826	9606.ENSP00000462468	0	0	0	0.563	0.064	0.059	0.65	0.217	0.691
AKT3	CASP3	9606.ENSP00000263826	9606.ENSP00000311032	0	0	0	0	0	0.642	0	0.431	0.788
AKT3	BCL2	9606.ENSP00000263826	9606.ENSP00000381185	0	0	0	0	0.062	0	0.8	0.085	0.813
AKT3	OGT	9606.ENSP00000263826	9606.ENSP00000362824	0	0	0	0	0.062	0.058	0.8	0.108	0.821
AKT3	KAT6A	9606.ENSP00000263826	9606.ENSP00000380136	0	0	0	0	0	0.057	0.9	0	0.901
AKT3	PPP2R1B	9606.ENSP00000263826	9606.ENSP00000311344	0	0	0	0	0.064	0	0.9	0.107	0.909
ALDH1B1	AOC2	9606.ENSP00000366927	9606.ENSP00000253799	0	0	0	0	0.112	0.105	0.65	0.071	0.707
ALDH1B1	HEXB	9606.ENSP00000366927	9606.ENSP00000261416	0	0	0	0	0.056	0.485	0	0.048	0.496
ALDH1B1	TATDN1	9606.ENSP00000366927	9606.ENSP00000276692	0	0	0	0	0	0.485	0	0.062	0.496
ALDH1B1	ALDH5A1	9606.ENSP00000366927	9606.ENSP00000314649	0	0	0.427	0.802	0.085	0.272	0	0.662	0.442
ALDH1B1	GLS	9606.ENSP00000366927	9606.ENSP00000317379	0	0	0	0	0.072	0.115	0.6	0.075	0.655
ALDH1B1	FH	9606.ENSP00000366927	9606.ENSP00000355518	0	0	0	0	0.066	0.73	0	0.163	0.771
ALDH1B1	NUDT3	9606.ENSP00000366927	9606.ENSP00000476119	0	0	0	0	0.052	0	0	0.47	0.476
ALDH5A1	CBR4	9606.ENSP00000314649	9606.ENSP00000303525	0	0	0	0	0.107	0.105	0	0.357	0.442
ALDH5A1	SOD2	9606.ENSP00000314649	9606.ENSP00000446252	0	0	0	0	0.062	0.286	0	0.184	0.406
ALDH5A1	OXR1	9606.ENSP00000314649	9606.ENSP00000405424	0	0	0	0	0	0	0	0.431	0.431
ALDH5A1	FH	9606.ENSP00000314649	9606.ENSP00000355518	0	0	0	0	0.065	0.427	0	0.357	0.626
ALDH5A1	CS	9606.ENSP00000314649	9606.ENSP00000342056	0.057	0	0	0	0.114	0.113	0.8	0.335	0.883
ANKRD40	LAMC1	9606.ENSP00000285243	9606.ENSP00000258341	0	0	0	0	0	0	0	0.42	0.42
ANKRD40	TMED10	9606.ENSP00000285243	9606.ENSP00000303145	0	0	0	0	0.143	0.109	0	0.303	0.421
ANKRD40	SRGAP1	9606.ENSP00000285243	9606.ENSP00000347198	0	0	0	0	0	0	0	0.458	0.458
ANP32A	PAPPA	9606.ENSP00000417864	9606.ENSP00000330658	0	0	0	0	0	0.674	0	0	0.674
ANP32A	KPNA1	9606.ENSP00000417864	9606.ENSP00000343701	0	0	0	0	0.062	0.403	0	0.153	0.484
ANP32A	LGMN	9606.ENSP00000417864	9606.ENSP00000376911	0	0	0	0	0.064	0	0	0.571	0.581
ANP32A	HIST2H3PS2	9606.ENSP00000417864	9606.ENSP00000476960	0	0	0	0	0.064	0	0	0.517	0.529
ANP32A	ANP32E	9606.ENSP00000417864	9606.ENSP00000463154	0	0	0	0.955	0.101	0.84	0	0.823	0.855
ANP32E	OSBPL11	9606.ENSP00000463154	9606.ENSP00000296220	0	0	0	0	0.048	0	0	0.473	0.477
ANP32E	PAPPA	9606.ENSP00000463154	9606.ENSP00000330658	0	0	0	0	0	0.69	0	0	0.69
ANP32E	HIST1H3J	9606.ENSP00000463154	9606.ENSP00000352252	0	0	0	0	0.064	0.376	0	0.068	0.408
ANP32E	ATP2B1	9606.ENSP00000463154	9606.ENSP00000392043	0	0	0	0	0.063	0	0	0.49	0.502
AOC2	PSME3	9606.ENSP00000253799	9606.ENSP00000293362	0	0.177	0	0	0	0	0	0.344	0.437
AOC2	TIMP2	9606.ENSP00000253799	9606.ENSP00000262768	0	0	0	0	0	0	0	0.63	0.63
APH1A	DTX1	9606.ENSP00000358105	9606.ENSP00000257600	0	0	0	0	0	0	0.9	0.243	0.921
APH1A	GNPTAB	9606.ENSP00000358105	9606.ENSP00000299314	0	0	0	0	0	0	0.9	0	0.9
APH1A	TMED10	9606.ENSP00000358105	9606.ENSP00000303145	0	0	0	0	0.063	0.213	0.9	0.817	0.984
APH1A	JAG2	9606.ENSP00000358105	9606.ENSP00000328169	0	0	0	0	0.065	0.102	0	0.43	0.479
APH1A	RYR3	9606.ENSP00000358105	9606.ENSP00000373884	0	0	0	0	0	0	0	0.511	0.511
APLN	CCK	9606.ENSP00000391800	9606.ENSP00000379472	0	0	0	0	0.069	0	0	0.391	0.408
ARFGEF1	MYBL2	9606.ENSP00000262215	9606.ENSP00000217026	0	0	0	0	0.065	0	0	0.52	0.532
ARFGEF1	RAB6A	9606.ENSP00000262215	9606.ENSP00000311449	0	0	0	0	0.125	0.157	0	0.257	0.404
ARFGEF1	NEDD4L	9606.ENSP00000262215	9606.ENSP00000383199	0	0	0	0	0.072	0.219	0	0.296	0.445
ARFGEF1	COL18A1	9606.ENSP00000262215	9606.ENSP00000347665	0	0	0	0	0	0	0	0.536	0.536
ARFGEF1	G3BP2	9606.ENSP00000262215	9606.ENSP00000352738	0	0	0	0	0.088	0	0	0.518	0.541
ARFGEF1	ARFGEF2	9606.ENSP00000262215	9606.ENSP00000360985	0	0	0	0.977	0.181	0.707	0	0.519	0.752
ARFGEF2	CCT3	9606.ENSP00000360985	9606.ENSP00000295688	0	0	0	0	0.065	0	0.6	0.052	0.614
ARFGEF2	RAB3GAP2	9606.ENSP00000360985	9606.ENSP00000351832	0	0	0	0	0.091	0	0	0.485	0.512
ARFGEF2	ITCH	9606.ENSP00000360985	9606.ENSP00000480499	0	0	0	0	0.072	0.219	0	0.251	0.409
ARFGEF2	NEDD4L	9606.ENSP00000360985	9606.ENSP00000383199	0	0	0	0	0.072	0.219	0	0.36	0.495
ARFGEF2	CCNE2	9606.ENSP00000360985	9606.ENSP00000429089	0	0	0	0	0	0	0.5	0	0.499
ARHGAP5	RASA1	9606.ENSP00000371897	9606.ENSP00000274376	0	0	0	0	0.065	0.213	0	0.663	0.73
ARHGAP5	DOCK1	9606.ENSP00000371897	9606.ENSP00000280333	0	0	0	0	0.096	0.213	0	0.246	0.416
ARHGAP5	SLC41A1	9606.ENSP00000371897	9606.ENSP00000356105	0	0	0	0	0	0	0	0.426	0.426
ARHGAP5	TMEM161B	9606.ENSP00000371897	9606.ENSP00000426354	0	0	0	0	0.063	0	0	0.437	0.45
ARHGEF19	STK17A	9606.ENSP00000270747	9606.ENSP00000319192	0	0	0	0	0	0	0	0.42	0.42
ARHGEF19	FGD4	9606.ENSP00000270747	9606.ENSP00000394487	0	0	0	0.548	0.056	0.384	0	0.151	0.425
ARHGEF19	PTPN9	9606.ENSP00000270747	9606.ENSP00000482732	0	0	0	0	0	0.056	0	0.496	0.504
ARHGEF19	DAAM1	9606.ENSP00000270747	9606.ENSP00000378557	0	0	0	0	0.064	0.462	0	0.84	0.913
ARIH1	SIAH1	9606.ENSP00000369217	9606.ENSP00000349156	0	0	0	0	0.073	0	0	0.42	0.44
ARIH1	PINK1	9606.ENSP00000369217	9606.ENSP00000364204	0	0	0	0	0	0	0	0.422	0.422
ARIH1	NUDT3	9606.ENSP00000369217	9606.ENSP00000476119	0	0	0	0	0.056	0	0	0.433	0.442
ARIH1	EIF3H	9606.ENSP00000369217	9606.ENSP00000429931	0	0	0	0	0.046	0	0	0.467	0.47
ARIH1	CDC27	9606.ENSP00000369217	9606.ENSP00000434614	0	0	0	0	0.106	0	0	0.455	0.493
ARL13B	CSPP1	9606.ENSP00000377769	9606.ENSP00000262210	0	0	0	0	0.062	0	0	0.607	0.616
ARL13B	SIGMAR1	9606.ENSP00000377769	9606.ENSP00000277010	0	0	0	0	0	0.063	0	0.527	0.538
ARL13B	TJP1	9606.ENSP00000377769	9606.ENSP00000281537	0	0	0	0	0.063	0	0	0.435	0.448
ARL13B	TUB	9606.ENSP00000377769	9606.ENSP00000305426	0	0	0	0	0.062	0	0	0.586	0.595
ARL13B	RAB6A	9606.ENSP00000377769	9606.ENSP00000311449	0	0	0	0	0.066	0.343	0	0.151	0.434
ARL13B	CRELD1	9606.ENSP00000377769	9606.ENSP00000321856	0	0	0	0	0	0	0	0.475	0.475
ARL13B	PTCH1	9606.ENSP00000377769	9606.ENSP00000332353	0	0	0	0	0	0	0	0.605	0.605
ARL13B	UBE2I	9606.ENSP00000377769	9606.ENSP00000348056	0	0	0	0	0	0.315	0	0.556	0.683
ARL13B	CCP110	9606.ENSP00000377769	9606.ENSP00000370803	0	0	0	0	0.062	0	0	0.678	0.685
ARL13B	PAX6	9606.ENSP00000377769	9606.ENSP00000404100	0	0	0	0	0	0.077	0	0.404	0.426
ARL13B	HSF1	9606.ENSP00000377769	9606.ENSP00000431512	0	0	0	0	0	0.056	0.6	0.049	0.609
ARL2	PRKCDBP	9606.ENSP00000246747	9606.ENSP00000307292	0	0	0	0	0	0	0	0.588	0.588
ARL2	TBL1XR1	9606.ENSP00000246747	9606.ENSP00000405574	0	0	0	0	0	0.681	0	0	0.681
ARL6IP6	TMED8	9606.ENSP00000315357	9606.ENSP00000216468	0	0	0	0	0	0	0	0.504	0.504
ARL8B	BHLHE40	9606.ENSP00000256496	9606.ENSP00000256495	0	0	0	0	0.062	0.065	0	0.617	0.635
ARL8B	NAA30	9606.ENSP00000256496	9606.ENSP00000452521	0	0	0	0	0.062	0.062	0	0.38	0.406
ARL8B	RAB6A	9606.ENSP00000256496	9606.ENSP00000311449	0	0	0	0	0.177	0.152	0	0.26	0.438
ARL8B	TMED10	9606.ENSP00000256496	9606.ENSP00000303145	0	0	0	0	0.267	0.071	0	0.361	0.527
ASAP2	HIVEP2	9606.ENSP00000281419	9606.ENSP00000356575	0	0	0	0	0	0.056	0	0.676	0.681
ASAP2	CIPC	9606.ENSP00000281419	9606.ENSP00000355319	0	0	0	0	0	0	0	0.714	0.714
ASXL2	PPARG	9606.ENSP00000383920	9606.ENSP00000287820	0	0	0	0	0	0	0	0.43	0.431
ASXL2	KDM1B	9606.ENSP00000383920	9606.ENSP00000297792	0	0	0	0	0.062	0.616	0.6	0.482	0.915
ASXL2	RNF2	9606.ENSP00000383920	9606.ENSP00000356480	0	0	0	0	0	0.145	0.54	0.404	0.745
ASXL2	MTF2	9606.ENSP00000383920	9606.ENSP00000359321	0	0	0	0	0.062	0	0.36	0.316	0.554
ASXL2	RBBP4	9606.ENSP00000383920	9606.ENSP00000362592	0	0	0	0	0	0	0.54	0.049	0.543
ASXL2	OGT	9606.ENSP00000383920	9606.ENSP00000362824	0	0	0	0	0.063	0.385	0.6	0.66	0.911
ATAD2	AURKA	9606.ENSP00000287394	9606.ENSP00000216911	0	0	0	0	0.567	0	0	0.181	0.63
ATAD2	MYBL2	9606.ENSP00000287394	9606.ENSP00000217026	0	0	0	0	0.232	0	0	0.301	0.44
ATAD2	RAD51AP1	9606.ENSP00000287394	9606.ENSP00000228843	0	0	0	0	0.762	0	0	0.314	0.829
ATAD2	DHX35	9606.ENSP00000287394	9606.ENSP00000252011	0	0	0	0	0.082	0.063	0	0.662	0.684
ATAD2	CCNB1	9606.ENSP00000287394	9606.ENSP00000256442	0	0	0	0	0.571	0.076	0	0.09	0.608
ATAD2	PLK4	9606.ENSP00000287394	9606.ENSP00000270861	0	0	0	0	0.699	0.072	0	0.096	0.725
ATAD2	TBC1D31	9606.ENSP00000287394	9606.ENSP00000287380	0	0	0	0	0.257	0	0	0.58	0.675
ATAD2	HIST2H3PS2	9606.ENSP00000287394	9606.ENSP00000476960	0	0	0	0	0	0.248	0	0.26	0.42
ATAD2	POLE3	9606.ENSP00000287394	9606.ENSP00000363286	0	0	0	0	0.099	0.353	0	0.137	0.453
ATAD2	KAT6A	9606.ENSP00000287394	9606.ENSP00000380136	0	0	0	0	0.062	0.239	0	0.318	0.47
ATAD2	ITGA7	9606.ENSP00000287394	9606.ENSP00000452120	0	0	0	0	0.063	0	0	0.562	0.572
ATAD2	TOP1	9606.ENSP00000287394	9606.ENSP00000354522	0	0	0	0	0.084	0.105	0	0.544	0.594
ATAD2	CHEK1	9606.ENSP00000287394	9606.ENSP00000388648	0	0	0	0	0.686	0	0	0.08	0.699
ATAD2	CCNE2	9606.ENSP00000287394	9606.ENSP00000429089	0	0	0	0	0.627	0.076	0	0.281	0.73
ATAD2	MYC	9606.ENSP00000287394	9606.ENSP00000479618	0	0	0	0	0.098	0.279	0	0.661	0.76
ATAD2	DTL	9606.ENSP00000287394	9606.ENSP00000355958	0	0	0	0	0.782	0	0	0	0.782
ATM	AURKA	9606.ENSP00000278616	9606.ENSP00000216911	0	0	0	0	0.062	0.145	0	0.525	0.585
ATM	EIF3E	9606.ENSP00000278616	9606.ENSP00000220849	0	0	0	0	0	0.27	0	0.475	0.6
ATM	RAD51AP1	9606.ENSP00000278616	9606.ENSP00000228843	0	0	0	0	0	0	0.6	0.271	0.695
ATM	UNG	9606.ENSP00000278616	9606.ENSP00000242576	0	0	0	0	0	0	0	0.442	0.442
ATM	CCNB1	9606.ENSP00000278616	9606.ENSP00000256442	0	0	0	0	0.062	0.076	0	0.717	0.733
ATM	CCND2	9606.ENSP00000278616	9606.ENSP00000261254	0	0	0	0	0	0	0	0.455	0.455
ATM	LMNB1	9606.ENSP00000278616	9606.ENSP00000261366	0	0	0	0	0.062	0	0	0.399	0.413
ATM	RCOR1	9606.ENSP00000278616	9606.ENSP00000262241	0	0	0	0	0.062	0	0.9	0.142	0.912
ATM	PIAS4	9606.ENSP00000278616	9606.ENSP00000262971	0	0	0	0	0	0.122	0.6	0.881	0.954
ATM	POLD3	9606.ENSP00000278616	9606.ENSP00000263681	0	0	0	0	0.065	0	0.9	0.318	0.93
ATM	PLK4	9606.ENSP00000278616	9606.ENSP00000270861	0	0	0	0	0.062	0	0	0.46	0.472
ATM	PPP6C	9606.ENSP00000278616	9606.ENSP00000392147	0	0	0	0	0	0.076	0	0.388	0.41
ATM	KAT6A	9606.ENSP00000278616	9606.ENSP00000380136	0	0	0	0	0.082	0.058	0	0.375	0.412
ATM	SMEK2	9606.ENSP00000278616	9606.ENSP00000483228	0	0	0	0	0.112	0.104	0	0.325	0.416
ATM	HIST1H2AI	9606.ENSP00000278616	9606.ENSP00000351589	0	0	0	0	0	0.152	0	0.347	0.422
ATM	SP1	9606.ENSP00000278616	9606.ENSP00000329357	0	0	0	0	0.062	0	0	0.41	0.423
ATM	UBR5	9606.ENSP00000278616	9606.ENSP00000429084	0	0	0	0	0.107	0	0	0.38	0.423
ATM	CCNE2	9606.ENSP00000278616	9606.ENSP00000429089	0	0	0	0	0.062	0.064	0	0.398	0.425
ATM	SOD2	9606.ENSP00000278616	9606.ENSP00000446252	0	0	0	0	0	0	0	0.428	0.428
ATM	ELF4	9606.ENSP00000278616	9606.ENSP00000311280	0	0	0	0	0	0	0	0.439	0.439
ATM	SH3PXD2A	9606.ENSP00000278616	9606.ENSP00000348215	0	0	0	0	0.091	0.318	0	0.176	0.445
ATM	PSME4	9606.ENSP00000278616	9606.ENSP00000384211	0	0	0	0	0	0	0	0.453	0.453
ATM	PDE4D	9606.ENSP00000278616	9606.ENSP00000345502	0	0	0	0	0	0	0	0.453	0.453
ATM	RNF115	9606.ENSP00000278616	9606.ENSP00000463650	0	0	0	0	0.062	0	0	0.456	0.468
ATM	NRAS	9606.ENSP00000278616	9606.ENSP00000358548	0	0	0	0	0.064	0.083	0	0.448	0.485
ATM	DMD	9606.ENSP00000278616	9606.ENSP00000354923	0	0	0	0	0.066	0	0	0.475	0.488
ATM	PIK3C2B	9606.ENSP00000278616	9606.ENSP00000356155	0	0	0	0	0.109	0.318	0	0.237	0.496
ATM	RAD21	9606.ENSP00000278616	9606.ENSP00000297338	0	0	0	0	0.065	0	0	0.486	0.499
ATM	INIP	9606.ENSP00000278616	9606.ENSP00000363360	0	0	0	0	0	0	0	0.5	0.5
ATM	MCL1	9606.ENSP00000278616	9606.ENSP00000358022	0	0	0	0	0.052	0	0	0.519	0.524
ATM	FGFR2	9606.ENSP00000278616	9606.ENSP00000410294	0	0	0	0	0.062	0	0	0.52	0.53
ATM	PTCH1	9606.ENSP00000278616	9606.ENSP00000332353	0	0	0	0	0	0.27	0	0.39	0.535
ATM	USP1	9606.ENSP00000278616	9606.ENSP00000343526	0	0	0	0	0.089	0	0	0.52	0.544
ATM	DTL	9606.ENSP00000278616	9606.ENSP00000355958	0	0	0	0	0	0	0	0.547	0.547
ATM	SIRT7	9606.ENSP00000278616	9606.ENSP00000329466	0	0	0	0	0.079	0.27	0	0.44	0.591
ATM	SLX1B	9606.ENSP00000278616	9606.ENSP00000328940	0	0	0	0	0.049	0	0	0.647	0.65
ATM	CASP3	9606.ENSP00000278616	9606.ENSP00000311032	0	0	0	0	0	0	0	0.682	0.682
ATM	REV3L	9606.ENSP00000278616	9606.ENSP00000351697	0	0	0	0	0.17	0	0	0.649	0.696
ATM	MYC	9606.ENSP00000278616	9606.ENSP00000479618	0	0	0	0	0	0.108	0	0.692	0.714
ATM	RNF40	9606.ENSP00000278616	9606.ENSP00000325677	0	0	0	0	0.049	0.27	0	0.629	0.721
ATM	HIST2H3PS2	9606.ENSP00000278616	9606.ENSP00000476960	0	0	0	0	0	0.143	0	0.748	0.775
ATM	TOP1	9606.ENSP00000278616	9606.ENSP00000354522	0	0	0	0	0.062	0.159	0	0.778	0.81
ATM	PSME3	9606.ENSP00000278616	9606.ENSP00000293362	0	0	0	0	0	0	0	0.837	0.837
ATM	RFWD2	9606.ENSP00000278616	9606.ENSP00000356641	0	0	0	0	0.062	0	0.9	0.134	0.911
ATM	PHF21A	9606.ENSP00000278616	9606.ENSP00000398824	0	0	0	0	0.063	0.058	0.9	0.149	0.914
ATM	POLE3	9606.ENSP00000278616	9606.ENSP00000363286	0	0	0	0	0	0	0.9	0.187	0.915
ATM	BID	9606.ENSP00000278616	9606.ENSP00000318822	0	0	0	0	0	0	0.9	0.271	0.923
ATM	POLD4	9606.ENSP00000278616	9606.ENSP00000311368	0	0	0	0	0	0	0.9	0.328	0.929
ATM	UBE2I	9606.ENSP00000278616	9606.ENSP00000348056	0	0	0	0	0.062	0	0.9	0.509	0.949
ATM	MDM4	9606.ENSP00000278616	9606.ENSP00000356150	0	0	0	0	0.109	0.213	0.9	0.618	0.969
ATM	RAD1	9606.ENSP00000278616	9606.ENSP00000371469	0	0	0	0	0	0.761	0.9	0.707	0.992
ATM	CHEK1	9606.ENSP00000278616	9606.ENSP00000388648	0	0	0	0	0.062	0.7	0.9	0.966	0.998
ATP13A2	RAD21	9606.ENSP00000327214	9606.ENSP00000297338	0	0	0	0	0.488	0	0	0	0.487
ATP13A2	GLS	9606.ENSP00000327214	9606.ENSP00000317379	0	0	0	0	0	0	0	0.413	0.412
ATP13A2	RAB29	9606.ENSP00000327214	9606.ENSP00000356107	0	0	0	0	0.062	0.056	0	0.541	0.558
ATP13A2	SYNJ1	9606.ENSP00000327214	9606.ENSP00000409667	0	0	0	0	0.063	0.056	0	0.7	0.711
ATP13A2	PINK1	9606.ENSP00000327214	9606.ENSP00000364204	0	0	0	0	0.065	0	0	0.881	0.883
ATP13A3	RAD21	9606.ENSP00000416508	9606.ENSP00000297338	0	0	0	0	0.488	0	0	0	0.487
ATP13A3	INTS2	9606.ENSP00000416508	9606.ENSP00000414237	0	0	0	0	0.065	0	0	0.406	0.421
ATP1B3	COL8A1	9606.ENSP00000286371	9606.ENSP00000261037	0	0	0	0	0	0	0	0.503	0.503
ATP1B3	ATP8B2	9606.ENSP00000286371	9606.ENSP00000357475	0	0	0	0	0.062	0.212	0	0.295	0.433
ATP1B3	ATP2B1	9606.ENSP00000286371	9606.ENSP00000392043	0	0	0	0	0.062	0.212	0	0.414	0.529
ATP2B1	NRAS	9606.ENSP00000392043	9606.ENSP00000358548	0	0	0	0	0.064	0.442	0	0	0.455
ATP2B1	MTHFR	9606.ENSP00000392043	9606.ENSP00000365777	0.046	0	0	0	0	0	0	0.429	0.432
ATP2B1	RYR3	9606.ENSP00000392043	9606.ENSP00000373884	0	0	0	0	0.072	0.165	0	0.365	0.465
ATP2B1	FBXO11	9606.ENSP00000392043	9606.ENSP00000384823	0	0	0	0	0.065	0	0	0.415	0.429
ATP6V1C1	TFRC	9606.ENSP00000379203	9606.ENSP00000353224	0	0	0	0	0	0	0.65	0.057	0.655
ATP6V1C1	DCAF12	9606.ENSP00000379203	9606.ENSP00000355114	0	0	0	0	0	0	0	0.479	0.479
ATP6V1C1	UBQLN1	9606.ENSP00000379203	9606.ENSP00000365576	0	0	0	0	0.079	0.13	0	0.324	0.411
ATP6V1C1	SNX2	9606.ENSP00000379203	9606.ENSP00000368831	0	0	0	0	0.064	0.485	0	0.161	0.56
ATP6V1C1	FZR1	9606.ENSP00000379203	9606.ENSP00000378529	0	0	0	0	0	0	0	0.46	0.46
ATP6V1C1	SLC38A9	9606.ENSP00000379203	9606.ENSP00000380074	0	0	0	0	0.049	0	0.6	0	0.603
ATP6V1C1	SEH1L	9606.ENSP00000379203	9606.ENSP00000382779	0	0	0	0	0.062	0	0.9	0.053	0.903
ATP6V1C1	FNIP1	9606.ENSP00000379203	9606.ENSP00000421985	0	0	0	0	0.062	0	0.9	0.129	0.911
ATP8B1	EFR3A	9606.ENSP00000445359	9606.ENSP00000254624	0	0	0	0	0.063	0	0	0.403	0.417
ATP8B1	MYO5B	9606.ENSP00000445359	9606.ENSP00000285039	0	0	0	0	0.08	0.07	0	0.452	0.491
ATP8B1	PAPPA	9606.ENSP00000445359	9606.ENSP00000330658	0	0	0	0	0	0	0	0.403	0.403
ATP8B1	ATP9A	9606.ENSP00000445359	9606.ENSP00000342481	0	0	0	0.749	0.089	0.257	0	0.646	0.406
ATP8B2	EPT1	9606.ENSP00000357475	9606.ENSP00000260585	0	0	0	0	0	0.056	0	0.394	0.404
ATP8B2	ATP9A	9606.ENSP00000357475	9606.ENSP00000342481	0	0	0	0.764	0.089	0.257	0	0.717	0.411
ATP9A	KLF13	9606.ENSP00000342481	9606.ENSP00000302456	0	0	0	0	0	0.057	0	0.391	0.401
ATXN7L3	RNF40	9606.ENSP00000397259	9606.ENSP00000325677	0	0	0	0	0.096	0.113	0	0.553	0.611
ATXN7L3	WDR5	9606.ENSP00000397259	9606.ENSP00000351446	0	0	0	0	0.076	0	0.6	0	0.614
ATXN7L3	TAF5	9606.ENSP00000397259	9606.ENSP00000358854	0	0	0	0	0.052	0.246	0.9	0.352	0.947
ATXN7L3	OXR1	9606.ENSP00000397259	9606.ENSP00000405424	0	0	0	0	0	0	0	0.498	0.498
AURKA	RALA	9606.ENSP00000216911	9606.ENSP00000005257	0	0	0	0	0.062	0.057	0	0.403	0.426
AURKA	CASP3	9606.ENSP00000216911	9606.ENSP00000311032	0	0	0	0	0.062	0	0	0.421	0.434
AURKA	CCND2	9606.ENSP00000216911	9606.ENSP00000261254	0	0	0	0	0.062	0.198	0	0.309	0.435
AURKA	TCEAL2	9606.ENSP00000216911	9606.ENSP00000361866	0	0	0	0	0	0.421	0	0.1	0.456
AURKA	PPP6R2	9606.ENSP00000216911	9606.ENSP00000478417	0	0	0	0	0.062	0.323	0	0.214	0.457
AURKA	LMNB1	9606.ENSP00000216911	9606.ENSP00000261366	0	0	0	0	0.378	0	0	0.181	0.47
AURKA	KIF25	9606.ENSP00000216911	9606.ENSP00000388878	0	0	0	0	0.344	0.146	0	0.148	0.481
AURKA	RAD21	9606.ENSP00000216911	9606.ENSP00000297338	0	0	0	0	0.108	0.094	0	0.415	0.487
AURKA	HIST1H3J	9606.ENSP00000216911	9606.ENSP00000352252	0	0	0	0	0.099	0.197	0	0.364	0.499
AURKA	CCP110	9606.ENSP00000216911	9606.ENSP00000370803	0	0	0	0	0.049	0.149	0	0.438	0.505
AURKA	PAX6	9606.ENSP00000216911	9606.ENSP00000404100	0	0	0	0	0	0	0	0.521	0.521
AURKA	SRPK1	9606.ENSP00000216911	9606.ENSP00000362931	0	0	0	0	0.1	0.289	0	0.317	0.524
AURKA	CCNE2	9606.ENSP00000216911	9606.ENSP00000429089	0	0	0	0	0.276	0.317	0	0.429	0.693
AURKA	CDC23	9606.ENSP00000216911	9606.ENSP00000378350	0	0	0	0	0.109	0	0.6	0.217	0.696
AURKA	HIST2H3PS2	9606.ENSP00000216911	9606.ENSP00000476960	0	0	0	0	0.072	0.197	0	0.637	0.706
AURKA	MAPRE3	9606.ENSP00000216911	9606.ENSP00000233121	0	0	0	0	0.186	0.478	0	0.396	0.721
AURKA	PPP6C	9606.ENSP00000216911	9606.ENSP00000392147	0	0	0	0	0.063	0.222	0	0.733	0.789
AURKA	CDC27	9606.ENSP00000216911	9606.ENSP00000434614	0	0	0	0	0.134	0.058	0.6	0.45	0.796
AURKA	CPEB2	9606.ENSP00000216911	9606.ENSP00000443985	0	0	0	0	0.062	0	0.8	0.117	0.819
AURKA	DTL	9606.ENSP00000216911	9606.ENSP00000355958	0	0	0	0	0.803	0	0	0.125	0.82
AURKA	PHLDA1	9606.ENSP00000216911	9606.ENSP00000266671	0	0	0	0	0	0	0.8	0.208	0.834
AURKA	RAD51AP1	9606.ENSP00000216911	9606.ENSP00000228843	0	0	0	0	0.78	0	0	0.296	0.838
AURKA	CHEK1	9606.ENSP00000216911	9606.ENSP00000388648	0	0	0.288	0.675	0.754	0.128	0	0.681	0.839
AURKA	MYBL2	9606.ENSP00000216911	9606.ENSP00000217026	0	0	0	0	0.583	0.088	0	0.622	0.844
AURKA	PLK4	9606.ENSP00000216911	9606.ENSP00000270861	0	0	0	0.81	0.81	0.34	0	0.707	0.886
AURKA	FZR1	9606.ENSP00000216911	9606.ENSP00000378529	0	0	0	0	0.245	0.505	0.6	0.459	0.908
AURKA	RASA1	9606.ENSP00000216911	9606.ENSP00000274376	0	0	0	0	0	0.285	0.9	0	0.925
AURKA	MYC	9606.ENSP00000216911	9606.ENSP00000479618	0	0	0	0	0.114	0.13	0	0.917	0.931
AURKA	UBE2I	9606.ENSP00000216911	9606.ENSP00000348056	0	0	0	0	0.083	0.282	0.9	0.164	0.937
AURKA	TACC1	9606.ENSP00000216911	9606.ENSP00000321703	0	0	0	0	0	0.677	0.9	0.468	0.981
AURKA	CCNB1	9606.ENSP00000216911	9606.ENSP00000256442	0	0	0	0	0.926	0.165	0	0.821	0.988
AVL9	LMAN1	9606.ENSP00000315568	9606.ENSP00000251047	0	0	0	0	0.062	0.788	0	0	0.792
AVL9	DHX35	9606.ENSP00000315568	9606.ENSP00000252011	0	0	0	0	0.053	0.57	0	0	0.575
AVL9	LIMD1	9606.ENSP00000315568	9606.ENSP00000273317	0	0	0	0	0	0.405	0	0	0.405
AVL9	FBLIM1	9606.ENSP00000315568	9606.ENSP00000416387	0	0	0	0	0	0.405	0	0	0.405
B3GALTL	PXDN	9606.ENSP00000343002	9606.ENSP00000252804	0	0	0	0	0.051	0	0	0.452	0.457
B3GALTL	COL8A1	9606.ENSP00000343002	9606.ENSP00000261037	0	0	0	0	0	0	0	0.595	0.595
B3GALTL	TGFBR1	9606.ENSP00000343002	9606.ENSP00000364133	0	0	0	0	0.064	0	0	0.42	0.433
B3GNT1	FKTN	9606.ENSP00000309096	9606.ENSP00000223528	0	0	0	0	0.053	0.13	0	0.755	0.78
BAG2	WDR77	9606.ENSP00000359727	9606.ENSP00000235090	0	0	0	0	0.129	0.647	0	0	0.679
BAG2	HSPB8	9606.ENSP00000359727	9606.ENSP00000281938	0	0	0	0	0.063	0.175	0.54	0.464	0.784
BAG2	HSPA13	9606.ENSP00000359727	9606.ENSP00000285667	0	0	0	0	0.089	0.337	0.9	0.134	0.94
BAG2	CCT3	9606.ENSP00000359727	9606.ENSP00000295688	0	0	0	0	0.083	0	0.54	0.145	0.607
BAG2	HSPA9	9606.ENSP00000359727	9606.ENSP00000297185	0	0	0	0	0.063	0.258	0.9	0.514	0.961
BAG2	PSMG1	9606.ENSP00000359727	9606.ENSP00000329915	0	0	0	0	0.124	0	0.54	0.043	0.58
BAG2	PPP2R2C	9606.ENSP00000359727	9606.ENSP00000335083	0	0	0	0	0	0.624	0	0	0.624
BAG2	CACYBP	9606.ENSP00000359727	9606.ENSP00000356652	0	0	0	0	0.121	0.178	0	0.276	0.431
BAG2	HSD17B8	9606.ENSP00000359727	9606.ENSP00000363794	0	0	0	0	0	0	0	0.407	0.407
BAG2	HSF1	9606.ENSP00000359727	9606.ENSP00000431512	0	0	0	0	0	0	0.54	0.113	0.574
BAG2	DNAJB4	9606.ENSP00000359727	9606.ENSP00000359799	0	0	0	0	0.097	0.193	0	0.467	0.577
BAG2	PINK1	9606.ENSP00000359727	9606.ENSP00000364204	0	0	0	0	0	0.486	0	0.464	0.713
BAIAP2	BAIAP2L1	9606.ENSP00000316338	9606.ENSP00000005260	0	0	0	0.907	0	0.601	0	0.82	0.631
BAIAP2	TIMP2	9606.ENSP00000316338	9606.ENSP00000262768	0	0	0	0	0.069	0	0	0.397	0.414
BAIAP2	FNBP1L	9606.ENSP00000316338	9606.ENSP00000271234	0	0	0	0	0	0	0	0.459	0.459
BAIAP2	LIN7C	9606.ENSP00000316338	9606.ENSP00000278193	0	0	0	0	0.049	0.295	0	0.193	0.411
BAIAP2	INTS2	9606.ENSP00000316338	9606.ENSP00000414237	0	0	0	0	0	0	0	0.42	0.42
BAIAP2	SCD	9606.ENSP00000316338	9606.ENSP00000359380	0	0	0	0	0	0	0	0.46	0.46
BAIAP2	IQSEC2	9606.ENSP00000316338	9606.ENSP00000379712	0	0	0	0	0.098	0.182	0	0.481	0.584
BAIAP2	ENAH	9606.ENSP00000316338	9606.ENSP00000355809	0	0	0	0	0	0.281	0.9	0.302	0.945
BAIAP2L1	TACC1	9606.ENSP00000005260	9606.ENSP00000321703	0	0	0	0	0	0.128	0	0.482	0.529
BAMBI	TGFB3	9606.ENSP00000364683	9606.ENSP00000238682	0	0	0	0	0	0	0.9	0.317	0.928
BAMBI	SMAD2	9606.ENSP00000364683	9606.ENSP00000262160	0	0	0	0	0	0	0	0.635	0.635
BAMBI	COMMD7	9606.ENSP00000364683	9606.ENSP00000278980	0	0	0	0	0	0	0	0.587	0.587
BAMBI	RGMB	9606.ENSP00000364683	9606.ENSP00000308219	0	0	0	0	0	0	0.9	0.337	0.93
BAMBI	FZD6	9606.ENSP00000364683	9606.ENSP00000351605	0	0	0	0	0.065	0	0.6	0.105	0.636
BAMBI	TGFBR1	9606.ENSP00000364683	9606.ENSP00000364133	0	0	0	0	0	0.27	0.9	0.56	0.965
BAMBI	SKIL	9606.ENSP00000364683	9606.ENSP00000415243	0	0	0	0	0	0	0	0.414	0.414
BCAT2	CBR4	9606.ENSP00000322991	9606.ENSP00000303525	0.047	0	0	0	0.423	0	0	0.354	0.614
BCAT2	RBKS	9606.ENSP00000322991	9606.ENSP00000306817	0	0	0	0	0.062	0.726	0	0.23	0.784
BCAT2	HSD17B8	9606.ENSP00000322991	9606.ENSP00000363794	0.047	0	0	0	0.271	0	0	0.265	0.444
BCAT2	GOT1	9606.ENSP00000322991	9606.ENSP00000359539	0	0	0	0	0.065	0	0	0.438	0.452
BCAT2	GRPEL2	9606.ENSP00000322991	9606.ENSP00000329558	0.074	0	0	0	0.065	0.569	0	0.188	0.656
BCL10	RIPK2	9606.ENSP00000359612	9606.ENSP00000220751	0	0	0	0	0.062	0.235	0.9	0.469	0.956
BCL10	BNIP2	9606.ENSP00000359612	9606.ENSP00000267859	0	0	0	0	0	0	0	0.439	0.439
BCL10	CLEC1B	9606.ENSP00000359612	9606.ENSP00000298527	0	0	0	0	0	0	0	0.461	0.461
BCL10	PRKCD	9606.ENSP00000359612	9606.ENSP00000378217	0	0	0	0	0.062	0	0	0.404	0.418
BCL10	FOXP1	9606.ENSP00000359612	9606.ENSP00000484803	0	0	0	0	0	0	0	0.451	0.451
BCL10	TNFAIP3	9606.ENSP00000359612	9606.ENSP00000481570	0	0	0	0	0.062	0	0	0.469	0.48
BCL2	MYBL2	9606.ENSP00000381185	9606.ENSP00000217026	0	0	0	0	0	0	0	0.503	0.503
BCL2	CTSH	9606.ENSP00000381185	9606.ENSP00000220166	0	0	0	0	0.072	0	0.6	0	0.613
BCL2	BNIP2	9606.ENSP00000381185	9606.ENSP00000267859	0	0	0	0	0	0.68	0	0.093	0.697
BCL2	CASP3	9606.ENSP00000381185	9606.ENSP00000311032	0	0	0	0	0	0.539	0	0.622	0.818
BCL2	PPP2R1B	9606.ENSP00000381185	9606.ENSP00000311344	0	0	0	0	0	0	0.6	0.052	0.604
BCL2	BID	9606.ENSP00000381185	9606.ENSP00000318822	0	0	0	0	0	0.9	0.8	0.507	0.989
BCL2	PPP2R2C	9606.ENSP00000381185	9606.ENSP00000335083	0	0	0	0	0	0	0.6	0.101	0.625
BCL2	CRKL	9606.ENSP00000381185	9606.ENSP00000346300	0	0	0	0	0.062	0	0	0.45	0.462
BCL2	NEGR1	9606.ENSP00000381185	9606.ENSP00000350364	0	0	0	0	0	0	0	0.469	0.469
BCL2	MDM4	9606.ENSP00000381185	9606.ENSP00000356150	0	0	0	0	0	0.494	0	0	0.494
BCL2	CTSS	9606.ENSP00000381185	9606.ENSP00000357981	0	0	0	0	0.049	0	0.6	0	0.603
BCL2	MCL1	9606.ENSP00000381185	9606.ENSP00000358022	0	0	0	0.628	0	0.492	0.9	0.605	0.958
BCL2	IQSEC2	9606.ENSP00000381185	9606.ENSP00000379712	0	0	0	0	0.062	0	0	0.58	0.589
BCL2	MYC	9606.ENSP00000381185	9606.ENSP00000479618	0	0	0	0	0	0.327	0	0.407	0.584
BDH1	FBXO45	9606.ENSP00000376184	9606.ENSP00000310332	0	0	0	0	0	0	0	0.756	0.756
BDH1	NCBP2	9606.ENSP00000376184	9606.ENSP00000326806	0	0	0	0	0	0	0	0.674	0.674
BHLHE40	CREB3L3	9606.ENSP00000256495	9606.ENSP00000078445	0	0	0	0	0	0	0	0.505	0.505
BHLHE40	RHOBTB3	9606.ENSP00000256495	9606.ENSP00000369318	0	0	0	0	0	0.403	0	0	0.403
BHLHE40	RAD21	9606.ENSP00000256495	9606.ENSP00000297338	0	0	0	0	0	0	0	0.407	0.407
BHLHE40	SCD	9606.ENSP00000256495	9606.ENSP00000359380	0	0	0	0	0	0	0	0.563	0.563
BID	CTSH	9606.ENSP00000318822	9606.ENSP00000220166	0	0	0	0	0	0	0.6	0	0.6
BID	CASP3	9606.ENSP00000318822	9606.ENSP00000311032	0	0	0	0	0.062	0.687	0	0.637	0.884
BID	VSTM2L	9606.ENSP00000318822	9606.ENSP00000362560	0	0	0	0	0	0	0	0.448	0.448
BID	CTSS	9606.ENSP00000318822	9606.ENSP00000357981	0	0	0	0	0	0	0.6	0.128	0.636
BID	MCL1	9606.ENSP00000318822	9606.ENSP00000358022	0	0	0	0	0	0.979	0	0.556	0.99
BMP8B	COL11A2	9606.ENSP00000361915	9606.ENSP00000363840	0	0	0	0	0	0.08	0	0.375	0.401
BNIP2	NIP7	9606.ENSP00000267859	9606.ENSP00000254940	0	0	0	0	0.077	0	0	0.456	0.476
BRF2	GTF2E1	9606.ENSP00000220659	9606.ENSP00000283875	0	0	0	0	0.064	0.251	0	0.251	0.429
BRF2	TM2D2	9606.ENSP00000220659	9606.ENSP00000416050	0	0	0	0	0	0	0	0.5	0.5
BRF2	POLR3G	9606.ENSP00000220659	9606.ENSP00000382058	0	0	0	0	0	0	0.6	0	0.6
BRF2	POU2F1	9606.ENSP00000220659	9606.ENSP00000356840	0	0	0	0	0	0	0.6	0.048	0.602
BRF2	GTF3C4	9606.ENSP00000220659	9606.ENSP00000361219	0	0	0	0	0	0	0.72	0	0.72
BZW1	EIF5	9606.ENSP00000394316	9606.ENSP00000216554	0	0	0	0	0.242	0.346	0	0.489	0.725
BZW1	PNO1	9606.ENSP00000394316	9606.ENSP00000263657	0	0	0	0	0.403	0	0	0	0.403
BZW1	BZW2	9606.ENSP00000394316	9606.ENSP00000397249	0	0	0	0.976	0.095	0.793	0	0.694	0.808
BZW2	EIF5	9606.ENSP00000397249	9606.ENSP00000216554	0	0	0	0	0.098	0.346	0	0.567	0.722
BZW2	NAA60	9606.ENSP00000397249	9606.ENSP00000385903	0	0	0	0	0.053	0	0	0.482	0.488
C10orf35	GIGYF1	9606.ENSP00000362376	9606.ENSP00000275732	0	0	0	0	0	0	0	0.466	0.466
C16orf87	FZR1	9606.ENSP00000285697	9606.ENSP00000378529	0	0	0	0	0	0.48	0	0	0.48
C1orf198	COL8A1	9606.ENSP00000355623	9606.ENSP00000261037	0	0	0	0	0	0	0	0.501	0.501
C1orf198	MPHOSPH9	9606.ENSP00000355623	9606.ENSP00000475489	0	0	0	0	0	0	0	0.413	0.412
C8orf33	ZNF250	9606.ENSP00000330361	9606.ENSP00000292579	0	0	0	0	0	0	0	0.469	0.469
C8orf33	KIAA0513	9606.ENSP00000330361	9606.ENSP00000457408	0	0	0	0	0	0	0	0.465	0.465
CACYBP	CCT3	9606.ENSP00000356652	9606.ENSP00000295688	0	0	0	0	0.235	0	0	0.51	0.61
CACYBP	HSPA9	9606.ENSP00000356652	9606.ENSP00000297185	0	0	0	0	0.653	0	0	0	0.653
CACYBP	FBXL5	9606.ENSP00000356652	9606.ENSP00000344866	0	0	0	0	0	0	0	0.44	0.44
CACYBP	SIAH1	9606.ENSP00000356652	9606.ENSP00000349156	0	0	0	0	0.062	0.972	0.9	0.988	0.999
CACYBP	ZNF446	9606.ENSP00000356652	9606.ENSP00000472802	0	0	0	0	0	0	0	0.427	0.426
CACYBP	RASSF8	9606.ENSP00000356652	9606.ENSP00000384491	0	0	0	0	0	0	0	0.465	0.465
CADM1	UNG	9606.ENSP00000329797	9606.ENSP00000242576	0	0	0	0	0	0	0	0.536	0.536
CADM1	SDCBP	9606.ENSP00000329797	9606.ENSP00000260130	0	0	0	0	0.062	0.281	0	0.824	0.871
CADM1	SIRPA	9606.ENSP00000329797	9606.ENSP00000382941	0	0	0	0	0.063	0	0	0.422	0.435
CADM1	PTK2	9606.ENSP00000329797	9606.ENSP00000341189	0	0	0	0	0	0	0	0.453	0.453
CADM1	EPB41L2	9606.ENSP00000329797	9606.ENSP00000338481	0	0	0	0	0	0.389	0	0.693	0.804
CAMK2N1	ENAH	9606.ENSP00000364219	9606.ENSP00000355809	0	0	0	0	0.069	0	0	0.396	0.414
CAMK2N2	RASL11B	9606.ENSP00000296238	9606.ENSP00000248706	0	0	0	0	0.077	0	0	0.438	0.459
CAMSAP2	MAPRE3	9606.ENSP00000236925	9606.ENSP00000233121	0	0	0	0	0.069	0	0	0.629	0.64
CAMSAP2	SLAIN2	9606.ENSP00000236925	9606.ENSP00000264313	0	0	0	0	0.049	0	0	0.408	0.413
CAMSAP2	RNF19A	9606.ENSP00000236925	9606.ENSP00000428968	0	0	0	0	0.062	0	0	0.406	0.419
CAPG	DAZAP1	9606.ENSP00000263867	9606.ENSP00000233078	0	0	0	0	0	0.408	0	0	0.408
CAPG	COTL1	9606.ENSP00000263867	9606.ENSP00000262428	0	0	0	0	0.645	0	0	0.272	0.731
CAPG	UFM1	9606.ENSP00000263867	9606.ENSP00000368970	0	0	0	0	0	0.645	0	0	0.645
CAPRIN1	XRN1	9606.ENSP00000340329	9606.ENSP00000264951	0	0	0	0	0.08	0	0	0.519	0.538
CAPRIN1	IGF2BP1	9606.ENSP00000340329	9606.ENSP00000290341	0	0	0	0	0.09	0.172	0	0.43	0.533
CAPRIN1	PA2G4	9606.ENSP00000340329	9606.ENSP00000302886	0	0	0	0	0.099	0	0	0.401	0.437
CAPRIN1	MATR3	9606.ENSP00000340329	9606.ENSP00000354346	0	0	0	0	0.235	0	0	0.254	0.405
CAPRIN1	G3BP2	9606.ENSP00000340329	9606.ENSP00000352738	0	0	0	0	0.327	0.624	0	0.89	0.969
CASD1	ST6GAL1	9606.ENSP00000297273	9606.ENSP00000169298	0	0	0	0	0.065	0	0	0.471	0.484
CASD1	PEG10	9606.ENSP00000297273	9606.ENSP00000418944	0	0	0	0	0	0	0	0.737	0.737
CASP3	COL1A1	9606.ENSP00000311032	9606.ENSP00000225964	0	0	0	0	0	0	0	0.404	0.404
CASP3	PANX1	9606.ENSP00000311032	9606.ENSP00000227638	0	0	0	0	0	0.284	0	0.605	0.705
CASP3	CCNB1	9606.ENSP00000311032	9606.ENSP00000256442	0	0	0	0	0.085	0	0	0.808	0.817
CASP3	CCND2	9606.ENSP00000311032	9606.ENSP00000261254	0	0	0	0	0	0	0	0.535	0.535
CASP3	LMNB1	9606.ENSP00000311032	9606.ENSP00000261366	0	0	0	0	0.062	0.243	0	0.59	0.683
CASP3	SMAD2	9606.ENSP00000311032	9606.ENSP00000262160	0	0	0	0	0	0	0	0.592	0.592
CASP3	TIMP2	9606.ENSP00000311032	9606.ENSP00000262768	0	0	0	0	0	0	0	0.457	0.457
CASP3	RASA1	9606.ENSP00000311032	9606.ENSP00000274376	0	0	0	0	0	0.213	0	0.313	0.436
CASP3	TJP1	9606.ENSP00000311032	9606.ENSP00000281537	0	0	0	0	0	0	0.9	0.582	0.956
CASP3	GJA1	9606.ENSP00000311032	9606.ENSP00000282561	0	0	0	0	0	0	0	0.535	0.535
CASP3	PPARG	9606.ENSP00000311032	9606.ENSP00000287820	0	0	0	0	0	0.06	0	0.637	0.644
CASP3	HK2	9606.ENSP00000311032	9606.ENSP00000290573	0	0	0	0	0	0.133	0	0.431	0.486
CASP3	CSF2	9606.ENSP00000311032	9606.ENSP00000296871	0	0	0	0	0	0	0	0.51	0.51
CASP3	HSPA9	9606.ENSP00000311032	9606.ENSP00000297185	0	0	0	0	0	0.14	0	0.372	0.436
CASP3	FOS	9606.ENSP00000311032	9606.ENSP00000306245	0	0	0	0	0	0	0	0.609	0.609
CASP3	TGFBR1	9606.ENSP00000311032	9606.ENSP00000364133	0	0	0	0	0	0.063	0	0.386	0.4
CASP3	PTCH1	9606.ENSP00000311032	9606.ENSP00000332353	0	0	0	0	0	0	0	0.41	0.41
CASP3	TXNRD1	9606.ENSP00000311032	9606.ENSP00000434516	0	0	0	0	0.058	0	0	0.402	0.413
CASP3	CCNE2	9606.ENSP00000311032	9606.ENSP00000429089	0	0	0	0	0.062	0	0	0.413	0.426
CASP3	ELAVL3	9606.ENSP00000311032	9606.ENSP00000352162	0	0	0	0	0	0	0	0.428	0.428
CASP3	NRAS	9606.ENSP00000311032	9606.ENSP00000358548	0	0	0	0	0.085	0.059	0	0.405	0.443
CASP3	PDE5A	9606.ENSP00000311032	9606.ENSP00000347046	0	0	0	0	0	0.228	0	0.316	0.45
CASP3	LEPREL2	9606.ENSP00000311032	9606.ENSP00000478600	0	0	0	0	0	0	0	0.456	0.456
CASP3	TFRC	9606.ENSP00000311032	9606.ENSP00000353224	0	0	0	0	0	0	0	0.459	0.459
CASP3	PINK1	9606.ENSP00000311032	9606.ENSP00000364204	0	0	0	0	0	0	0	0.519	0.519
CASP3	MDM4	9606.ENSP00000311032	9606.ENSP00000356150	0	0	0	0	0.062	0.213	0	0.404	0.522
CASP3	SP1	9606.ENSP00000311032	9606.ENSP00000329357	0	0	0	0	0	0.281	0	0.416	0.562
CASP3	PAX6	9606.ENSP00000311032	9606.ENSP00000404100	0	0	0	0	0	0.057	0	0.584	0.59
CASP3	SOD2	9606.ENSP00000311032	9606.ENSP00000446252	0	0	0	0	0	0	0	0.614	0.614
CASP3	CHEK1	9606.ENSP00000311032	9606.ENSP00000388648	0	0	0	0	0.062	0	0	0.66	0.668
CASP3	KPNA1	9606.ENSP00000311032	9606.ENSP00000343701	0	0	0	0	0.054	0	0.65	0.125	0.684
CASP3	HIST2H3PS2	9606.ENSP00000311032	9606.ENSP00000476960	0	0	0	0	0	0	0	0.768	0.768
CASP3	MYC	9606.ENSP00000311032	9606.ENSP00000479618	0	0	0	0	0	0	0	0.793	0.793
CASP3	MCL1	9606.ENSP00000311032	9606.ENSP00000358022	0	0	0	0	0	0.374	0	0.874	0.918
CASP3	SAV1	9606.ENSP00000311032	9606.ENSP00000324729	0	0	0	0	0	0	0.9	0.26	0.922
CASP3	SLK	9606.ENSP00000311032	9606.ENSP00000358770	0	0	0	0	0	0.277	0.9	0.074	0.927
CASP3	STK24	9606.ENSP00000311032	9606.ENSP00000365730	0	0	0	0	0	0.213	0.9	0.231	0.934
CASP3	PTK2	9606.ENSP00000311032	9606.ENSP00000341189	0	0	0	0	0	0	0.9	0.558	0.953
CASP3	TOP1	9606.ENSP00000311032	9606.ENSP00000354522	0	0	0	0	0	0.263	0.9	0.559	0.964
CASP3	PAK2	9606.ENSP00000311032	9606.ENSP00000314067	0	0	0	0	0.063	0.6	0.9	0.295	0.97
CASP3	PRKCD	9606.ENSP00000311032	9606.ENSP00000378217	0	0	0	0	0	0	0.9	0.854	0.984
CBFA2T3	PA2G4	9606.ENSP00000268679	9606.ENSP00000302886	0	0	0	0	0	0	0	0.448	0.448
CBFA2T3	NUP98	9606.ENSP00000268679	9606.ENSP00000316032	0	0	0	0	0	0	0	0.508	0.508
CBFA2T3	RUNX1	9606.ENSP00000268679	9606.ENSP00000300305	0	0	0	0	0	0.687	0	0.41	0.807
CBR4	RAB29	9606.ENSP00000303525	9606.ENSP00000356107	0	0	0	0	0.428	0	0	0	0.428
CBR4	HSD17B8	9606.ENSP00000303525	9606.ENSP00000363794	0	0	0.437	0.825	0.506	0.973	0.8	0.349	0.997
CCDC122	RIPK2	9606.ENSP00000407763	9606.ENSP00000220751	0	0	0	0	0.062	0	0	0.637	0.644
CCDC122	VIL1	9606.ENSP00000407763	9606.ENSP00000248444	0	0	0	0	0	0	0	0.537	0.537
CCDC127	COA7	9606.ENSP00000296824	9606.ENSP00000360593	0	0	0	0	0	0	0	0.523	0.523
CCDC127	MTO1	9606.ENSP00000296824	9606.ENSP00000402038	0	0	0	0	0	0	0	0.666	0.666
CCDC127	FAM104A	9606.ENSP00000296824	9606.ENSP00000384832	0	0	0	0	0	0	0	0.836	0.836
CCDC86	YBX3	9606.ENSP00000227520	9606.ENSP00000228251	0	0	0	0	0	0	0	0.406	0.406
CCDC86	RBM19	9606.ENSP00000227520	9606.ENSP00000442053	0	0	0	0	0.408	0	0	0	0.408
CCDC86	PNO1	9606.ENSP00000227520	9606.ENSP00000263657	0	0	0	0	0.534	0	0	0	0.534
CCDC86	ZNF385A	9606.ENSP00000227520	9606.ENSP00000338927	0	0	0	0	0	0	0	0.751	0.751
CCDC86	NIP7	9606.ENSP00000227520	9606.ENSP00000254940	0	0	0	0	0.921	0	0	0	0.921
CCK	UCN	9606.ENSP00000379472	9606.ENSP00000296099	0	0	0	0	0	0	0	0.429	0.429
CCK	FOS	9606.ENSP00000379472	9606.ENSP00000306245	0	0	0	0	0.054	0	0	0.704	0.708
CCNB1	MYBL2	9606.ENSP00000256442	9606.ENSP00000217026	0	0	0	0	0.575	0.156	0.9	0.624	0.984
CCNB1	EIF3E	9606.ENSP00000256442	9606.ENSP00000220849	0	0	0	0	0.098	0.108	0	0.538	0.595
CCNB1	RAD51AP1	9606.ENSP00000256442	9606.ENSP00000228843	0	0	0	0	0.772	0	0	0.198	0.809
CCNB1	MOB1A	9606.ENSP00000256442	9606.ENSP00000379364	0	0	0	0	0.062	0.193	0	0.296	0.42
CCNB1	PTK2	9606.ENSP00000256442	9606.ENSP00000341189	0	0	0	0	0	0	0	0.424	0.424
CCNB1	TOP1	9606.ENSP00000256442	9606.ENSP00000354522	0	0	0	0	0.098	0.078	0	0.377	0.437
CCNB1	FOS	9606.ENSP00000256442	9606.ENSP00000306245	0	0	0	0	0	0.071	0	0.421	0.439
CCNB1	SP1	9606.ENSP00000256442	9606.ENSP00000329357	0	0	0	0	0.045	0.312	0	0.241	0.457
CCNB1	CCNI2	9606.ENSP00000256442	9606.ENSP00000478257	0	0	0	0.567	0	0	0.54	0.107	0.553
CCNB1	MCL1	9606.ENSP00000256442	9606.ENSP00000358022	0	0	0	0	0.062	0	0	0.58	0.589
CCNB1	CCNJL	9606.ENSP00000256442	9606.ENSP00000377547	0	0	0	0	0.065	0.181	0.54	0.189	0.676
CCNB1	HIST2H3PS2	9606.ENSP00000256442	9606.ENSP00000476960	0	0	0	0	0.062	0.071	0	0.714	0.729
CCNB1	MPHOSPH9	9606.ENSP00000256442	9606.ENSP00000475489	0	0	0	0	0.101	0	0	0.729	0.745
CCNB1	PPP2R1B	9606.ENSP00000256442	9606.ENSP00000311344	0	0	0	0	0.118	0.122	0.65	0.213	0.758
CCNB1	MYC	9606.ENSP00000256442	9606.ENSP00000479618	0	0	0	0	0.096	0.27	0	0.708	0.79
CCNB1	PLK4	9606.ENSP00000256442	9606.ENSP00000270861	0	0	0	0	0.673	0.082	0	0.552	0.853
CCNB1	CCNE2	9606.ENSP00000256442	9606.ENSP00000429089	0	0	0	0.631	0.357	0	0.72	0.789	0.866
CCNB1	DTL	9606.ENSP00000256442	9606.ENSP00000355958	0	0	0	0	0.818	0	0	0.39	0.884
CCNB1	SEH1L	9606.ENSP00000256442	9606.ENSP00000382779	0	0	0	0	0.063	0	0.9	0	0.902
CCNB1	NUP50	9606.ENSP00000256442	9606.ENSP00000345895	0	0	0	0	0.098	0	0.9	0.062	0.908
CCNB1	NUP133	9606.ENSP00000256442	9606.ENSP00000261396	0	0	0	0	0.117	0.056	0.9	0.129	0.917
CCNB1	CDC23	9606.ENSP00000256442	9606.ENSP00000378350	0	0	0	0	0.13	0.404	0.6	0.653	0.918
CCNB1	NUP98	9606.ENSP00000256442	9606.ENSP00000316032	0	0	0	0	0.079	0.079	0.9	0.22	0.925
CCNB1	RBBP4	9606.ENSP00000256442	9606.ENSP00000362592	0	0	0	0	0.176	0	0.9	0.234	0.931
CCNB1	CCND2	9606.ENSP00000256442	9606.ENSP00000261254	0	0	0	0.626	0.073	0.078	0.9	0.751	0.932
CCNB1	RAD21	9606.ENSP00000256442	9606.ENSP00000297338	0	0	0	0	0.105	0.078	0.9	0.505	0.953
CCNB1	CHEK1	9606.ENSP00000256442	9606.ENSP00000388648	0	0	0	0	0.74	0.06	0	0.83	0.955
CCNB1	NDC1	9606.ENSP00000256442	9606.ENSP00000360483	0	0	0	0	0.583	0	0.9	0.091	0.958
CCNB1	LMNB1	9606.ENSP00000256442	9606.ENSP00000261366	0	0	0	0	0.463	0	0.9	0.452	0.968
CCNB1	CCNH	9606.ENSP00000256442	9606.ENSP00000256897	0	0	0	0	0.068	0.108	0.9	0.671	0.969
CCNB1	CDC27	9606.ENSP00000256442	9606.ENSP00000434614	0	0	0	0	0.136	0.806	0.6	0.748	0.98
CCNB1	FZR1	9606.ENSP00000256442	9606.ENSP00000378529	0	0	0	0	0.475	0.97	0.9	0.657	0.999
CCNB1	PTCH1	9606.ENSP00000256442	9606.ENSP00000332353	0	0	0	0	0.062	0.687	0.9	0.99	0.999
CCND2	CCNH	9606.ENSP00000261254	9606.ENSP00000256897	0	0	0	0	0.062	0.147	0.9	0.483	0.953
CCND2	NRAS	9606.ENSP00000261254	9606.ENSP00000358548	0	0	0	0	0.062	0.133	0	0.338	0.414
CCND2	HIST2H3PS2	9606.ENSP00000261254	9606.ENSP00000476960	0	0	0	0	0	0	0	0.436	0.436
CCND2	FOS	9606.ENSP00000261254	9606.ENSP00000306245	0	0	0	0	0	0	0	0.437	0.437
CCND2	SRGAP1	9606.ENSP00000261254	9606.ENSP00000347198	0	0	0	0	0	0	0	0.452	0.452
CCND2	CHEK1	9606.ENSP00000261254	9606.ENSP00000388648	0	0	0	0	0.062	0	0	0.442	0.454
CCND2	MCL1	9606.ENSP00000261254	9606.ENSP00000358022	0	0	0	0	0	0	0	0.481	0.481
CCND2	PTCH1	9606.ENSP00000261254	9606.ENSP00000332353	0	0	0	0	0	0	0	0.505	0.505
CCND2	FZR1	9606.ENSP00000261254	9606.ENSP00000378529	0	0	0	0	0	0.143	0	0.485	0.54
CCND2	CCNI2	9606.ENSP00000261254	9606.ENSP00000478257	0	0	0	0	0.062	0.078	0.54	0.193	0.636
CCND2	CCNJL	9606.ENSP00000261254	9606.ENSP00000377547	0	0	0	0	0.062	0.098	0.54	0.211	0.651
CCND2	RUNX1	9606.ENSP00000261254	9606.ENSP00000300305	0	0	0	0	0	0.213	0.6	0.127	0.701
CCND2	MYC	9606.ENSP00000261254	9606.ENSP00000479618	0	0	0	0	0	0	0	0.714	0.714
CCND2	DMTF1	9606.ENSP00000261254	9606.ENSP00000378193	0	0	0	0	0	0.23	0	0.734	0.787
CCND2	CCNE2	9606.ENSP00000261254	9606.ENSP00000429089	0	0	0	0.664	0.064	0.067	0.9	0.779	0.929
CCNE2	MYBL2	9606.ENSP00000429089	9606.ENSP00000217026	0	0	0	0	0.207	0.217	0	0.355	0.564
CCNE2	RAD51AP1	9606.ENSP00000429089	9606.ENSP00000228843	0	0	0	0	0.577	0	0	0.295	0.689
CCNE2	CCNH	9606.ENSP00000429089	9606.ENSP00000256897	0	0	0	0	0.082	0.077	0.9	0.375	0.94
CCNE2	PLK4	9606.ENSP00000429089	9606.ENSP00000270861	0	0	0	0	0.354	0.082	0	0.248	0.515
CCNE2	LONP2	9606.ENSP00000429089	9606.ENSP00000285737	0	0	0	0	0	0	0.5	0.058	0.508
CCNE2	CCT3	9606.ENSP00000429089	9606.ENSP00000295688	0	0	0	0	0.062	0.058	0.6	0	0.615
CCNE2	FBXL5	9606.ENSP00000429089	9606.ENSP00000344866	0	0	0	0	0	0	0.5	0.048	0.503
CCNE2	MAX	9606.ENSP00000429089	9606.ENSP00000351490	0	0	0	0	0	0	0.65	0.047	0.652
CCNE2	DTL	9606.ENSP00000429089	9606.ENSP00000355958	0	0	0	0	0.642	0	0	0.183	0.695
CCNE2	NRAS	9606.ENSP00000429089	9606.ENSP00000358548	0	0	0	0	0	0.335	0	0.218	0.458
CCNE2	RBBP4	9606.ENSP00000429089	9606.ENSP00000362592	0	0	0	0	0.111	0	0.65	0.146	0.711
CCNE2	CCNJL	9606.ENSP00000429089	9606.ENSP00000377547	0	0	0	0	0.167	0.245	0.54	0.147	0.72
CCNE2	CDC23	9606.ENSP00000429089	9606.ENSP00000378350	0	0	0	0	0.082	0.232	0.6	0.11	0.715
CCNE2	FZR1	9606.ENSP00000429089	9606.ENSP00000378529	0	0	0	0	0.156	0.175	0	0.366	0.52
CCNE2	CHEK1	9606.ENSP00000429089	9606.ENSP00000388648	0	0	0	0	0.337	0.058	0	0.473	0.642
CCNE2	DP2	9606.ENSP00000429089	9606.ENSP00000420616	0	0	0	0	0.084	0.13	0	0.338	0.427
CCNE2	CCNI2	9606.ENSP00000429089	9606.ENSP00000478257	0	0	0	0.569	0.109	0	0.54	0.139	0.591
CCNE2	CDC27	9606.ENSP00000429089	9606.ENSP00000434614	0	0	0	0	0.067	0.129	0.6	0.259	0.727
CCNE2	MYC	9606.ENSP00000429089	9606.ENSP00000479618	0	0	0	0	0.08	0	0.65	0.513	0.829
CCNH	MED28	9606.ENSP00000256897	9606.ENSP00000237380	0	0	0	0	0	0	0	0.415	0.415
CCNH	JAG2	9606.ENSP00000256897	9606.ENSP00000328169	0	0	0	0	0	0	0	0.401	0.4
CCNH	CHEK1	9606.ENSP00000256897	9606.ENSP00000388648	0	0	0	0	0.149	0.059	0	0.362	0.444
CCNH	CCNYL1	9606.ENSP00000256897	9606.ENSP00000342344	0	0	0	0	0	0	0	0.475	0.475
CCNH	CDC73	9606.ENSP00000256897	9606.ENSP00000356405	0	0	0	0	0.081	0.102	0	0.448	0.505
CCNH	MYC	9606.ENSP00000256897	9606.ENSP00000479618	0	0	0	0	0.049	0.326	0	0.303	0.514
CCNH	POLR1E	9606.ENSP00000256897	9606.ENSP00000367029	0	0	0	0	0.089	0	0.6	0	0.62
CCNH	CCNI2	9606.ENSP00000256897	9606.ENSP00000478257	0	0	0	0	0.056	0.082	0.54	0.22	0.647
CCNH	CCNJL	9606.ENSP00000256897	9606.ENSP00000377547	0	0	0	0	0.067	0.077	0.54	0.255	0.665
CCNH	TAF5	9606.ENSP00000256897	9606.ENSP00000358854	0	0	0	0	0.062	0.056	0.6	0.18	0.67
CCNH	NCBP2	9606.ENSP00000256897	9606.ENSP00000326806	0	0	0	0	0.103	0.066	0.65	0.043	0.682
CCNH	RNMT	9606.ENSP00000256897	9606.ENSP00000372804	0	0	0	0	0.066	0.212	0.6	0.126	0.708
CCNH	RUNX1	9606.ENSP00000256897	9606.ENSP00000300305	0	0	0	0	0.062	0	0.9	0	0.902
CCNH	TCEA1	9606.ENSP00000256897	9606.ENSP00000428426	0	0	0	0	0.069	0.808	0.6	0.116	0.928
CCNH	GTF2E1	9606.ENSP00000256897	9606.ENSP00000283875	0	0	0	0	0.108	0.986	0.6	0.427	0.996
CCNI2	SHROOM3	9606.ENSP00000478257	9606.ENSP00000296043	0	0	0	0	0	0	0	0.472	0.472
CCNI2	CCNJL	9606.ENSP00000478257	9606.ENSP00000377547	0	0	0	0	0.065	0.181	0.54	0.39	0.756
CCNI2	ZNF253	9606.ENSP00000478257	9606.ENSP00000468720	0	0	0	0	0	0.071	0	0.556	0.569
CCNJL	PYGL	9606.ENSP00000377547	9606.ENSP00000216392	0	0	0	0	0.109	0.369	0	0	0.413
CCNJL	STC2	9606.ENSP00000377547	9606.ENSP00000265087	0	0	0	0	0	0.315	0	0.289	0.492
CCNYL1	PLXNC1	9606.ENSP00000342344	9606.ENSP00000258526	0	0	0	0	0	0	0	0.41	0.41
CCNYL1	ZNF614	9606.ENSP00000342344	9606.ENSP00000270649	0	0	0	0	0	0	0	0.478	0.478
CCP110	PLK4	9606.ENSP00000370803	9606.ENSP00000270861	0	0	0	0	0.107	0.155	0	0.915	0.93
CCS	TFCP2	9606.ENSP00000436318	9606.ENSP00000257915	0	0	0	0	0	0	0	0.408	0.408
CCS	PPIL2	9606.ENSP00000436318	9606.ENSP00000334553	0.052	0	0	0	0	0.131	0	0.365	0.431
CCS	GOT1	9606.ENSP00000436318	9606.ENSP00000359539	0	0	0	0	0	0.546	0	0.097	0.573
CCS	RNF19A	9606.ENSP00000436318	9606.ENSP00000428968	0	0	0	0	0	0	0	0.489	0.489
CCS	HSF1	9606.ENSP00000436318	9606.ENSP00000431512	0	0	0	0	0	0.213	0	0.487	0.579
CCS	TXNRD1	9606.ENSP00000436318	9606.ENSP00000434516	0.356	0	0	0	0.053	0	0	0.419	0.615
CCS	SOD2	9606.ENSP00000436318	9606.ENSP00000446252	0	0	0	0	0	0	0	0.514	0.514
CCT3	EIF3E	9606.ENSP00000295688	9606.ENSP00000220849	0	0	0	0	0.392	0	0	0.223	0.508
CCT3	WDR77	9606.ENSP00000295688	9606.ENSP00000235090	0	0	0	0	0.19	0.648	0	0.043	0.704
CCT3	HSPB8	9606.ENSP00000295688	9606.ENSP00000281938	0	0	0	0	0	0.058	0.72	0.105	0.743
CCT3	LONP2	9606.ENSP00000295688	9606.ENSP00000285737	0.044	0	0	0	0.146	0	0.6	0.138	0.68
CCT3	GRPEL2	9606.ENSP00000295688	9606.ENSP00000329558	0.071	0	0	0	0.235	0.058	0	0.229	0.415
CCT3	PGK1	9606.ENSP00000295688	9606.ENSP00000362413	0	0	0	0	0.145	0.062	0	0.33	0.416
CCT3	RFWD2	9606.ENSP00000295688	9606.ENSP00000356641	0	0	0	0	0	0.45	0	0.043	0.451
CCT3	SLC25A33	9606.ENSP00000295688	9606.ENSP00000306328	0	0	0	0	0	0.059	0	0.578	0.586
CCT3	FBXL5	9606.ENSP00000295688	9606.ENSP00000344866	0	0	0	0	0	0	0.6	0	0.6
CCT3	GNG12	9606.ENSP00000295688	9606.ENSP00000360021	0	0	0	0	0	0	0.65	0.047	0.652
CCT3	HSPA9	9606.ENSP00000295688	9606.ENSP00000297185	0.047	0	0	0	0.42	0.176	0	0.331	0.655
CCT3	PA2G4	9606.ENSP00000295688	9606.ENSP00000302886	0.052	0	0	0	0.66	0	0	0.066	0.672
CCT3	HSF1	9606.ENSP00000295688	9606.ENSP00000431512	0	0	0	0	0.049	0	0.72	0.135	0.749
CCT3	PSMG1	9606.ENSP00000295688	9606.ENSP00000329915	0	0	0	0	0.18	0	0.9	0	0.914
CCT3	STK24	9606.ENSP00000295688	9606.ENSP00000365730	0	0	0	0	0.063	0.914	0	0	0.916
CCT3	STRN4	9606.ENSP00000295688	9606.ENSP00000375777	0	0	0	0	0	0.916	0	0	0.916
CCT3	PPP2R2C	9606.ENSP00000295688	9606.ENSP00000335083	0	0	0	0	0	0.992	0	0	0.992
CD276	CSF2	9606.ENSP00000320084	9606.ENSP00000296871	0	0	0	0	0	0	0	0.688	0.688
CDC23	PLK4	9606.ENSP00000378350	9606.ENSP00000270861	0	0	0	0	0.116	0.198	0	0.3	0.461
CDC23	RNF2	9606.ENSP00000378350	9606.ENSP00000356480	0	0	0	0	0	0	0.9	0	0.9
CDC23	OGT	9606.ENSP00000378350	9606.ENSP00000362824	0.12	0	0	0.547	0.203	0.212	0	0.08	0.41
CDC23	POLE3	9606.ENSP00000378350	9606.ENSP00000363286	0	0	0	0	0.115	0	0	0.358	0.407
CDC23	SKIL	9606.ENSP00000378350	9606.ENSP00000415243	0	0	0	0	0	0	0	0.445	0.445
CDC23	CDC27	9606.ENSP00000378350	9606.ENSP00000434614	0	0	0	0.606	0.234	0.998	0.9	0.995	0.999
CDC23	FZR1	9606.ENSP00000378350	9606.ENSP00000378529	0	0	0	0	0.083	0.999	0.8	0.748	0.999
CDC27	PLK4	9606.ENSP00000434614	9606.ENSP00000270861	0	0	0	0	0.186	0.175	0	0.395	0.558
CDC27	RAD21	9606.ENSP00000434614	9606.ENSP00000297338	0	0	0	0	0.479	0	0	0.304	0.622
CDC27	NUP98	9606.ENSP00000434614	9606.ENSP00000316032	0	0	0	0	0.112	0.282	0	0.162	0.42
CDC27	PPP2R2C	9606.ENSP00000434614	9606.ENSP00000335083	0	0	0	0	0	0.369	0	0.121	0.421
CDC27	CDC73	9606.ENSP00000434614	9606.ENSP00000356405	0	0	0	0	0.204	0.253	0	0.121	0.432
CDC27	RNF2	9606.ENSP00000434614	9606.ENSP00000356480	0	0	0	0	0.056	0.057	0.9	0.068	0.906
CDC27	TAF5	9606.ENSP00000434614	9606.ENSP00000358854	0	0	0	0	0.089	0.715	0	0.169	0.766
CDC27	FZR1	9606.ENSP00000434614	9606.ENSP00000378529	0	0	0	0	0.175	0.999	0.8	0.874	0.999
CDC27	SKIL	9606.ENSP00000434614	9606.ENSP00000415243	0	0	0	0	0.062	0.213	0	0.384	0.506
CDC27	PDLIM5	9606.ENSP00000434614	9606.ENSP00000480359	0	0	0	0	0	0	0	0.424	0.424
CDC27	HIST2H3PS2	9606.ENSP00000434614	9606.ENSP00000476960	0	0	0	0	0	0.132	0	0.371	0.431
CDC27	MYC	9606.ENSP00000434614	9606.ENSP00000479618	0	0	0	0	0	0.086	0	0.67	0.686
CDC73	XRN1	9606.ENSP00000356405	9606.ENSP00000264951	0	0	0	0	0.109	0.159	0	0.326	0.452
CDC73	RNF40	9606.ENSP00000356405	9606.ENSP00000325677	0	0	0	0	0.114	0.377	0.6	0.793	0.948
CDC73	JAG2	9606.ENSP00000356405	9606.ENSP00000328169	0	0	0	0	0	0	0	0.609	0.609
CDC73	WDR5	9606.ENSP00000356405	9606.ENSP00000351446	0	0	0	0	0.152	0.16	0	0.559	0.659
CDC73	TOP1	9606.ENSP00000356405	9606.ENSP00000354522	0	0	0	0	0.162	0.129	0	0.342	0.478
CDC73	HIST2H3PS2	9606.ENSP00000356405	9606.ENSP00000476960	0	0	0	0	0	0.062	0	0.577	0.586
CDC73	MYC	9606.ENSP00000356405	9606.ENSP00000479618	0	0	0	0	0	0.375	0	0.403	0.611
CDC73	TLE3	9606.ENSP00000356405	9606.ENSP00000452871	0	0	0	0	0.107	0	0.65	0.058	0.68
CDC73	TCEA1	9606.ENSP00000356405	9606.ENSP00000428426	0	0	0	0	0.103	0.362	0.6	0.73	0.929
CDV3	MRRF	9606.ENSP00000264993	9606.ENSP00000343867	0	0	0	0	0.073	0.484	0	0	0.501
CDV3	DP2	9606.ENSP00000264993	9606.ENSP00000420616	0	0	0	0	0	0	0	0.597	0.597
CDV3	HSPB8	9606.ENSP00000264993	9606.ENSP00000281938	0	0	0	0	0	0	0	0.6	0.6
CDV3	TIMM44	9606.ENSP00000264993	9606.ENSP00000270538	0	0	0	0	0	0.631	0	0	0.631
CDV3	DNAJB4	9606.ENSP00000264993	9606.ENSP00000359799	0	0	0	0	0.068	0	0	0.663	0.673
CDYL	RCOR1	9606.ENSP00000380718	9606.ENSP00000262241	0	0	0	0	0.076	0.071	0	0.537	0.568
CDYL	POGZ	9606.ENSP00000380718	9606.ENSP00000271715	0	0	0	0	0.099	0.244	0	0.395	0.552
CDYL	RERE	9606.ENSP00000380718	9606.ENSP00000338629	0	0	0	0	0	0	0	0.414	0.414
CDYL	HIST1H3J	9606.ENSP00000380718	9606.ENSP00000352252	0	0	0	0	0.048	0.437	0	0.074	0.46
CDYL	RBBP4	9606.ENSP00000380718	9606.ENSP00000362592	0	0	0	0	0.109	0.36	0	0.257	0.54
CDYL	PRDM7	9606.ENSP00000380718	9606.ENSP00000396732	0	0	0	0	0	0	0	0.404	0.404
CDYL	SOD2	9606.ENSP00000380718	9606.ENSP00000446252	0	0	0	0	0.064	0.347	0	0.142	0.429
CDYL	PHF21A	9606.ENSP00000380718	9606.ENSP00000398824	0	0	0	0	0.062	0.225	0	0.31	0.454
CDYL	HIST2H3PS2	9606.ENSP00000380718	9606.ENSP00000476960	0	0	0	0	0.048	0.252	0	0.497	0.611
CELSR2	DAAM1	9606.ENSP00000271332	9606.ENSP00000378557	0	0	0	0	0.049	0.132	0	0.375	0.439
CELSR2	GRINA	9606.ENSP00000271332	9606.ENSP00000314380	0	0	0	0	0.062	0	0	0.456	0.468
CELSR2	MIA3	9606.ENSP00000271332	9606.ENSP00000340900	0	0	0	0	0	0	0	0.509	0.509
CELSR2	FJX1	9606.ENSP00000271332	9606.ENSP00000400223	0	0	0	0	0.089	0.154	0	0.43	0.523
CELSR2	MEGF6	9606.ENSP00000271332	9606.ENSP00000348982	0	0	0	0	0.08	0	0	0.513	0.533
CELSR2	FZD6	9606.ENSP00000271332	9606.ENSP00000351605	0	0	0	0	0.055	0.213	0	0.508	0.602
CERS6	F11R	9606.ENSP00000376453	9606.ENSP00000357005	0	0	0	0	0	0	0	0.452	0.452
CERS6	ELOVL5	9606.ENSP00000376453	9606.ENSP00000359956	0	0	0	0	0.066	0.134	0	0.318	0.4
CERS6	UGCG	9606.ENSP00000376453	9606.ENSP00000363397	0	0	0	0	0.062	0	0.9	0.685	0.967
CERS6	ELOVL6	9606.ENSP00000376453	9606.ENSP00000378105	0	0	0	0	0.066	0.102	0	0.426	0.477
CHEK1	MYBL2	9606.ENSP00000388648	9606.ENSP00000217026	0	0	0	0	0.345	0	0	0.296	0.52
CHEK1	RAD51AP1	9606.ENSP00000388648	9606.ENSP00000228843	0	0	0	0	0.767	0	0	0.287	0.827
CHEK1	UNG	9606.ENSP00000388648	9606.ENSP00000242576	0	0	0	0	0.504	0.144	0	0.401	0.724
CHEK1	LMNB1	9606.ENSP00000388648	9606.ENSP00000261366	0	0	0	0	0.346	0	0	0.288	0.514
CHEK1	POLD3	9606.ENSP00000388648	9606.ENSP00000263681	0	0	0	0	0.173	0.523	0	0.401	0.743
CHEK1	PLK4	9606.ENSP00000388648	9606.ENSP00000270861	0	0	0	0.658	0.753	0	0	0.499	0.793
CHEK1	RAD21	9606.ENSP00000388648	9606.ENSP00000297338	0	0	0	0	0.063	0.104	0	0.506	0.549
CHEK1	KIAA1875	9606.ENSP00000388648	9606.ENSP00000320648	0	0	0	0	0.231	0	0	0.303	0.441
CHEK1	SLX1B	9606.ENSP00000388648	9606.ENSP00000328940	0	0	0	0	0.066	0	0	0.515	0.528
CHEK1	USP1	9606.ENSP00000388648	9606.ENSP00000343526	0	0	0	0	0.194	0	0	0.548	0.62
CHEK1	UBE2I	9606.ENSP00000388648	9606.ENSP00000348056	0	0	0	0	0	0.144	0	0.381	0.448
CHEK1	REV3L	9606.ENSP00000388648	9606.ENSP00000351697	0	0	0	0	0.101	0.225	0	0.526	0.641
CHEK1	HIST1H3J	9606.ENSP00000388648	9606.ENSP00000352252	0	0	0	0	0.087	0.298	0	0.26	0.484
CHEK1	TOP1	9606.ENSP00000388648	9606.ENSP00000354522	0	0	0	0	0.062	0.205	0	0.82	0.854
CHEK1	DTL	9606.ENSP00000388648	9606.ENSP00000355958	0	0	0	0	0.845	0.487	0	0.711	0.975
CHEK1	MDM4	9606.ENSP00000388648	9606.ENSP00000356150	0	0	0	0	0	0.488	0	0.512	0.739
CHEK1	MCL1	9606.ENSP00000388648	9606.ENSP00000358022	0	0	0	0	0	0	0	0.493	0.493
CHEK1	NRAS	9606.ENSP00000388648	9606.ENSP00000358548	0	0	0	0	0.141	0.142	0	0.295	0.435
CHEK1	NDC1	9606.ENSP00000388648	9606.ENSP00000360483	0	0	0	0	0.532	0	0	0	0.532
CHEK1	SRPK1	9606.ENSP00000388648	9606.ENSP00000362931	0	0	0	0	0.14	0.22	0	0.293	0.484
CHEK1	RAD1	9606.ENSP00000388648	9606.ENSP00000371469	0	0	0	0	0.124	0.261	0.9	0.679	0.976
CHEK1	FZR1	9606.ENSP00000388648	9606.ENSP00000378529	0	0	0	0	0.152	0.292	0	0.414	0.617
CHEK1	SMEK2	9606.ENSP00000388648	9606.ENSP00000483228	0	0	0	0	0.049	0.104	0	0.428	0.47
CHEK1	PPP6C	9606.ENSP00000388648	9606.ENSP00000392147	0	0	0	0	0.062	0.184	0	0.433	0.528
CHEK1	MYC	9606.ENSP00000388648	9606.ENSP00000479618	0	0	0	0	0.084	0	0	0.621	0.638
CHEK1	HIST2H3PS2	9606.ENSP00000388648	9606.ENSP00000476960	0	0	0	0	0.062	0.153	0	0.704	0.744
CHKA	EPT1	9606.ENSP00000265689	9606.ENSP00000260585	0	0	0	0	0.064	0	0	0.565	0.576
CHKA	MYC	9606.ENSP00000265689	9606.ENSP00000479618	0	0	0	0	0	0	0	0.403	0.403
CHKA	TGFBR1	9606.ENSP00000265689	9606.ENSP00000364133	0	0	0	0	0.062	0.133	0	0.336	0.413
CHKA	PTDSS1	9606.ENSP00000265689	9606.ENSP00000430548	0	0	0	0	0	0	0	0.422	0.422
CHKA	POLD4	9606.ENSP00000265689	9606.ENSP00000311368	0	0	0	0	0	0	0	0.437	0.437
CIC	HSPA13	9606.ENSP00000458663	9606.ENSP00000285667	0	0	0	0	0	0	0	0.498	0.497
CIC	ETV5	9606.ENSP00000458663	9606.ENSP00000306894	0	0	0	0	0	0.078	0	0.393	0.416
CIC	ETV4	9606.ENSP00000458663	9606.ENSP00000321835	0	0	0	0	0	0.078	0	0.413	0.435
CIPC	HIVEP2	9606.ENSP00000355319	9606.ENSP00000356575	0	0	0	0	0.062	0	0	0.707	0.713
CLEC1B	PLAG1	9606.ENSP00000298527	9606.ENSP00000325546	0	0	0	0	0	0.058	0	0.686	0.692
CLIP3	MAPRE3	9606.ENSP00000353732	9606.ENSP00000233121	0	0	0	0	0.176	0.391	0	0.189	0.557
CLIP3	RBM48	9606.ENSP00000353732	9606.ENSP00000265732	0	0	0	0	0	0	0	0.405	0.405
CLIP3	TBC1D31	9606.ENSP00000353732	9606.ENSP00000287380	0	0	0	0	0	0.342	0	0.14	0.409
CNIH1	COL5A2	9606.ENSP00000216416	9606.ENSP00000364000	0	0	0	0	0	0	0	0.445	0.445
CNIH1	SERPINH1	9606.ENSP00000216416	9606.ENSP00000434412	0	0	0	0	0.062	0	0	0.453	0.465
CNIH1	HIGD1A	9606.ENSP00000216416	9606.ENSP00000398064	0	0	0	0	0.35	0	0	0.233	0.48
CNIH1	GOLPH3	9606.ENSP00000216416	9606.ENSP00000265070	0	0	0	0	0.141	0	0	0.504	0.555
CNIH1	COL8A1	9606.ENSP00000216416	9606.ENSP00000261037	0	0	0	0	0	0	0	0.567	0.567
CNIH1	TRAPPC2	9606.ENSP00000216416	9606.ENSP00000392495	0	0	0	0	0.063	0.103	0.6	0.073	0.646
CNIH1	SEC22A	9606.ENSP00000216416	9606.ENSP00000310521	0	0	0	0	0.05	0.078	0.6	0.13	0.654
CNIH1	LMAN1	9606.ENSP00000216416	9606.ENSP00000251047	0	0	0	0	0.062	0	0.6	0.298	0.713
CNIH1	TMED10	9606.ENSP00000216416	9606.ENSP00000303145	0	0	0	0	0.417	0.233	0.6	0.215	0.84
COG2	GOLPH3	9606.ENSP00000355629	9606.ENSP00000265070	0	0	0	0	0	0	0	0.453	0.453
COG2	TMED10	9606.ENSP00000355629	9606.ENSP00000303145	0	0	0	0	0.062	0	0.6	0	0.608
COG2	RAB6A	9606.ENSP00000355629	9606.ENSP00000311449	0	0	0	0	0.059	0	0.6	0.397	0.753
COG2	MRRF	9606.ENSP00000355629	9606.ENSP00000343867	0	0	0	0	0	0	0	0.646	0.646
COG2	EGLN1	9606.ENSP00000355629	9606.ENSP00000355601	0	0	0	0	0.064	0	0	0.395	0.41
COG2	POGK	9606.ENSP00000355629	9606.ENSP00000356849	0	0	0	0	0.088	0	0	0.389	0.419
COG2	MYC	9606.ENSP00000355629	9606.ENSP00000479618	0	0	0	0	0	0	0	0.459	0.459
COG2	COPZ2	9606.ENSP00000355629	9606.ENSP00000480707	0	0	0	0	0	0	0.6	0.189	0.661
COL11A1	COL1A1	9606.ENSP00000359114	9606.ENSP00000225964	0	0	0.43	0.852	0.27	0	0.72	0.669	0.819
COL11A1	LAMA4	9606.ENSP00000359114	9606.ENSP00000230538	0	0	0	0	0.096	0.102	0	0.405	0.475
COL11A1	PXDN	9606.ENSP00000359114	9606.ENSP00000252804	0	0	0	0	0.113	0.249	0	0.202	0.422
COL11A1	LAMC1	9606.ENSP00000359114	9606.ENSP00000258341	0	0	0	0	0.09	0.13	0	0.419	0.5
COL11A1	COL8A1	9606.ENSP00000359114	9606.ENSP00000261037	0	0	0.43	0.741	0.1	0	0.3	0.608	0.502
COL11A1	NID1	9606.ENSP00000359114	9606.ENSP00000264187	0	0	0	0	0.096	0.133	0	0.338	0.436
COL11A1	DDAH1	9606.ENSP00000359114	9606.ENSP00000284031	0	0	0	0	0.089	0	0	0.435	0.463
COL11A1	COL6A3	9606.ENSP00000359114	9606.ENSP00000295550	0	0	0	0.56	0.165	0	0.3	0.582	0.542
COL11A1	COL6A2	9606.ENSP00000359114	9606.ENSP00000300527	0	0	0	0.61	0.168	0.403	0.3	0.589	0.706
COL11A1	LEPREL1	9606.ENSP00000359114	9606.ENSP00000316881	0	0	0	0	0.064	0	0.6	0.194	0.672
COL11A1	FBN1	9606.ENSP00000359114	9606.ENSP00000325527	0	0	0	0	0.126	0.243	0	0.466	0.616
COL11A1	COL18A1	9606.ENSP00000359114	9606.ENSP00000347665	0	0	0	0.61	0.062	0	0.3	0.484	0.438
COL11A1	COL4A2	9606.ENSP00000359114	9606.ENSP00000353654	0	0	0.344	0.649	0.157	0.281	0.3	0.545	0.665
COL11A1	COL6A1	9606.ENSP00000359114	9606.ENSP00000355180	0	0	0	0.601	0.247	0	0.3	0.632	0.585
COL11A1	LEPREL2	9606.ENSP00000359114	9606.ENSP00000478600	0	0	0	0	0.064	0	0.6	0.107	0.636
COL11A1	SERPINH1	9606.ENSP00000359114	9606.ENSP00000434412	0	0	0	0	0.1	0.236	0.6	0.302	0.782
COL11A1	COL5A2	9606.ENSP00000359114	9606.ENSP00000364000	0	0	0.434	0.846	0.415	0.236	0.72	0.737	0.886
COL11A1	COL11A2	9606.ENSP00000359114	9606.ENSP00000363840	0	0	0.44	0.971	0.082	0	0.9	0.818	0.907
COL11A2	COL1A1	9606.ENSP00000363840	9606.ENSP00000225964	0	0	0.438	0.823	0.064	0	0.72	0.492	0.767
COL11A2	LAMC1	9606.ENSP00000363840	9606.ENSP00000258341	0	0	0	0	0.062	0.13	0	0.326	0.402
COL11A2	COL8A1	9606.ENSP00000363840	9606.ENSP00000261037	0	0	0.437	0.704	0.064	0	0.3	0.181	0.426
COL11A2	COL6A2	9606.ENSP00000363840	9606.ENSP00000300527	0	0	0	0.6	0.108	0.178	0.3	0.265	0.494
COL11A2	LEPREL1	9606.ENSP00000363840	9606.ENSP00000316881	0	0	0	0	0.049	0	0.6	0.253	0.691
COL11A2	COL18A1	9606.ENSP00000363840	9606.ENSP00000347665	0	0	0	0.597	0.088	0	0.3	0.375	0.428
COL11A2	COL4A2	9606.ENSP00000363840	9606.ENSP00000353654	0	0	0.396	0.657	0.062	0.155	0.3	0.338	0.529
COL11A2	COL6A1	9606.ENSP00000363840	9606.ENSP00000355180	0	0	0	0.595	0.128	0	0.3	0.509	0.489
COL11A2	ELOVL5	9606.ENSP00000363840	9606.ENSP00000359956	0	0	0	0	0.062	0	0	0.436	0.449
COL11A2	HSD17B8	9606.ENSP00000363840	9606.ENSP00000363794	0	0	0	0	0	0	0	0.742	0.742
COL11A2	ZBTB9	9606.ENSP00000363840	9606.ENSP00000378503	0	0	0	0	0	0.057	0	0.494	0.502
COL11A2	SERPINH1	9606.ENSP00000363840	9606.ENSP00000434412	0	0	0	0	0.064	0.182	0.6	0.081	0.68
COL11A2	LEPREL2	9606.ENSP00000363840	9606.ENSP00000478600	0	0	0	0	0.049	0	0.6	0.281	0.702
COL11A2	COL5A2	9606.ENSP00000363840	9606.ENSP00000364000	0	0	0.44	0.814	0.061	0	0.72	0.642	0.776
COL18A1	MYBL2	9606.ENSP00000347665	9606.ENSP00000217026	0	0	0	0	0	0	0	0.416	0.416
COL18A1	COL1A1	9606.ENSP00000347665	9606.ENSP00000225964	0	0	0	0.616	0.16	0	0.3	0.484	0.496
COL18A1	LAMC1	9606.ENSP00000347665	9606.ENSP00000258341	0	0	0	0	0.105	0	0.6	0.177	0.679
COL18A1	TIMP2	9606.ENSP00000347665	9606.ENSP00000262768	0	0	0	0	0.088	0	0	0.478	0.504
COL18A1	NID1	9606.ENSP00000347665	9606.ENSP00000264187	0	0	0	0	0.148	0	0	0.757	0.784
COL18A1	COL6A3	9606.ENSP00000347665	9606.ENSP00000295550	0	0	0	0.561	0.085	0	0.3	0.366	0.431
COL18A1	COL6A2	9606.ENSP00000347665	9606.ENSP00000300527	0	0	0	0.596	0.317	0	0.3	0.564	0.611
COL18A1	LEPREL1	9606.ENSP00000347665	9606.ENSP00000316881	0	0	0	0	0	0	0.6	0.048	0.602
COL18A1	FGFR2	9606.ENSP00000347665	9606.ENSP00000410294	0	0	0	0	0.062	0	0	0.456	0.468
COL18A1	COL5A2	9606.ENSP00000347665	9606.ENSP00000364000	0	0	0	0.598	0.145	0	0.3	0.484	0.491
COL18A1	COL6A1	9606.ENSP00000347665	9606.ENSP00000355180	0	0	0	0.591	0.23	0	0.3	0.465	0.54
COL18A1	COL4A2	9606.ENSP00000347665	9606.ENSP00000353654	0	0	0	0.575	0.192	0	0.3	0.749	0.595
COL18A1	LEPREL2	9606.ENSP00000347665	9606.ENSP00000478600	0	0	0	0	0	0	0.6	0	0.6
COL18A1	SERPINH1	9606.ENSP00000347665	9606.ENSP00000434412	0	0	0	0	0.161	0	0.6	0.17	0.697
COL18A1	CTSS	9606.ENSP00000347665	9606.ENSP00000357981	0	0	0	0	0	0	0.9	0.063	0.902
COL1A1	MIA3	9606.ENSP00000225964	9606.ENSP00000340900	0	0	0	0	0	0	0	0.434	0.434
COL1A1	GJA1	9606.ENSP00000225964	9606.ENSP00000282561	0	0	0	0	0.159	0	0	0.374	0.451
COL1A1	PXDN	9606.ENSP00000225964	9606.ENSP00000252804	0	0	0	0	0.292	0.18	0	0.139	0.457
COL1A1	IGFBP5	9606.ENSP00000225964	9606.ENSP00000233813	0	0	0	0	0.284	0	0	0.336	0.504
COL1A1	LAMA4	9606.ENSP00000225964	9606.ENSP00000230538	0	0	0	0	0.16	0.102	0	0.414	0.519
COL1A1	TGFBR1	9606.ENSP00000225964	9606.ENSP00000364133	0	0	0	0	0	0.056	0	0.523	0.53
COL1A1	PPARG	9606.ENSP00000225964	9606.ENSP00000287820	0	0	0	0	0	0.056	0	0.533	0.54
COL1A1	COL8A1	9606.ENSP00000225964	9606.ENSP00000261037	0	0	0.433	0.708	0.161	0	0.3	0.538	0.542
COL1A1	TNFRSF11B	9606.ENSP00000225964	9606.ENSP00000297350	0	0	0	0	0.123	0	0	0.56	0.597
COL1A1	TIMP2	9606.ENSP00000225964	9606.ENSP00000262768	0	0	0	0	0.118	0	0	0.575	0.61
COL1A1	LAMC1	9606.ENSP00000225964	9606.ENSP00000258341	0	0	0	0	0.21	0.13	0	0.499	0.626
COL1A1	LEPREL2	9606.ENSP00000225964	9606.ENSP00000478600	0	0	0	0	0.066	0.043	0.6	0.107	0.638
COL1A1	TGFBI	9606.ENSP00000225964	9606.ENSP00000416330	0	0	0	0	0.23	0.263	0	0.428	0.647
COL1A1	NID1	9606.ENSP00000225964	9606.ENSP00000264187	0	0	0	0	0.23	0.34	0	0.403	0.67
COL1A1	TGFB3	9606.ENSP00000225964	9606.ENSP00000238682	0	0	0	0	0.172	0.08	0	0.607	0.675
COL1A1	LEPREL1	9606.ENSP00000225964	9606.ENSP00000316881	0	0	0	0	0.065	0	0.6	0.264	0.7
COL1A1	ITGA7	9606.ENSP00000225964	9606.ENSP00000452120	0	0	0	0	0.091	0	0.6	0.267	0.71
COL1A1	PTK2	9606.ENSP00000225964	9606.ENSP00000341189	0	0	0	0	0.054	0	0.6	0.296	0.71
COL1A1	SMAD2	9606.ENSP00000225964	9606.ENSP00000262160	0	0	0	0	0	0.259	0	0.664	0.74
COL1A1	SP1	9606.ENSP00000225964	9606.ENSP00000329357	0	0	0	0	0	0.282	0	0.676	0.757
COL1A1	COL4A2	9606.ENSP00000225964	9606.ENSP00000353654	0	0	0.378	0.698	0.509	0.155	0.3	0.664	0.773
COL1A1	FBN1	9606.ENSP00000225964	9606.ENSP00000325527	0	0	0	0	0.601	0.135	0	0.621	0.858
COL1A1	COL6A3	9606.ENSP00000225964	9606.ENSP00000295550	0	0	0	0.574	0.768	0	0.3	0.702	0.88
COL1A1	SERPINH1	9606.ENSP00000225964	9606.ENSP00000434412	0	0	0	0	0.4	0.183	0.6	0.665	0.925
COL1A1	COL6A2	9606.ENSP00000225964	9606.ENSP00000300527	0	0	0	0.602	0.882	0.178	0.3	0.742	0.948
COL1A1	COL6A1	9606.ENSP00000225964	9606.ENSP00000355180	0	0	0	0.596	0.914	0	0.3	0.735	0.956
COL1A1	COL5A2	9606.ENSP00000225964	9606.ENSP00000364000	0	0	0.444	0.949	0.94	0	0.72	0.796	0.983
COL4A2	LAMA4	9606.ENSP00000353654	9606.ENSP00000230538	0	0	0	0	0.193	0.102	0	0.484	0.593
COL4A2	PXDN	9606.ENSP00000353654	9606.ENSP00000252804	0	0	0	0	0.317	0.164	0	0.302	0.567
COL4A2	LAMC1	9606.ENSP00000353654	9606.ENSP00000258341	0	0	0	0	0.299	0.147	0	0.623	0.755
COL4A2	COL8A1	9606.ENSP00000353654	9606.ENSP00000261037	0	0	0.392	0.683	0.098	0	0.54	0.587	0.686
COL4A2	NID1	9606.ENSP00000353654	9606.ENSP00000264187	0	0	0	0	0.3	0.144	0	0.638	0.764
COL4A2	COL6A3	9606.ENSP00000353654	9606.ENSP00000295550	0	0	0	0.547	0.198	0	0.3	0.587	0.566
COL4A2	COL6A2	9606.ENSP00000353654	9606.ENSP00000300527	0	0	0	0.575	0.313	0.162	0.3	0.636	0.677
COL4A2	LEPREL1	9606.ENSP00000353654	9606.ENSP00000316881	0	0	0	0	0.062	0	0.6	0.084	0.626
COL4A2	FBN1	9606.ENSP00000353654	9606.ENSP00000325527	0	0	0	0	0.239	0.109	0	0.372	0.537
COL4A2	PTK2	9606.ENSP00000353654	9606.ENSP00000341189	0	0	0	0	0.077	0	0.6	0.251	0.699
COL4A2	TGFBI	9606.ENSP00000353654	9606.ENSP00000416330	0	0	0	0	0.17	0.263	0	0.335	0.558
COL4A2	LEPREL2	9606.ENSP00000353654	9606.ENSP00000478600	0	0	0	0	0.062	0	0.6	0.084	0.626
COL4A2	COL6A1	9606.ENSP00000353654	9606.ENSP00000355180	0	0	0	0.573	0.35	0	0.3	0.658	0.656
COL4A2	ITGA7	9606.ENSP00000353654	9606.ENSP00000452120	0	0	0	0	0.119	0	0.6	0.427	0.78
COL4A2	COL5A2	9606.ENSP00000353654	9606.ENSP00000364000	0	0	0.397	0.692	0.405	0.339	0.3	0.609	0.783
COL4A2	SERPINH1	9606.ENSP00000353654	9606.ENSP00000434412	0	0	0	0	0.337	0.547	0.6	0.4	0.918
COL5A2	LAMA4	9606.ENSP00000364000	9606.ENSP00000230538	0	0	0	0	0.213	0.102	0	0.373	0.518
COL5A2	TGFB3	9606.ENSP00000364000	9606.ENSP00000238682	0	0	0	0	0.112	0.08	0	0.342	0.416
COL5A2	PXDN	9606.ENSP00000364000	9606.ENSP00000252804	0	0	0	0	0.265	0.402	0	0.106	0.573
COL5A2	EFR3A	9606.ENSP00000364000	9606.ENSP00000254624	0	0	0	0	0	0	0	0.648	0.648
COL5A2	LAMC1	9606.ENSP00000364000	9606.ENSP00000258341	0	0	0	0	0.2	0.13	0	0.407	0.551
COL5A2	COL8A1	9606.ENSP00000364000	9606.ENSP00000261037	0	0	0.44	0.712	0.143	0	0.3	0.578	0.538
COL5A2	NID1	9606.ENSP00000364000	9606.ENSP00000264187	0	0	0	0	0.236	0.133	0	0.402	0.57
COL5A2	COL6A3	9606.ENSP00000364000	9606.ENSP00000295550	0	0	0	0.561	0.597	0	0.3	0.749	0.801
COL5A2	COL6A2	9606.ENSP00000364000	9606.ENSP00000300527	0	0	0	0.592	0.366	0.178	0.3	0.675	0.71
COL5A2	LEPREL1	9606.ENSP00000364000	9606.ENSP00000316881	0	0	0	0	0.065	0	0.6	0.073	0.623
COL5A2	FBN1	9606.ENSP00000364000	9606.ENSP00000325527	0	0	0	0	0.646	0.135	0	0.61	0.87
COL5A2	COL6A1	9606.ENSP00000364000	9606.ENSP00000355180	0	0	0	0.591	0.517	0	0.3	0.686	0.744
COL5A2	LEPREL2	9606.ENSP00000364000	9606.ENSP00000478600	0	0	0	0	0.065	0	0.6	0.074	0.623
COL5A2	SERPINH1	9606.ENSP00000364000	9606.ENSP00000434412	0	0	0	0	0.299	0.344	0.6	0.42	0.879
COL6A1	FKTN	9606.ENSP00000355180	9606.ENSP00000223528	0	0	0	0	0	0	0	0.4	0.4
COL6A1	LAMA4	9606.ENSP00000355180	9606.ENSP00000230538	0	0	0	0	0.159	0.102	0	0.47	0.565
COL6A1	LAMC1	9606.ENSP00000355180	9606.ENSP00000258341	0	0	0	0	0.162	0.102	0	0.421	0.526
COL6A1	COL8A1	9606.ENSP00000355180	9606.ENSP00000261037	0	0	0	0.639	0.246	0	0.3	0.582	0.561
COL6A1	TIMP2	9606.ENSP00000355180	9606.ENSP00000262768	0	0	0	0	0.187	0	0	0.337	0.438
COL6A1	NID1	9606.ENSP00000355180	9606.ENSP00000264187	0	0	0	0	0.239	0.099	0	0.331	0.502
COL6A1	GJA1	9606.ENSP00000355180	9606.ENSP00000282561	0	0	0	0	0.184	0	0	0.307	0.41
COL6A1	COL6A3	9606.ENSP00000355180	9606.ENSP00000295550	0	0	0	0.66	0.855	0	0.9	0.952	0.989
COL6A1	COL6A2	9606.ENSP00000355180	9606.ENSP00000300527	0	0	0	0.828	0.964	0	0.9	0.955	0.996
COL6A1	LEPREL1	9606.ENSP00000355180	9606.ENSP00000316881	0	0	0	0	0.081	0	0.6	0.167	0.667
COL6A1	FBN1	9606.ENSP00000355180	9606.ENSP00000325527	0	0	0	0	0.34	0.076	0	0.51	0.675
COL6A1	PTK2	9606.ENSP00000355180	9606.ENSP00000341189	0	0	0	0	0.072	0	0.6	0.121	0.645
COL6A1	DMD	9606.ENSP00000355180	9606.ENSP00000354923	0	0	0	0	0	0	0	0.435	0.435
COL6A1	TGFBI	9606.ENSP00000355180	9606.ENSP00000416330	0	0	0	0	0.179	0.103	0	0.426	0.54
COL6A1	LEPREL2	9606.ENSP00000355180	9606.ENSP00000478600	0	0	0	0	0.084	0	0.6	0.064	0.627
COL6A1	ITGA7	9606.ENSP00000355180	9606.ENSP00000452120	0	0	0	0	0.122	0	0.6	0.396	0.769
COL6A1	SERPINH1	9606.ENSP00000355180	9606.ENSP00000434412	0	0	0	0	0.259	0.059	0.6	0.309	0.781
COL6A2	LAMA4	9606.ENSP00000300527	9606.ENSP00000230538	0	0	0	0	0.151	0.102	0	0.518	0.601
COL6A2	LAMC1	9606.ENSP00000300527	9606.ENSP00000258341	0	0	0	0	0.146	0.102	0	0.417	0.514
COL6A2	COL8A1	9606.ENSP00000300527	9606.ENSP00000261037	0	0	0	0.659	0.085	0	0.3	0.532	0.449
COL6A2	NID1	9606.ENSP00000300527	9606.ENSP00000264187	0	0	0	0	0.232	0.099	0	0.351	0.512
COL6A2	COL6A3	9606.ENSP00000300527	9606.ENSP00000295550	0	0	0	0.657	0.861	0	0.9	0.947	0.99
COL6A2	COPZ2	9606.ENSP00000300527	9606.ENSP00000480707	0	0	0	0	0.166	0	0	0.321	0.41
COL6A2	CRELD1	9606.ENSP00000300527	9606.ENSP00000321856	0	0	0	0	0	0	0	0.424	0.424
COL6A2	DMD	9606.ENSP00000300527	9606.ENSP00000354923	0	0	0	0	0	0	0	0.5	0.499
COL6A2	TGFBI	9606.ENSP00000300527	9606.ENSP00000416330	0	0	0	0	0.231	0.103	0	0.399	0.549
COL6A2	LEPREL2	9606.ENSP00000300527	9606.ENSP00000478600	0	0	0	0	0.066	0	0.6	0	0.61
COL6A2	PTK2	9606.ENSP00000300527	9606.ENSP00000341189	0	0	0	0	0	0	0.6	0.114	0.63
COL6A2	FBN1	9606.ENSP00000300527	9606.ENSP00000325527	0	0	0	0	0.298	0.076	0	0.481	0.634
COL6A2	LEPREL1	9606.ENSP00000300527	9606.ENSP00000316881	0	0	0	0	0.065	0	0.6	0.153	0.655
COL6A2	ITGA7	9606.ENSP00000300527	9606.ENSP00000452120	0	0	0	0	0.101	0	0.6	0.378	0.756
COL6A2	SERPINH1	9606.ENSP00000300527	9606.ENSP00000434412	0	0	0	0	0.256	0.059	0.6	0.45	0.825
COL6A3	LAMA4	9606.ENSP00000295550	9606.ENSP00000230538	0	0	0	0	0.174	0.102	0	0.512	0.606
COL6A3	ID2	9606.ENSP00000295550	9606.ENSP00000234091	0	0	0	0	0	0	0	0.642	0.642
COL6A3	VIL1	9606.ENSP00000295550	9606.ENSP00000248444	0	0	0	0	0	0	0	0.437	0.437
COL6A3	LAMC1	9606.ENSP00000295550	9606.ENSP00000258341	0	0	0	0	0.097	0.102	0	0.407	0.477
COL6A3	COL8A1	9606.ENSP00000295550	9606.ENSP00000261037	0	0	0	0.651	0.39	0	0.3	0.582	0.642
COL6A3	NID1	9606.ENSP00000295550	9606.ENSP00000264187	0	0	0	0	0.14	0.099	0	0.327	0.434
COL6A3	VWA1	9606.ENSP00000295550	9606.ENSP00000417185	0	0	0	0.609	0.155	0.076	0	0.72	0.411
COL6A3	DMD	9606.ENSP00000295550	9606.ENSP00000354923	0	0	0	0	0	0	0	0.446	0.446
COL6A3	TGFBI	9606.ENSP00000295550	9606.ENSP00000416330	0	0	0	0	0.196	0.103	0	0.392	0.523
COL6A3	PTK2	9606.ENSP00000295550	9606.ENSP00000341189	0	0	0	0	0	0	0.6	0.06	0.608
COL6A3	LEPREL2	9606.ENSP00000295550	9606.ENSP00000478600	0	0	0	0	0.062	0	0.6	0.067	0.619
COL6A3	FBN1	9606.ENSP00000295550	9606.ENSP00000325527	0	0	0	0	0.34	0.076	0	0.467	0.646
COL6A3	LEPREL1	9606.ENSP00000295550	9606.ENSP00000316881	0	0	0	0	0.062	0	0.6	0.243	0.691
COL6A3	ITGA7	9606.ENSP00000295550	9606.ENSP00000452120	0	0	0	0	0.062	0	0.6	0.325	0.724
COL6A3	SERPINH1	9606.ENSP00000295550	9606.ENSP00000434412	0	0	0	0	0.161	0.059	0.6	0.298	0.748
COL8A1	LAMA4	9606.ENSP00000261037	9606.ENSP00000230538	0	0	0	0	0.15	0	0	0.381	0.452
COL8A1	LEPREL2	9606.ENSP00000261037	9606.ENSP00000478600	0	0	0	0	0	0	0.6	0.188	0.661
COL8A1	LEPREL1	9606.ENSP00000261037	9606.ENSP00000316881	0	0	0	0	0	0	0.6	0.298	0.707
COL8A1	SERPINH1	9606.ENSP00000261037	9606.ENSP00000434412	0	0	0	0	0.087	0	0.6	0.375	0.752
COMMD7	PIAS4	9606.ENSP00000278980	9606.ENSP00000262971	0	0	0	0	0	0	0	0.414	0.414
COMMD7	EPAS1	9606.ENSP00000278980	9606.ENSP00000263734	0	0	0	0	0	0	0.6	0	0.6
COMMD7	DUSP23	9606.ENSP00000278980	9606.ENSP00000357087	0	0	0	0	0	0	0	0.417	0.417
COMMD7	WSB2	9606.ENSP00000278980	9606.ENSP00000409131	0	0	0	0	0	0	0.6	0	0.6
COMMD7	RFWD2	9606.ENSP00000278980	9606.ENSP00000356641	0	0	0	0	0	0	0.6	0	0.6
COMMD7	SOCS5	9606.ENSP00000278980	9606.ENSP00000305133	0	0	0	0	0	0	0.6	0	0.6
COMMD7	SPSB2	9606.ENSP00000278980	9606.ENSP00000428338	0	0	0	0	0	0	0.6	0	0.6
COMMD7	DTL	9606.ENSP00000278980	9606.ENSP00000355958	0	0	0	0	0.053	0	0.6	0	0.605
COMMD7	WDR5	9606.ENSP00000278980	9606.ENSP00000351446	0	0	0	0	0.072	0	0.6	0	0.612
COMMD7	DCUN1D1	9606.ENSP00000278980	9606.ENSP00000292782	0	0	0	0	0.076	0	0.6	0	0.614
COPZ2	TMED10	9606.ENSP00000480707	9606.ENSP00000303145	0	0	0	0	0.185	0.056	0.6	0.097	0.684
COPZ2	SEC22A	9606.ENSP00000480707	9606.ENSP00000310521	0	0	0	0	0.085	0.261	0	0.251	0.449
COPZ2	RASSF8	9606.ENSP00000480707	9606.ENSP00000384491	0	0	0	0	0	0	0	0.423	0.423
COTL1	MYO1E	9606.ENSP00000262428	9606.ENSP00000288235	0	0	0	0	0.065	0.253	0	0.38	0.529
COTL1	PLS3	9606.ENSP00000262428	9606.ENSP00000348163	0	0	0	0	0.11	0.368	0	0.285	0.562
CPPED1	YIF1B	9606.ENSP00000371193	9606.ENSP00000343435	0	0	0	0	0	0	0	0.415	0.415
CPPED1	PPP6C	9606.ENSP00000371193	9606.ENSP00000392147	0.053	0	0	0	0.066	0	0	0.378	0.402
CPPED1	ZNF525	9606.ENSP00000371193	9606.ENSP00000417696	0	0	0	0	0.062	0	0	0.391	0.404
CRACR2B	GNPTAB	9606.ENSP00000435299	9606.ENSP00000299314	0	0	0	0	0	0	0	0.545	0.545
CREB3L3	GOLPH3	9606.ENSP00000078445	9606.ENSP00000265070	0	0	0	0	0	0	0	0.657	0.657
CRELD1	SHROOM3	9606.ENSP00000321856	9606.ENSP00000296043	0	0	0	0	0	0	0	0.617	0.617
CRELD1	PSMG1	9606.ENSP00000321856	9606.ENSP00000329915	0	0	0	0	0	0	0	0.608	0.608
CRKL	RAP1B	9606.ENSP00000346300	9606.ENSP00000250559	0	0	0	0	0.063	0	0.9	0.384	0.937
CRKL	DOCK1	9606.ENSP00000346300	9606.ENSP00000280333	0	0	0	0	0.062	0.646	0.8	0.905	0.992
CRKL	TMEM168	9606.ENSP00000346300	9606.ENSP00000323068	0	0	0	0	0	0.17	0	0.444	0.519
CRKL	PTK2	9606.ENSP00000346300	9606.ENSP00000341189	0	0	0	0	0.064	0.466	0.9	0.429	0.967
CRKL	MEGF6	9606.ENSP00000346300	9606.ENSP00000348982	0	0	0	0	0	0.216	0	0.461	0.559
CRKL	ITGA7	9606.ENSP00000346300	9606.ENSP00000452120	0	0	0	0	0	0.056	0.6	0.123	0.639
CRKL	YES1	9606.ENSP00000346300	9606.ENSP00000462468	0	0	0	0.585	0.062	0.167	0.65	0.382	0.746
CRKL	FGFR2	9606.ENSP00000346300	9606.ENSP00000410294	0	0	0	0	0.052	0.182	0.6	0.462	0.81
CRKL	NRAS	9606.ENSP00000346300	9606.ENSP00000358548	0	0	0	0	0.063	0	0.9	0.224	0.92
CS	RPIA	9606.ENSP00000342056	9606.ENSP00000283646	0	0	0	0	0	0	0	0.532	0.532
CS	PPARG	9606.ENSP00000342056	9606.ENSP00000287820	0	0	0	0	0	0.057	0	0.425	0.434
CS	HK2	9606.ENSP00000342056	9606.ENSP00000290573	0	0	0	0	0.095	0	0	0.648	0.668
CS	HSPA9	9606.ENSP00000342056	9606.ENSP00000297185	0	0	0	0	0.114	0.058	0.9	0.492	0.952
CS	GFM1	9606.ENSP00000342056	9606.ENSP00000419038	0.048	0	0	0	0.095	0.31	0	0.234	0.484
CS	TST	9606.ENSP00000342056	9606.ENSP00000385828	0	0	0	0	0.063	0	0	0.496	0.507
CS	TXNRD1	9606.ENSP00000342056	9606.ENSP00000434516	0.323	0	0	0	0.09	0.174	0	0.265	0.576
CS	PGK1	9606.ENSP00000342056	9606.ENSP00000362413	0	0	0	0	0.125	0	0	0.549	0.588
CS	SOD2	9606.ENSP00000342056	9606.ENSP00000446252	0.201	0	0	0	0.076	0.129	0	0.603	0.71
CS	GPI	9606.ENSP00000342056	9606.ENSP00000405573	0.051	0	0	0	0.087	0.13	0	0.705	0.748
CS	GOT1	9606.ENSP00000342056	9606.ENSP00000359539	0	0	0	0	0.103	0	0.8	0.35	0.873
CS	RIMKLB	9606.ENSP00000342056	9606.ENSP00000350136	0.157	0	0	0	0.147	0	0.8	0.232	0.874
CS	FH	9606.ENSP00000342056	9606.ENSP00000355518	0	0	0	0	0.652	0.156	0.8	0.893	0.992
CSF2	TGFB3	9606.ENSP00000296871	9606.ENSP00000238682	0	0	0	0	0	0	0	0.459	0.459
CSF2	IL9R	9606.ENSP00000296871	9606.ENSP00000244174	0	0	0	0	0	0	0.6	0.218	0.673
CSF2	PPARG	9606.ENSP00000296871	9606.ENSP00000287820	0	0	0	0	0	0	0	0.469	0.469
CSF2	MCL1	9606.ENSP00000296871	9606.ENSP00000358022	0	0	0	0	0	0	0	0.4	0.4
CSF2	TNFRSF11B	9606.ENSP00000296871	9606.ENSP00000297350	0	0	0	0	0	0	0	0.413	0.412
CSF2	KLRD1	9606.ENSP00000296871	9606.ENSP00000371333	0	0	0	0	0	0	0	0.459	0.459
CSF2	TFRC	9606.ENSP00000296871	9606.ENSP00000353224	0	0	0	0	0	0	0	0.464	0.463
CSF2	IRF7	9606.ENSP00000296871	9606.ENSP00000380697	0	0	0	0	0	0	0	0.471	0.471
CSF2	MYC	9606.ENSP00000296871	9606.ENSP00000479618	0	0	0	0	0	0	0	0.517	0.517
CSF2	FOS	9606.ENSP00000296871	9606.ENSP00000306245	0	0	0	0	0	0	0	0.518	0.518
CSF2	SIRPA	9606.ENSP00000296871	9606.ENSP00000382941	0	0	0	0	0	0	0	0.556	0.556
CSF2	RUNX1	9606.ENSP00000296871	9606.ENSP00000300305	0	0	0	0	0	0	0.9	0.188	0.915
CSF2	NRAS	9606.ENSP00000296871	9606.ENSP00000358548	0	0	0	0	0	0	0.9	0.34	0.931
CSPP1	PLK4	9606.ENSP00000262210	9606.ENSP00000270861	0	0	0	0	0	0.114	0	0.408	0.453
CTSH	LEPREL2	9606.ENSP00000220166	9606.ENSP00000478600	0	0	0	0	0	0	0	0.425	0.424
CTSH	LGMN	9606.ENSP00000220166	9606.ENSP00000376911	0	0	0	0	0.066	0	0	0.549	0.56
CTSH	LEPREL1	9606.ENSP00000220166	9606.ENSP00000316881	0	0	0	0	0	0	0	0.736	0.736
CTSS	THEMIS2	9606.ENSP00000357981	9606.ENSP00000363031	0	0	0	0	0.368	0	0	0.091	0.401
CTSS	LGMN	9606.ENSP00000357981	9606.ENSP00000376911	0	0	0	0	0.156	0	0.5	0.503	0.772
CXorf67	ZC3H7B	9606.ENSP00000342680	9606.ENSP00000345793	0	0	0	0	0	0	0	0.681	0.681
DAAM1	FNBP1L	9606.ENSP00000378557	9606.ENSP00000271234	0	0	0	0	0.062	0.303	0	0.345	0.534
DAAM1	MYO5B	9606.ENSP00000378557	9606.ENSP00000285039	0	0	0	0	0.086	0.213	0	0.256	0.418
DAAM1	PLS3	9606.ENSP00000378557	9606.ENSP00000348163	0	0	0	0	0.062	0.24	0	0.258	0.424
DAAM1	FZD6	9606.ENSP00000378557	9606.ENSP00000351605	0	0	0	0	0	0.103	0.65	0.42	0.802
DAAM1	ENAH	9606.ENSP00000378557	9606.ENSP00000355809	0	0	0	0	0.062	0.213	0	0.442	0.552
DAAM1	WDR1	9606.ENSP00000378557	9606.ENSP00000427687	0	0	0	0	0	0.103	0	0.403	0.441
DACT2	SMOC1	9606.ENSP00000355760	9606.ENSP00000355110	0	0	0	0	0	0	0	0.445	0.445
DACT2	TGFBR1	9606.ENSP00000355760	9606.ENSP00000364133	0	0	0	0	0.049	0.182	0	0.588	0.652
DAZAP1	TRA2B	9606.ENSP00000233078	9606.ENSP00000416959	0	0	0	0	0.069	0.149	0	0.329	0.422
DBN1	MAPRE3	9606.ENSP00000292385	9606.ENSP00000233121	0	0	0	0	0.062	0.316	0	0.986	0.99
DBN1	TJP1	9606.ENSP00000292385	9606.ENSP00000281537	0	0	0	0	0.065	0	0	0.39	0.405
DBN1	GJA1	9606.ENSP00000292385	9606.ENSP00000282561	0	0	0	0	0.076	0.161	0	0.987	0.989
DBN1	MYO1E	9606.ENSP00000292385	9606.ENSP00000288235	0	0	0	0	0.065	0.321	0	0.354	0.554
DBN1	SYNJ1	9606.ENSP00000292385	9606.ENSP00000409667	0	0	0	0	0.062	0.146	0	0.323	0.41
DBN1	WDR1	9606.ENSP00000292385	9606.ENSP00000427687	0	0	0	0	0.062	0.159	0	0.331	0.426
DBN1	TWF1	9606.ENSP00000292385	9606.ENSP00000449428	0	0	0	0	0.062	0.142	0	0.377	0.455
DBN1	PLS3	9606.ENSP00000292385	9606.ENSP00000348163	0	0	0	0	0.116	0.368	0	0.323	0.589
DCAF12	RFWD2	9606.ENSP00000355114	9606.ENSP00000356641	0	0	0	0	0.049	0	0.72	0	0.722
DCAF12	DTL	9606.ENSP00000355114	9606.ENSP00000355958	0	0	0	0	0.081	0	0.72	0.249	0.79
DCUN1D1	EPAS1	9606.ENSP00000292782	9606.ENSP00000263734	0	0	0	0	0	0	0.6	0	0.6
DCUN1D1	WDR5	9606.ENSP00000292782	9606.ENSP00000351446	0	0	0	0	0.056	0	0.6	0	0.606
DCUN1D1	DTL	9606.ENSP00000292782	9606.ENSP00000355958	0	0	0	0	0.053	0	0.6	0.052	0.609
DCUN1D1	RFWD2	9606.ENSP00000292782	9606.ENSP00000356641	0	0	0	0	0.062	0.058	0.6	0	0.615
DCUN1D1	INTS2	9606.ENSP00000292782	9606.ENSP00000414237	0	0	0	0	0.056	0	0	0.702	0.707
DDI2	NFE2L3	9606.ENSP00000417748	9606.ENSP00000056233	0	0	0	0	0	0	0	0.559	0.559
DDI2	NGLY1	9606.ENSP00000417748	9606.ENSP00000280700	0	0	0	0	0.062	0	0	0.77	0.775
DDI2	TTC4	9606.ENSP00000417748	9606.ENSP00000360329	0	0	0	0	0.049	0.681	0	0.043	0.684
DDI2	UBQLN1	9606.ENSP00000417748	9606.ENSP00000365576	0	0	0	0	0.062	0.242	0	0.538	0.643
DDX18	EIF5	9606.ENSP00000263239	9606.ENSP00000216554	0	0	0	0	0.181	0.059	0	0.299	0.412
DDX18	ODC1	9606.ENSP00000263239	9606.ENSP00000234111	0	0	0	0	0.144	0	0	0.416	0.478
DDX18	NIP7	9606.ENSP00000263239	9606.ENSP00000254940	0	0	0	0	0.896	0.946	0	0.368	0.996
DDX18	MYC	9606.ENSP00000263239	9606.ENSP00000479618	0	0	0	0	0.063	0.142	0	0.328	0.412
DDX18	SEH1L	9606.ENSP00000263239	9606.ENSP00000382779	0	0	0	0	0.193	0.059	0	0.296	0.419
DDX18	LRIF1	9606.ENSP00000263239	9606.ENSP00000358778	0	0	0	0	0	0	0	0.424	0.424
DDX18	MAX	9606.ENSP00000263239	9606.ENSP00000351490	0	0	0	0	0	0.057	0	0.537	0.544
DDX18	RAD21	9606.ENSP00000263239	9606.ENSP00000297338	0	0	0	0	0.154	0	0	0.505	0.564
DDX18	RPIA	9606.ENSP00000263239	9606.ENSP00000283646	0	0	0	0	0.652	0	0	0	0.652
DDX18	PA2G4	9606.ENSP00000263239	9606.ENSP00000302886	0.048	0	0	0	0.746	0.077	0	0.18	0.792
DDX18	TRMT11	9606.ENSP00000263239	9606.ENSP00000333934	0	0	0	0	0.831	0	0	0.053	0.833
DDX18	POLR1E	9606.ENSP00000263239	9606.ENSP00000367029	0	0	0	0	0.813	0.299	0	0	0.864
DDX18	RBM19	9606.ENSP00000263239	9606.ENSP00000442053	0	0	0	0	0.824	0.139	0	0.456	0.91
DDX18	DDX47	9606.ENSP00000263239	9606.ENSP00000350698	0	0	0.44	0.808	0.859	0.349	0	0.535	0.92
DDX18	PNO1	9606.ENSP00000263239	9606.ENSP00000263657	0	0	0	0	0.855	0.156	0	0.433	0.924
DDX18	NOC3L	9606.ENSP00000263239	9606.ENSP00000360412	0	0	0	0	0.881	0.813	0	0.101	0.978
DDX47	DHX35	9606.ENSP00000350698	9606.ENSP00000252011	0	0	0	0	0.108	0.161	0	0.366	0.484
DDX47	NIP7	9606.ENSP00000350698	9606.ENSP00000254940	0	0	0	0	0.827	0.233	0.9	0.296	0.989
DDX47	PNO1	9606.ENSP00000350698	9606.ENSP00000263657	0	0	0	0	0.825	0.156	0	0.086	0.853
DDX47	HSPA9	9606.ENSP00000350698	9606.ENSP00000297185	0	0	0	0	0.223	0.159	0	0.206	0.436
DDX47	PA2G4	9606.ENSP00000350698	9606.ENSP00000302886	0.048	0	0	0	0.482	0.077	0	0.055	0.512
DDX47	TRMT11	9606.ENSP00000350698	9606.ENSP00000333934	0	0	0	0	0.461	0	0	0.062	0.472
DDX47	HMG20A	9606.ENSP00000350698	9606.ENSP00000371133	0	0	0	0	0.062	0.078	0	0.364	0.402
DDX47	WISP3	9606.ENSP00000350698	9606.ENSP00000357655	0	0	0	0	0	0.414	0	0	0.414
DDX47	PPME1	9606.ENSP00000350698	9606.ENSP00000381461	0	0	0	0	0	0	0	0.424	0.424
DDX47	TRA2B	9606.ENSP00000350698	9606.ENSP00000416959	0	0	0	0	0.124	0.366	0	0.059	0.432
DDX47	POLR1E	9606.ENSP00000350698	9606.ENSP00000367029	0	0	0	0	0.508	0.077	0	0	0.526
DDX47	RBM19	9606.ENSP00000350698	9606.ENSP00000442053	0	0	0	0	0.652	0.139	0	0.068	0.696
DDX47	NOC3L	9606.ENSP00000350698	9606.ENSP00000360412	0	0	0	0	0.748	0.343	0	0.088	0.836
DHX35	NCBP2	9606.ENSP00000252011	9606.ENSP00000326806	0	0	0	0	0	0.345	0	0.138	0.411
DHX35	ITCH	9606.ENSP00000252011	9606.ENSP00000480499	0	0	0	0	0.072	0	0	0.397	0.417
DHX35	PPIL2	9606.ENSP00000252011	9606.ENSP00000334553	0	0	0	0	0.062	0.125	0	0.351	0.421
DHX35	TOP1	9606.ENSP00000252011	9606.ENSP00000354522	0	0	0	0	0.063	0.103	0	0.475	0.52
DHX35	MYO10	9606.ENSP00000252011	9606.ENSP00000421280	0	0	0	0	0.062	0.057	0	0.535	0.553
DHX35	TBC1D31	9606.ENSP00000252011	9606.ENSP00000287380	0	0	0	0	0.062	0	0	0.769	0.774
DLX3	FBXO45	9606.ENSP00000389870	9606.ENSP00000310332	0	0	0	0	0	0	0	0.559	0.559
DLX3	PEG10	9606.ENSP00000389870	9606.ENSP00000418944	0	0	0	0	0	0	0	0.439	0.439
DLX3	ITCH	9606.ENSP00000389870	9606.ENSP00000480499	0	0	0	0	0	0	0	0.451	0.451
DMD	FKTN	9606.ENSP00000354923	9606.ENSP00000223528	0	0	0	0	0.062	0	0	0.613	0.622
DMD	LAMA4	9606.ENSP00000354923	9606.ENSP00000230538	0	0	0	0	0.061	0	0.9	0.302	0.928
DMD	LAMC1	9606.ENSP00000354923	9606.ENSP00000258341	0	0	0	0	0	0	0.9	0.313	0.928
DMD	TJP1	9606.ENSP00000354923	9606.ENSP00000281537	0	0	0	0	0.085	0.076	0	0.563	0.599
DMD	GJA1	9606.ENSP00000354923	9606.ENSP00000282561	0	0	0	0	0.065	0	0	0.402	0.417
DMD	PAK2	9606.ENSP00000354923	9606.ENSP00000314067	0	0	0	0	0.062	0.058	0.9	0.043	0.904
DMD	SNTB2	9606.ENSP00000354923	9606.ENSP00000338191	0	0	0	0	0.054	0.738	0.54	0.808	0.975
DMD	PPL	9606.ENSP00000354923	9606.ENSP00000340510	0	0	0	0	0.062	0.136	0	0.414	0.483
DMD	PTK2	9606.ENSP00000354923	9606.ENSP00000341189	0	0	0	0	0.063	0.165	0.9	0.202	0.929
DMD	PDE5A	9606.ENSP00000354923	9606.ENSP00000347046	0	0	0	0	0.064	0	0	0.522	0.533
DMD	TRA2B	9606.ENSP00000354923	9606.ENSP00000416959	0	0	0	0	0	0.057	0	0.39	0.4
DMD	PDLIM5	9606.ENSP00000354923	9606.ENSP00000480359	0	0	0	0	0	0.35	0	0.148	0.423
DMD	INIP	9606.ENSP00000354923	9606.ENSP00000363360	0	0	0	0	0	0	0	0.424	0.424
DMD	ITGA7	9606.ENSP00000354923	9606.ENSP00000452120	0	0	0	0	0.064	0	0	0.556	0.567
DMD	PGM5	9606.ENSP00000354923	9606.ENSP00000379678	0	0	0	0	0.063	0.302	0.72	0.638	0.925
DNAJB4	TTLL12	9606.ENSP00000359799	9606.ENSP00000216129	0	0	0	0	0.046	0.657	0	0	0.658
DNAJB4	HSPB8	9606.ENSP00000359799	9606.ENSP00000281938	0	0	0	0	0.062	0.068	0	0.419	0.448
DNAJB4	HSPA13	9606.ENSP00000359799	9606.ENSP00000285667	0.042	0	0.427	0	0.143	0.23	0	0.183	0.65
DNAJB4	HSPA9	9606.ENSP00000359799	9606.ENSP00000297185	0.042	0	0.426	0	0.143	0.379	0	0.416	0.798
DNAJB4	GRPEL2	9606.ENSP00000359799	9606.ENSP00000329558	0.056	0	0	0	0.146	0.243	0	0.332	0.538
DNAJB4	HSF1	9606.ENSP00000359799	9606.ENSP00000431512	0	0	0	0	0.062	0.242	0	0.341	0.49
DOCK1	NTN1	9606.ENSP00000280333	9606.ENSP00000173229	0	0	0	0	0.063	0	0.9	0.431	0.942
DOCK1	MAPRE3	9606.ENSP00000280333	9606.ENSP00000233121	0	0	0	0	0.053	0	0	0.821	0.823
DOCK1	TANC1	9606.ENSP00000280333	9606.ENSP00000263635	0	0	0	0	0.113	0.213	0	0.258	0.437
DOCK1	FGD4	9606.ENSP00000280333	9606.ENSP00000394487	0	0	0	0	0	0.384	0	0.076	0.406
DOCK1	PDLIM5	9606.ENSP00000280333	9606.ENSP00000480359	0	0	0	0	0.081	0.368	0	0.107	0.436
DOCK1	MAGI1	9606.ENSP00000280333	9606.ENSP00000385450	0	0	0	0	0.145	0.061	0	0.359	0.44
DOCK1	SRGAP1	9606.ENSP00000280333	9606.ENSP00000347198	0	0	0	0	0.064	0.385	0	0.271	0.544
DOCK1	YES1	9606.ENSP00000280333	9606.ENSP00000462468	0	0	0	0	0.107	0.057	0.9	0.135	0.917
DOCK1	PTK2	9606.ENSP00000280333	9606.ENSP00000341189	0	0	0	0	0.117	0.27	0.9	0.622	0.972
DOCK11	FGD4	9606.ENSP00000276202	9606.ENSP00000394487	0	0	0	0	0	0.076	0	0.42	0.441
DP2	PANK3	9606.ENSP00000420616	9606.ENSP00000239231	0	0	0	0	0	0	0	0.511	0.511
DTL	MYBL2	9606.ENSP00000355958	9606.ENSP00000217026	0	0	0	0	0.565	0	0	0.233	0.653
DTL	RAD51AP1	9606.ENSP00000355958	9606.ENSP00000228843	0	0	0	0	0.786	0	0	0.048	0.788
DTL	UNG	9606.ENSP00000355958	9606.ENSP00000242576	0	0	0	0	0.318	0	0	0.159	0.402
DTL	LMNB1	9606.ENSP00000355958	9606.ENSP00000261366	0	0	0	0	0.559	0	0	0	0.559
DTL	POLD3	9606.ENSP00000355958	9606.ENSP00000263681	0	0	0	0	0.175	0	0.6	0.047	0.658
DTL	PLK4	9606.ENSP00000355958	9606.ENSP00000270861	0	0	0	0	0.738	0	0	0.064	0.744
DTL	POLD4	9606.ENSP00000355958	9606.ENSP00000311368	0	0	0	0	0.064	0.27	0.6	0.391	0.811
DTL	USP1	9606.ENSP00000355958	9606.ENSP00000343526	0	0	0	0	0.229	0	0.65	0.368	0.814
DTL	WDR5	9606.ENSP00000355958	9606.ENSP00000351446	0	0	0	0.612	0.125	0.128	0.9	0.299	0.925
DTL	NDC1	9606.ENSP00000355958	9606.ENSP00000360483	0	0	0	0	0.352	0	0	0.151	0.427
DTL	POLE3	9606.ENSP00000355958	9606.ENSP00000363286	0	0	0	0	0.109	0	0.6	0	0.628
DTL	RFWD2	9606.ENSP00000355958	9606.ENSP00000356641	0	0	0	0	0.062	0	0.9	0.061	0.904
DTL	FBXO11	9606.ENSP00000355958	9606.ENSP00000384823	0	0	0	0	0.062	0.486	0	0.874	0.934
DTX1	SPEN	9606.ENSP00000257600	9606.ENSP00000364912	0	0	0	0	0	0	0	0.459	0.459
DTX1	JAG2	9606.ENSP00000257600	9606.ENSP00000328169	0	0	0	0	0.062	0.335	0	0.553	0.696
DTX1	ITCH	9606.ENSP00000257600	9606.ENSP00000480499	0	0	0	0	0	0.601	0.6	0.502	0.913
DUSP15	MYRF	9606.ENSP00000341658	9606.ENSP00000278836	0	0	0	0	0.062	0	0	0.411	0.424
DUSP15	DUSP23	9606.ENSP00000341658	9606.ENSP00000357087	0	0	0	0	0	0.056	0	0.69	0.694
DUSP23	PLK4	9606.ENSP00000357087	9606.ENSP00000270861	0	0	0	0	0.064	0.408	0	0.196	0.515
ECE2	PRKCE	9606.ENSP00000384223	9606.ENSP00000306124	0	0	0	0	0	0	0	0.486	0.485
ECE2	EDNRA	9606.ENSP00000384223	9606.ENSP00000315011	0	0	0	0	0	0	0	0.657	0.657
ECE2	METTL10	9606.ENSP00000384223	9606.ENSP00000357829	0	0	0	0	0	0	0	0.703	0.703
EDNRA	OXR1	9606.ENSP00000315011	9606.ENSP00000405424	0	0	0	0	0	0	0	0.422	0.422
EDNRA	TST	9606.ENSP00000315011	9606.ENSP00000385828	0	0	0	0	0	0	0	0.475	0.475
EDNRA	PDE5A	9606.ENSP00000315011	9606.ENSP00000347046	0	0	0	0	0.065	0.064	0	0.564	0.585
EDNRA	MCL1	9606.ENSP00000315011	9606.ENSP00000358022	0	0	0	0	0	0.684	0	0.069	0.693
EFNA1	RASA1	9606.ENSP00000357392	9606.ENSP00000274376	0	0	0	0	0	0	0.8	0.209	0.835
EFNA1	PTK2	9606.ENSP00000357392	9606.ENSP00000341189	0	0	0	0	0	0	0.9	0.315	0.928
EFNA1	FGFR2	9606.ENSP00000357392	9606.ENSP00000410294	0	0	0	0	0.062	0	0.6	0.101	0.633
EFNA1	YES1	9606.ENSP00000357392	9606.ENSP00000462468	0	0	0	0	0.062	0.148	0.9	0.053	0.914
EFR3A	FAM181A	9606.ENSP00000254624	9606.ENSP00000267594	0	0	0	0	0	0	0	0.407	0.407
EFR3A	SACM1L	9606.ENSP00000254624	9606.ENSP00000373713	0	0	0	0	0.101	0	0	0.386	0.424
EFR3A	TCEA1	9606.ENSP00000254624	9606.ENSP00000428426	0	0	0	0	0	0	0	0.431	0.431
EGLN1	PYGL	9606.ENSP00000355601	9606.ENSP00000216392	0	0	0	0	0	0.4	0	0.076	0.422
EGLN1	TMEM127	9606.ENSP00000355601	9606.ENSP00000258439	0	0	0	0	0.062	0	0	0.681	0.687
EGLN1	EPAS1	9606.ENSP00000355601	9606.ENSP00000263734	0	0	0	0	0.065	0.906	0.9	0.854	0.998
EGLN1	LIMD1	9606.ENSP00000355601	9606.ENSP00000273317	0	0	0	0	0	0.486	0.6	0.95	0.988
EGLN1	HK2	9606.ENSP00000355601	9606.ENSP00000290573	0	0	0	0	0	0	0	0.473	0.473
EGLN1	HSPA9	9606.ENSP00000355601	9606.ENSP00000297185	0	0	0	0	0	0	0	0.429	0.429
EGLN1	SIAH1	9606.ENSP00000355601	9606.ENSP00000349156	0	0	0	0	0.062	0	0	0.435	0.447
EGLN1	FH	9606.ENSP00000355601	9606.ENSP00000355518	0	0	0	0	0.076	0	0	0.509	0.526
EGLN1	PGK1	9606.ENSP00000355601	9606.ENSP00000362413	0	0	0	0	0.062	0	0	0.42	0.432
EGLN1	MYC	9606.ENSP00000355601	9606.ENSP00000479618	0	0	0	0	0	0	0	0.466	0.466
EGLN1	RHOBTB3	9606.ENSP00000355601	9606.ENSP00000369318	0	0	0	0	0	0.345	0	0.264	0.498
EGLN1	HIST2H3PS2	9606.ENSP00000355601	9606.ENSP00000476960	0	0	0	0	0	0	0	0.868	0.869
EIF3E	EIF5	9606.ENSP00000220849	9606.ENSP00000216554	0	0	0	0	0.258	0	0.6	0.586	0.866
EIF3E	PA2G4	9606.ENSP00000220849	9606.ENSP00000302886	0	0	0	0	0.289	0	0	0.217	0.419
EIF3E	EPAS1	9606.ENSP00000220849	9606.ENSP00000263734	0	0	0	0	0.062	0.27	0	0.221	0.42
EIF3E	NRAS	9606.ENSP00000220849	9606.ENSP00000358548	0	0	0	0	0.068	0.241	0	0.256	0.428
EIF3E	RRAS2	9606.ENSP00000220849	9606.ENSP00000256196	0	0	0	0	0.051	0.241	0	0.287	0.441
EIF3E	TRA2B	9606.ENSP00000220849	9606.ENSP00000416959	0	0	0	0	0.172	0.178	0	0.475	0.611
EIF3E	PNO1	9606.ENSP00000220849	9606.ENSP00000263657	0	0	0	0	0.634	0	0	0	0.634
EIF3E	TATDN1	9606.ENSP00000220849	9606.ENSP00000276692	0	0	0	0	0.691	0	0	0.271	0.765
EIF3E	EIF3H	9606.ENSP00000220849	9606.ENSP00000429931	0	0	0	0	0.962	0.997	0.9	0.931	0.999
EIF3H	EIF5	9606.ENSP00000429931	9606.ENSP00000216554	0	0	0	0	0.254	0	0.6	0.588	0.866
EIF3H	PNO1	9606.ENSP00000429931	9606.ENSP00000263657	0	0	0	0	0.598	0	0	0.092	0.62
EIF3H	USP12	9606.ENSP00000429931	9606.ENSP00000282344	0	0	0	0	0	0	0	0.416	0.416
EIF3H	RAD21	9606.ENSP00000429931	9606.ENSP00000297338	0	0	0	0	0.183	0	0	0.37	0.463
EIF5	ISOC1	9606.ENSP00000216554	9606.ENSP00000173527	0	0	0	0	0	0.44	0	0	0.44
EIF5	SRPR	9606.ENSP00000216554	9606.ENSP00000328023	0	0	0	0	0.049	0	0	0.538	0.542
ELAVL3	GLS	9606.ENSP00000352162	9606.ENSP00000317379	0	0	0	0	0	0	0	0.64	0.64
ELAVL3	MYO10	9606.ENSP00000352162	9606.ENSP00000421280	0	0	0	0	0.063	0	0	0.43	0.443
ELAVL3	HIST2H3PS2	9606.ENSP00000352162	9606.ENSP00000476960	0	0	0	0	0	0	0	0.443	0.443
ELAVL3	MYC	9606.ENSP00000352162	9606.ENSP00000479618	0	0	0	0	0.052	0	0	0.47	0.476
ELAVL3	PAX6	9606.ENSP00000352162	9606.ENSP00000404100	0	0	0	0	0.117	0	0	0.557	0.592
ELF4	RUNX1	9606.ENSP00000311280	9606.ENSP00000300305	0	0	0	0	0.119	0.501	0	0.102	0.571
ELF4	RLIM	9606.ENSP00000311280	9606.ENSP00000328059	0	0	0	0	0.14	0	0	0.437	0.495
ELOVL5	GOLPH3	9606.ENSP00000359956	9606.ENSP00000265070	0	0	0	0	0.673	0.087	0	0.045	0.69
ELOVL5	HSD17B12	9606.ENSP00000359956	9606.ENSP00000278353	0	0	0	0	0.077	0.081	0	0.642	0.67
ELOVL5	SCD	9606.ENSP00000359956	9606.ENSP00000359380	0	0	0	0	0.064	0.157	0	0.771	0.803
ELOVL6	HSD17B12	9606.ENSP00000378105	9606.ENSP00000278353	0	0	0	0	0.077	0.064	0.9	0.581	0.959
ELOVL6	PPARG	9606.ENSP00000378105	9606.ENSP00000287820	0	0	0	0	0	0	0	0.556	0.556
ELOVL6	PRKCE	9606.ENSP00000378105	9606.ENSP00000306124	0	0	0	0	0	0	0	0.535	0.535
ELOVL6	SP1	9606.ENSP00000378105	9606.ENSP00000329357	0	0	0	0	0	0	0	0.442	0.442
ELOVL6	SCD	9606.ENSP00000378105	9606.ENSP00000359380	0	0	0	0	0.121	0.157	0.8	0.796	0.965
EML6	PDE4D	9606.ENSP00000348842	9606.ENSP00000345502	0	0	0	0	0	0	0	0.448	0.448
ENAH	NTN1	9606.ENSP00000355809	9606.ENSP00000173229	0	0	0	0	0	0.057	0	0.663	0.669
ENAH	LIN7C	9606.ENSP00000355809	9606.ENSP00000278193	0	0	0	0	0	0	0	0.418	0.418
ENAH	QDPR	9606.ENSP00000355809	9606.ENSP00000281243	0	0	0	0	0	0	0	0.428	0.428
ENAH	TJP1	9606.ENSP00000355809	9606.ENSP00000281537	0	0	0	0	0.314	0.145	0	0.572	0.727
ENAH	MYO10	9606.ENSP00000355809	9606.ENSP00000421280	0	0	0	0	0.163	0.27	0	0.102	0.404
ENAH	FGFR2	9606.ENSP00000355809	9606.ENSP00000410294	0	0	0	0	0.093	0.056	0	0.396	0.438
EPAS1	TMEM127	9606.ENSP00000263734	9606.ENSP00000258439	0	0	0	0	0	0	0	0.705	0.705
EPAS1	SCARB1	9606.ENSP00000263734	9606.ENSP00000261693	0	0	0	0	0	0	0	0.45	0.45
EPAS1	SMAD2	9606.ENSP00000263734	9606.ENSP00000262160	0	0	0	0	0	0.057	0.65	0.155	0.696
EPAS1	FH	9606.ENSP00000263734	9606.ENSP00000355518	0	0	0	0	0	0	0	0.407	0.407
EPAS1	HSF1	9606.ENSP00000263734	9606.ENSP00000431512	0	0	0	0	0	0.08	0	0.441	0.463
EPAS1	PRKCE	9606.ENSP00000263734	9606.ENSP00000306124	0	0	0	0	0.077	0.061	0	0.432	0.464
EPAS1	PPARG	9606.ENSP00000263734	9606.ENSP00000287820	0	0	0	0	0.073	0.108	0	0.414	0.474
EPAS1	FOS	9606.ENSP00000263734	9606.ENSP00000306245	0	0	0	0	0	0.392	0	0.286	0.547
EPAS1	SP1	9606.ENSP00000263734	9606.ENSP00000329357	0	0	0	0	0	0.495	0	0.156	0.555
EPAS1	LIMD1	9606.ENSP00000263734	9606.ENSP00000273317	0	0	0	0	0	0	0.6	0.073	0.613
EPAS1	MAX	9606.ENSP00000263734	9606.ENSP00000351490	0	0	0	0	0	0.298	0	0.475	0.616
EPAS1	MYC	9606.ENSP00000263734	9606.ENSP00000479618	0	0	0	0	0	0.078	0	0.623	0.637
EPAS1	FOXP1	9606.ENSP00000263734	9606.ENSP00000484803	0	0	0	0	0	0.075	0.65	0.065	0.671
EPAS1	HIGD1A	9606.ENSP00000263734	9606.ENSP00000398064	0	0	0	0	0	0	0.9	0.089	0.905
EPT1	MSRB2	9606.ENSP00000260585	9606.ENSP00000365693	0	0	0	0	0	0	0	0.506	0.506
EPT1	JMJD7-PLA2G4B	9606.ENSP00000260585	9606.ENSP00000371886	0	0	0	0	0	0.056	0.65	0.053	0.659
EPT1	PLA2G4F	9606.ENSP00000260585	9606.ENSP00000380442	0	0	0	0	0	0.056	0.65	0.053	0.659
EPT1	TXNRD1	9606.ENSP00000260585	9606.ENSP00000434516	0	0	0	0	0.055	0.057	0	0.675	0.685
EPT1	2021-09-15	9606.ENSP00000260585	9606.ENSP00000328729	0	0	0	0	0	0	0	0.808	0.808
ERRFI1	LRIG1	9606.ENSP00000366702	9606.ENSP00000273261	0	0	0	0	0.062	0	0	0.4	0.413
ETV4	TIMP4	9606.ENSP00000321835	9606.ENSP00000287814	0	0	0	0	0	0	0	0.415	0.414
ETV4	PAX6	9606.ENSP00000321835	9606.ENSP00000404100	0	0	0	0	0	0.145	0	0.329	0.401
ETV4	MYC	9606.ENSP00000321835	9606.ENSP00000479618	0	0	0	0	0.088	0.062	0	0.409	0.45
ETV4	SLC6A6	9606.ENSP00000321835	9606.ENSP00000480890	0	0	0	0	0	0	0	0.475	0.475
ETV4	FOXP1	9606.ENSP00000321835	9606.ENSP00000484803	0	0	0	0	0	0.072	0	0.46	0.477
ETV4	FGFR2	9606.ENSP00000321835	9606.ENSP00000410294	0	0	0	0	0	0	0	0.526	0.526
ETV4	RFWD2	9606.ENSP00000321835	9606.ENSP00000356641	0	0	0	0	0	0.837	0	0.37	0.893
ETV5	NUDT3	9606.ENSP00000306894	9606.ENSP00000476119	0	0	0	0	0	0	0	0.46	0.459
ETV5	FGFR2	9606.ENSP00000306894	9606.ENSP00000410294	0	0	0	0	0	0	0	0.488	0.488
ETV5	TST	9606.ENSP00000306894	9606.ENSP00000385828	0	0	0	0	0	0	0	0.504	0.504
ETV5	NEGR1	9606.ENSP00000306894	9606.ENSP00000350364	0	0	0	0	0	0	0	0.654	0.654
ETV5	RFWD2	9606.ENSP00000306894	9606.ENSP00000356641	0	0	0	0	0	0.874	0	0.471	0.931
EXTL3	HS2ST1	9606.ENSP00000220562	9606.ENSP00000359581	0	0	0	0	0	0	0	0.767	0.767
F11R	ST6GAL1	9606.ENSP00000357005	9606.ENSP00000169298	0	0	0	0	0.063	0	0	0.557	0.567
F11R	TJP1	9606.ENSP00000357005	9606.ENSP00000281537	0	0	0	0	0.063	0.932	0.8	0.985	0.999
F11R	PTK2	9606.ENSP00000357005	9606.ENSP00000341189	0	0	0	0	0.062	0	0.9	0.297	0.928
F11R	POU2F2	9606.ENSP00000357005	9606.ENSP00000431603	0	0	0	0	0	0	0	0.555	0.555
F11R	ZFHX2	9606.ENSP00000357005	9606.ENSP00000413418	0	0	0	0	0	0	0	0.577	0.577
F11R	TGFBR1	9606.ENSP00000357005	9606.ENSP00000364133	0	0	0	0	0	0	0.6	0.103	0.625
FAM104A	MTO1	9606.ENSP00000384832	9606.ENSP00000402038	0	0	0	0	0	0	0	0.713	0.713
FAM133B	RBM48	9606.ENSP00000398401	9606.ENSP00000265732	0	0	0	0	0	0	0	0.68	0.68
FAM181A	OTUB2	9606.ENSP00000267594	9606.ENSP00000203664	0	0	0	0	0	0	0	0.441	0.441
FAM89A	ZFHX2	9606.ENSP00000355614	9606.ENSP00000413418	0	0	0	0	0	0	0	0.475	0.475
FAM91A1	TRMT12	9606.ENSP00000335082	9606.ENSP00000329858	0	0	0	0	0	0	0	0.61	0.61
FBLIM1	PXDN	9606.ENSP00000416387	9606.ENSP00000252804	0	0	0	0	0.137	0	0	0.425	0.482
FBLIM1	HIST1H3J	9606.ENSP00000416387	9606.ENSP00000352252	0	0	0	0	0	0.477	0	0	0.477
FBLIM1	PHF21A	9606.ENSP00000416387	9606.ENSP00000398824	0	0	0	0	0	0.057	0	0.583	0.59
FBN1	TGFB3	9606.ENSP00000325527	9606.ENSP00000238682	0	0	0	0	0.065	0.058	0	0.518	0.538
FBN1	PXDN	9606.ENSP00000325527	9606.ENSP00000252804	0	0	0	0	0.342	0	0	0.34	0.547
FBN1	LAMC1	9606.ENSP00000325527	9606.ENSP00000258341	0	0	0	0	0.172	0.058	0	0.294	0.401
FBN1	SMAD2	9606.ENSP00000325527	9606.ENSP00000262160	0	0	0	0	0.054	0.062	0	0.567	0.582
FBN1	TIMP2	9606.ENSP00000325527	9606.ENSP00000262768	0	0	0	0	0.109	0	0	0.484	0.521
FBN1	NID1	9606.ENSP00000325527	9606.ENSP00000264187	0	0	0	0.546	0.216	0.059	0	0.52	0.405
FBN1	TGFBR1	9606.ENSP00000325527	9606.ENSP00000364133	0	0	0	0	0.049	0.142	0	0.744	0.773
FBXL5	FBXO45	9606.ENSP00000344866	9606.ENSP00000310332	0	0	0	0	0	0	0	0.503	0.503
FBXL5	TFRC	9606.ENSP00000344866	9606.ENSP00000353224	0	0	0	0	0	0	0	0.527	0.527
FBXL5	FBXO11	9606.ENSP00000344866	9606.ENSP00000384823	0	0	0	0	0.065	0	0	0.539	0.551
FBXO11	SMAD2	9606.ENSP00000384823	9606.ENSP00000262160	0	0	0	0	0.062	0	0	0.427	0.439
FBXO11	FBXO45	9606.ENSP00000384823	9606.ENSP00000310332	0	0	0	0	0	0	0	0.612	0.612
FBXO11	UBQLN1	9606.ENSP00000384823	9606.ENSP00000365576	0	0	0	0	0.062	0	0	0.404	0.417
FBXO11	PSME4	9606.ENSP00000384823	9606.ENSP00000384211	0	0	0	0	0.082	0	0	0.564	0.583
FBXO11	UBR5	9606.ENSP00000384823	9606.ENSP00000429084	0	0	0	0	0.134	0	0	0.457	0.51
FBXO2	FBXO45	9606.ENSP00000346240	9606.ENSP00000310332	0	0	0	0	0	0	0	0.441	0.441
FBXO2	UBE2I	9606.ENSP00000346240	9606.ENSP00000348056	0	0	0	0	0	0.056	0.9	0	0.901
FBXO45	RANBP9	9606.ENSP00000310332	9606.ENSP00000011619	0	0	0	0	0	0	0	0.685	0.685
FBXO45	QDPR	9606.ENSP00000310332	9606.ENSP00000281243	0	0	0	0	0	0	0	0.479	0.479
FBXO45	ITCH	9606.ENSP00000310332	9606.ENSP00000480499	0	0	0	0	0	0	0	0.453	0.453
FBXO45	NCBP2	9606.ENSP00000310332	9606.ENSP00000326806	0	0	0	0	0.077	0	0	0.725	0.736
FGD4	IGHMBP2	9606.ENSP00000394487	9606.ENSP00000255078	0	0	0	0	0	0	0	0.454	0.454
FGD4	HSPB8	9606.ENSP00000394487	9606.ENSP00000281938	0	0	0	0	0	0	0	0.422	0.422
FGFR2	TGFB3	9606.ENSP00000410294	9606.ENSP00000238682	0	0	0	0	0.062	0.07	0	0.378	0.41
FGFR2	FOS	9606.ENSP00000410294	9606.ENSP00000306245	0	0	0	0	0	0	0.9	0.306	0.927
FGFR2	TACC1	9606.ENSP00000410294	9606.ENSP00000321703	0	0	0	0	0	0	0	0.417	0.416
FGFR2	NCBP2	9606.ENSP00000410294	9606.ENSP00000326806	0	0	0	0	0	0	0.9	0	0.9
FGFR2	PTCH1	9606.ENSP00000410294	9606.ENSP00000332353	0	0	0	0	0.09	0	0	0.469	0.496
FGFR2	NEGR1	9606.ENSP00000410294	9606.ENSP00000350364	0	0	0	0	0.062	0.056	0	0.699	0.71
FGFR2	NRAS	9606.ENSP00000410294	9606.ENSP00000358548	0	0	0	0	0.065	0.317	0.9	0.441	0.959
FGFR2	KAT6A	9606.ENSP00000410294	9606.ENSP00000380136	0	0	0	0	0.05	0	0	0.457	0.463
FGFR2	NEDD4L	9606.ENSP00000410294	9606.ENSP00000383199	0	0	0	0	0	0.121	0.6	0.043	0.634
FGFR2	LAPTM4B	9606.ENSP00000410294	9606.ENSP00000402301	0	0	0	0	0.062	0.345	0	0.124	0.415
FGFR2	MYC	9606.ENSP00000410294	9606.ENSP00000479618	0	0	0	0	0.064	0	0	0.508	0.519
FGFR2	ITCH	9606.ENSP00000410294	9606.ENSP00000480499	0	0	0	0	0	0.106	0.6	0.082	0.643
FH	PYGL	9606.ENSP00000355518	9606.ENSP00000216392	0	0	0	0	0.064	0.129	0	0.353	0.427
FH	TMEM127	9606.ENSP00000355518	9606.ENSP00000258439	0	0	0	0	0	0	0	0.6	0.6
FH	HEXB	9606.ENSP00000355518	9606.ENSP00000261416	0	0	0	0	0	0.412	0	0	0.412
FH	TATDN1	9606.ENSP00000355518	9606.ENSP00000276692	0	0	0	0	0.093	0.485	0	0	0.513
FH	RPIA	9606.ENSP00000355518	9606.ENSP00000283646	0	0	0	0	0	0	0	0.625	0.625
FH	HK2	9606.ENSP00000355518	9606.ENSP00000290573	0	0	0	0	0.064	0	0	0.585	0.595
FH	GLS	9606.ENSP00000355518	9606.ENSP00000317379	0	0	0	0	0	0	0	0.498	0.498
FH	SIRT7	9606.ENSP00000355518	9606.ENSP00000329466	0.059	0	0	0	0	0.27	0	0.289	0.468
FH	MAX	9606.ENSP00000355518	9606.ENSP00000351490	0	0	0	0	0	0	0	0.464	0.463
FH	MYC	9606.ENSP00000355518	9606.ENSP00000479618	0	0	0	0	0.06	0	0	0.427	0.438
FH	TXNRD1	9606.ENSP00000355518	9606.ENSP00000434516	0.24	0	0	0	0.165	0	0	0.348	0.55
FH	PGAM1	9606.ENSP00000355518	9606.ENSP00000359991	0.074	0	0	0	0.165	0	0	0.549	0.621
FH	WDR1	9606.ENSP00000355518	9606.ENSP00000427687	0	0	0	0	0	0.665	0	0	0.665
FH	PGK1	9606.ENSP00000355518	9606.ENSP00000362413	0	0	0	0	0.166	0.272	0	0.503	0.672
FH	SOD2	9606.ENSP00000355518	9606.ENSP00000446252	0.285	0	0	0	0.151	0.286	0	0.516	0.762
FH	GPI	9606.ENSP00000355518	9606.ENSP00000405573	0	0	0	0	0.062	0.272	0	0.821	0.867
FH	GOT1	9606.ENSP00000355518	9606.ENSP00000359539	0	0	0	0	0.169	0.495	0.8	0.4	0.943
FJX1	RERE	9606.ENSP00000400223	9606.ENSP00000338629	0	0	0	0	0	0	0	0.423	0.422
FKTN	ITGA7	9606.ENSP00000223528	9606.ENSP00000452120	0	0	0	0	0	0	0	0.45	0.45
FKTN	GOLPH3	9606.ENSP00000223528	9606.ENSP00000265070	0	0	0	0	0	0	0	0.484	0.484
FNBP1L	SRGAP1	9606.ENSP00000271234	9606.ENSP00000347198	0	0	0	0	0.062	0	0	0.538	0.548
FNBP1L	MYO1E	9606.ENSP00000271234	9606.ENSP00000288235	0	0	0	0	0.063	0.348	0	0.333	0.556
FNBP1L	TJP1	9606.ENSP00000271234	9606.ENSP00000281537	0	0	0	0	0.152	0	0	0.73	0.762
FNIP1	SLC38A9	9606.ENSP00000421985	9606.ENSP00000380074	0	0	0	0	0	0	0	0.402	0.402
FNIP1	SEH1L	9606.ENSP00000421985	9606.ENSP00000382779	0	0	0	0	0	0	0	0.471	0.471
FNIP1	PDLIM5	9606.ENSP00000421985	9606.ENSP00000480359	0	0	0	0	0.062	0	0	0.388	0.401
FOS	ODC1	9606.ENSP00000306245	9606.ENSP00000234111	0	0	0	0	0	0	0	0.559	0.559
FOS	TGFB3	9606.ENSP00000306245	9606.ENSP00000238682	0	0	0	0	0	0	0.9	0.322	0.929
FOS	LMNB1	9606.ENSP00000306245	9606.ENSP00000261366	0	0	0	0	0	0	0	0.487	0.487
FOS	SMAD2	9606.ENSP00000306245	9606.ENSP00000262160	0	0	0	0	0	0.083	0	0.639	0.655
FOS	PPARG	9606.ENSP00000306245	9606.ENSP00000287820	0	0	0	0	0	0.082	0.9	0.605	0.96
FOS	UCN	9606.ENSP00000306245	9606.ENSP00000296099	0	0	0	0	0	0	0	0.496	0.496
FOS	TNFRSF11B	9606.ENSP00000306245	9606.ENSP00000297350	0	0	0	0	0.053	0	0	0.522	0.528
FOS	RUNX1	9606.ENSP00000306245	9606.ENSP00000300305	0	0	0	0	0	0.486	0	0.16	0.55
FOS	NRAS	9606.ENSP00000306245	9606.ENSP00000358548	0	0	0	0	0	0.117	0	0.405	0.452
FOS	PRKCD	9606.ENSP00000306245	9606.ENSP00000378217	0	0	0	0	0.063	0.056	0	0.45	0.471
FOS	SGK1	9606.ENSP00000306245	9606.ENSP00000356832	0	0	0	0	0.126	0.102	0	0.405	0.493
FOS	MCL1	9606.ENSP00000306245	9606.ENSP00000358022	0	0	0	0	0.117	0	0	0.456	0.499
FOS	NFYA	9606.ENSP00000306245	9606.ENSP00000345702	0	0	0	0	0	0	0	0.54	0.541
FOS	TEAD2	9606.ENSP00000306245	9606.ENSP00000472109	0	0	0	0	0	0.237	0	0.463	0.573
FOS	RPS6KA2	9606.ENSP00000306245	9606.ENSP00000427015	0	0	0	0	0	0.281	0	0.502	0.626
FOS	HIST2H3PS2	9606.ENSP00000306245	9606.ENSP00000476960	0	0	0	0	0	0.058	0	0.649	0.656
FOS	POU2F1	9606.ENSP00000306245	9606.ENSP00000356840	0	0	0	0	0	0.09	0.6	0.204	0.684
FOS	UBE2I	9606.ENSP00000306245	9606.ENSP00000348056	0	0	0	0	0	0.675	0	0.234	0.74
FOS	RFWD2	9606.ENSP00000306245	9606.ENSP00000356641	0	0	0	0	0	0.795	0	0	0.795
FOS	NFAT5	9606.ENSP00000306245	9606.ENSP00000457593	0	0	0	0	0	0.27	0	0.773	0.827
FOS	PIM1	9606.ENSP00000306245	9606.ENSP00000362608	0	0	0	0	0.062	0.078	0.9	0.106	0.912
FOS	PTK2	9606.ENSP00000306245	9606.ENSP00000341189	0	0	0	0	0	0	0.9	0.392	0.936
FOS	SP1	9606.ENSP00000306245	9606.ENSP00000329357	0	0	0	0	0	0.062	0.9	0.501	0.949
FOS	MYC	9606.ENSP00000306245	9606.ENSP00000479618	0	0	0	0	0.065	0.129	0.9	0.861	0.987
FOXJ3	RERE	9606.ENSP00000361653	9606.ENSP00000338629	0	0	0	0	0	0.065	0	0.43	0.444
FOXJ3	ZBTB18	9606.ENSP00000361653	9606.ENSP00000351539	0	0	0	0	0.062	0.078	0	0.666	0.686
FOXN2	HOXB7	9606.ENSP00000343633	9606.ENSP00000239165	0	0	0	0	0	0.104	0	0.491	0.524
FOXP1	SMAD2	9606.ENSP00000484803	9606.ENSP00000262160	0	0	0	0	0.065	0.181	0.6	0.592	0.858
FOXP1	WDR5	9606.ENSP00000484803	9606.ENSP00000351446	0	0	0	0	0	0	0	0.672	0.672
FOXP1	ZNF503	9606.ENSP00000484803	9606.ENSP00000361602	0	0	0	0	0	0	0	0.474	0.474
FOXP1	KPNA6	9606.ENSP00000484803	9606.ENSP00000362728	0	0	0	0	0.062	0.078	0	0.498	0.527
FOXP1	PAX6	9606.ENSP00000484803	9606.ENSP00000404100	0	0	0	0	0.06	0.131	0	0.516	0.57
FOXP1	MYC	9606.ENSP00000484803	9606.ENSP00000479618	0	0	0	0	0	0.133	0	0.46	0.511
FRAT1	PROC	9606.ENSP00000360060	9606.ENSP00000234071	0	0	0	0	0	0	0.9	0	0.9
FRAT1	PPP2R1B	9606.ENSP00000360060	9606.ENSP00000311344	0	0	0	0	0	0	0.9	0.063	0.902
FRAT1	REV3L	9606.ENSP00000360060	9606.ENSP00000351697	0	0	0	0	0	0	0	0.439	0.439
FZD6	GNG12	9606.ENSP00000351605	9606.ENSP00000360021	0	0	0	0	0.123	0	0.6	0.189	0.69
FZR1	PLK4	9606.ENSP00000378529	9606.ENSP00000270861	0	0	0	0	0.146	0.116	0	0.321	0.442
FZR1	USP1	9606.ENSP00000378529	9606.ENSP00000343526	0	0	0	0	0.062	0.559	0	0.261	0.668
FZR1	UBQLN1	9606.ENSP00000378529	9606.ENSP00000365576	0	0	0	0	0.062	0.163	0	0.312	0.413
FZR1	SKIL	9606.ENSP00000378529	9606.ENSP00000415243	0	0	0	0	0	0.345	0	0.207	0.459
G3BP2	WDR77	9606.ENSP00000352738	9606.ENSP00000235090	0	0	0	0	0.131	0.27	0	0.163	0.423
G3BP2	XRN1	9606.ENSP00000352738	9606.ENSP00000264951	0	0	0	0	0.093	0	0	0.538	0.563
G3BP2	RASA1	9606.ENSP00000352738	9606.ENSP00000274376	0	0	0	0	0.062	0	0	0.467	0.479
G3BP2	HSPA13	9606.ENSP00000352738	9606.ENSP00000285667	0	0	0	0	0.097	0.392	0	0.043	0.428
G3BP2	IGF2BP1	9606.ENSP00000352738	9606.ENSP00000290341	0	0	0	0	0.071	0.386	0	0.271	0.548
G3BP2	HSPA9	9606.ENSP00000352738	9606.ENSP00000297185	0	0	0	0	0.152	0.66	0	0.119	0.723
GFM1	GTPBP10	9606.ENSP00000419038	9606.ENSP00000222511	0.042	0	0.344	0	0.248	0.117	0	0.139	0.575
GFM1	MRPL15	9606.ENSP00000419038	9606.ENSP00000260102	0.111	0	0	0	0.378	0.878	0	0.189	0.938
GFM1	TIMM44	9606.ENSP00000419038	9606.ENSP00000270538	0	0	0	0	0.296	0.128	0	0.363	0.575
GFM1	MYRF	9606.ENSP00000419038	9606.ENSP00000278836	0	0	0	0	0	0	0	0.504	0.504
GFM1	HSPA13	9606.ENSP00000419038	9606.ENSP00000285667	0.041	0	0.224	0	0.088	0.186	0	0.133	0.433
GFM1	HSPA9	9606.ENSP00000419038	9606.ENSP00000297185	0.041	0	0.237	0	0.627	0.186	0	0.143	0.774
GFM1	GRPEL2	9606.ENSP00000419038	9606.ENSP00000329558	0.07	0	0	0	0.152	0.056	0	0.352	0.453
GFM1	MRRF	9606.ENSP00000419038	9606.ENSP00000343867	0.06	0	0	0	0.097	0.43	0	0.96	0.978
GFM1	PGK1	9606.ENSP00000419038	9606.ENSP00000362413	0.111	0	0.304	0	0.144	0	0	0.188	0.512
GFM1	MTO1	9606.ENSP00000419038	9606.ENSP00000402038	0	0	0	0	0.133	0	0	0.453	0.506
GFPT1	GTPBP10	9606.ENSP00000349860	9606.ENSP00000222511	0	0	0	0	0	0	0	0.428	0.428
GFPT1	RPIA	9606.ENSP00000349860	9606.ENSP00000283646	0	0.184	0	0	0.066	0	0	0.396	0.499
GFPT1	HK2	9606.ENSP00000349860	9606.ENSP00000290573	0	0	0	0	0.062	0	0.9	0.394	0.938
GFPT1	GLS	9606.ENSP00000349860	9606.ENSP00000317379	0.041	0	0	0	0	0	0.9	0.402	0.937
GFPT1	PGM5	9606.ENSP00000349860	9606.ENSP00000379678	0	0	0	0	0.061	0	0	0.487	0.498
GFPT1	OGT	9606.ENSP00000349860	9606.ENSP00000362824	0.175	0	0	0	0.052	0	0	0.714	0.756
GFPT1	GPI	9606.ENSP00000349860	9606.ENSP00000405573	0.161	0	0	0	0.062	0	0.9	0.539	0.958
GID4	RANBP9	9606.ENSP00000268719	9606.ENSP00000011619	0	0	0	0	0.073	0.782	0	0.787	0.953
GID4	MKLN1	9606.ENSP00000268719	9606.ENSP00000323527	0	0	0	0	0	0.414	0	0.758	0.852
GIGYF1	RQCD1	9606.ENSP00000275732	9606.ENSP00000273064	0	0	0	0	0	0.481	0	0.637	0.804
GIGYF1	UBR5	9606.ENSP00000275732	9606.ENSP00000429084	0	0	0	0	0.434	0.062	0	0.078	0.467
GJA1	PANX1	9606.ENSP00000282561	9606.ENSP00000227638	0	0	0	0	0	0	0	0.864	0.864
GJA1	YBX3	9606.ENSP00000282561	9606.ENSP00000228251	0	0	0	0	0	0.161	0	0.372	0.451
GJA1	SIGMAR1	9606.ENSP00000282561	9606.ENSP00000277010	0	0	0	0	0	0	0	0.453	0.453
GJA1	TJP1	9606.ENSP00000282561	9606.ENSP00000281537	0	0	0	0	0.213	0.848	0.8	0.99	0.999
GJA1	NEDD4L	9606.ENSP00000282561	9606.ENSP00000383199	0	0	0	0	0.049	0.348	0	0.141	0.421
GJA1	KCND3	9606.ENSP00000282561	9606.ENSP00000319591	0	0	0	0	0.081	0	0	0.531	0.551
GJA1	PRKCE	9606.ENSP00000282561	9606.ENSP00000306124	0	0	0	0	0	0.519	0	0.337	0.668
GJA1	PRKCD	9606.ENSP00000282561	9606.ENSP00000378217	0	0	0	0	0	0.215	0	0.954	0.962
GLS	HK2	9606.ENSP00000317379	9606.ENSP00000290573	0	0	0	0	0	0	0	0.529	0.529
GLS	RBM19	9606.ENSP00000317379	9606.ENSP00000442053	0	0	0	0	0	0	0	0.455	0.455
GLS	GOT1	9606.ENSP00000317379	9606.ENSP00000359539	0	0	0	0	0.062	0	0	0.545	0.554
GLS	MYC	9606.ENSP00000317379	9606.ENSP00000479618	0	0	0	0	0	0.066	0	0.574	0.585
GNG12	RRAS2	9606.ENSP00000360021	9606.ENSP00000256196	0	0	0	0	0.077	0	0.6	0.29	0.715
GNG12	LAMC1	9606.ENSP00000360021	9606.ENSP00000258341	0	0	0	0	0.298	0	0	0.208	0.42
GNG12	PRKCE	9606.ENSP00000360021	9606.ENSP00000306124	0	0	0	0	0	0	0.65	0.085	0.666
GNG12	PAK2	9606.ENSP00000360021	9606.ENSP00000314067	0	0	0	0	0.062	0	0.8	0.107	0.817
GNG12	RGR	9606.ENSP00000360021	9606.ENSP00000352427	0	0	0	0	0	0	0.6	0.19	0.662
GNG12	NRAS	9606.ENSP00000360021	9606.ENSP00000358548	0	0	0	0	0	0	0.6	0.157	0.648
GNG12	PRKCD	9606.ENSP00000360021	9606.ENSP00000378217	0	0	0	0	0	0	0.65	0.054	0.654
GNPTAB	NAGPA	9606.ENSP00000299314	9606.ENSP00000310998	0	0	0	0	0	0	0	0.936	0.936
GOLPH3	LMAN1	9606.ENSP00000265070	9606.ENSP00000251047	0	0	0	0	0.144	0	0	0.637	0.675
GOLPH3	TRAPPC2	9606.ENSP00000265070	9606.ENSP00000392495	0	0	0	0	0	0	0	0.421	0.42
GOLPH3	SEC22A	9606.ENSP00000265070	9606.ENSP00000310521	0	0	0	0	0.065	0	0	0.433	0.447
GOLPH3	TFRC	9606.ENSP00000265070	9606.ENSP00000353224	0	0	0	0	0	0	0	0.45	0.45
GOLPH3	LEPREL2	9606.ENSP00000265070	9606.ENSP00000478600	0	0	0	0	0	0	0	0.456	0.456
GOLPH3	MYC	9606.ENSP00000265070	9606.ENSP00000479618	0	0	0	0	0	0	0	0.459	0.459
GOLPH3	TMED10	9606.ENSP00000265070	9606.ENSP00000303145	0	0	0	0	0.104	0	0	0.501	0.533
GOLPH3	MIA3	9606.ENSP00000265070	9606.ENSP00000340900	0	0	0	0	0	0	0	0.567	0.567
GOLPH3	RAB6A	9606.ENSP00000265070	9606.ENSP00000311449	0	0	0	0	0.063	0.058	0	0.65	0.664
GOLPH3	SACM1L	9606.ENSP00000265070	9606.ENSP00000373713	0	0	0	0	0.13	0.737	0	0.833	0.958
GOT1	RPIA	9606.ENSP00000359539	9606.ENSP00000283646	0	0	0	0	0.083	0	0	0.503	0.525
GOT1	PGM5	9606.ENSP00000359539	9606.ENSP00000379678	0	0	0	0	0.186	0.213	0	0.317	0.524
GOT1	GPI	9606.ENSP00000359539	9606.ENSP00000405573	0	0	0	0	0.209	0	0	0.499	0.587
GOT1	TST	9606.ENSP00000359539	9606.ENSP00000385828	0.135	0	0	0	0.055	0	0.9	0.268	0.932
GOT1	MPST	9606.ENSP00000359539	9606.ENSP00000380402	0.135	0	0	0	0.055	0	0.9	0.342	0.939
GPAA1	ZNF250	9606.ENSP00000347206	9606.ENSP00000292579	0	0	0	0	0	0	0	0.425	0.425
GPAA1	KIAA1875	9606.ENSP00000347206	9606.ENSP00000320648	0	0	0	0	0	0	0	0.683	0.683
GPAA1	PIGY	9606.ENSP00000347206	9606.ENSP00000432688	0	0	0	0	0	0	0	0.634	0.634
GPAA1	LGMN	9606.ENSP00000347206	9606.ENSP00000376911	0	0	0	0	0.073	0.622	0	0.294	0.731
GPD1L	ISOC1	9606.ENSP00000282541	9606.ENSP00000173527	0.111	0	0	0	0.403	0.142	0	0	0.504
GPD1L	GPI	9606.ENSP00000282541	9606.ENSP00000405573	0.167	0	0	0	0.122	0	0	0.404	0.526
GPD1L	TXNRD1	9606.ENSP00000282541	9606.ENSP00000434516	0.337	0	0	0	0.121	0.056	0	0.356	0.598
GPD1L	KCND3	9606.ENSP00000282541	9606.ENSP00000319591	0	0	0	0	0	0	0	0.664	0.664
GPI	PYGL	9606.ENSP00000405573	9606.ENSP00000216392	0.135	0	0	0	0.526	0	0	0.425	0.743
GPI	RPIA	9606.ENSP00000405573	9606.ENSP00000283646	0.219	0	0	0	0.083	0	0	0.721	0.782
GPI	HK2	9606.ENSP00000405573	9606.ENSP00000290573	0	0	0	0	0.146	0	0.9	0.733	0.975
GPI	RBKS	9606.ENSP00000405573	9606.ENSP00000306817	0.131	0	0	0	0	0	0	0.439	0.492
GPI	PGAM1	9606.ENSP00000405573	9606.ENSP00000359991	0	0	0	0	0.514	0	0.8	0.685	0.966
GPI	MINPP1	9606.ENSP00000405573	9606.ENSP00000361064	0	0	0	0	0	0	0.8	0.053	0.802
GPI	PGK1	9606.ENSP00000405573	9606.ENSP00000362413	0.158	0	0	0	0.822	0.344	0	0.761	0.973
GPI	PGM5	9606.ENSP00000405573	9606.ENSP00000379678	0.167	0	0	0	0.81	0.272	0	0.578	0.944
GPI	TXNRD1	9606.ENSP00000405573	9606.ENSP00000434516	0.331	0	0	0	0.118	0	0	0.2	0.486
GPR137	TMEM181	9606.ENSP00000411827	9606.ENSP00000356057	0	0	0	0	0	0	0	0.456	0.456
GPR137	GPR157	9606.ENSP00000411827	9606.ENSP00000366628	0	0	0	0	0	0	0	0.469	0.469
GPR137	TRPT1	9606.ENSP00000411827	9606.ENSP00000378050	0	0	0	0	0	0	0	0.417	0.416
GPR143	TMEM181	9606.ENSP00000417161	9606.ENSP00000356057	0	0	0	0	0	0	0	0.429	0.429
GPR143	GPR157	9606.ENSP00000417161	9606.ENSP00000366628	0	0	0	0	0	0	0	0.641	0.641
GPR157	SLC25A33	9606.ENSP00000366628	9606.ENSP00000306328	0	0	0	0	0	0	0	0.554	0.554
GPR157	RERE	9606.ENSP00000366628	9606.ENSP00000338629	0	0	0	0	0	0	0	0.46	0.46
GPR157	TMEM181	9606.ENSP00000366628	9606.ENSP00000356057	0	0	0	0	0	0	0	0.608	0.608
GRINA	YRDC	9606.ENSP00000314380	9606.ENSP00000362135	0.167	0	0	0	0	0	0	0.343	0.429
GRPEL2	TIMM44	9606.ENSP00000329558	9606.ENSP00000270538	0	0	0	0	0.512	0.772	0.6	0.557	0.977
GRPEL2	HSPA13	9606.ENSP00000329558	9606.ENSP00000285667	0.068	0	0	0	0.232	0.26	0	0.19	0.513
GRPEL2	LONP2	9606.ENSP00000329558	9606.ENSP00000285737	0.12	0	0	0	0.236	0	0	0.211	0.423
GRPEL2	HSPA9	9606.ENSP00000329558	9606.ENSP00000297185	0.068	0	0	0	0.232	0.697	0.6	0.769	0.976
GRPEL2	SRPR	9606.ENSP00000329558	9606.ENSP00000328023	0.184	0	0	0	0	0	0	0.297	0.401
GRPEL2	TIMM17B	9606.ENSP00000329558	9606.ENSP00000379999	0	0	0	0	0.344	0.078	0.6	0.369	0.826
GSE1	HMG20A	9606.ENSP00000253458	9606.ENSP00000371133	0	0	0	0	0	0.798	0	0.593	0.914
GTF2E1	NFYA	9606.ENSP00000283875	9606.ENSP00000345702	0	0	0	0	0	0	0	0.401	0.4
GTF2E1	SP1	9606.ENSP00000283875	9606.ENSP00000329357	0	0	0	0	0.079	0.056	0.6	0	0.622
GTF2E1	POU2F2	9606.ENSP00000283875	9606.ENSP00000431603	0	0	0	0	0	0.104	0.6	0	0.626
GTF2E1	POU2F1	9606.ENSP00000283875	9606.ENSP00000356840	0	0	0	0	0.063	0.104	0.6	0	0.635
GTF2E1	RPRD1A	9606.ENSP00000283875	9606.ENSP00000381984	0	0	0	0	0.126	0.056	0.6	0.067	0.65
GTF2E1	NUP50	9606.ENSP00000283875	9606.ENSP00000345895	0	0	0	0	0.183	0	0	0.602	0.661
GTF2E1	IRF7	9606.ENSP00000283875	9606.ENSP00000380697	0	0	0	0	0	0	0.9	0	0.9
GTF2E1	TAF5	9606.ENSP00000283875	9606.ENSP00000358854	0	0	0	0	0.109	0	0.9	0.173	0.919
GTF2E1	TCEA1	9606.ENSP00000283875	9606.ENSP00000428426	0	0	0	0	0.062	0.931	0.9	0.436	0.995
GTF3C4	KAT7	9606.ENSP00000361219	9606.ENSP00000259021	0	0	0	0	0.102	0	0	0.415	0.453
GTF3C4	KAT6A	9606.ENSP00000361219	9606.ENSP00000380136	0	0	0	0	0.144	0	0	0.414	0.477
GTF3C4	POLR3G	9606.ENSP00000361219	9606.ENSP00000382058	0	0	0	0	0.049	0	0.6	0.325	0.72
GTPBP10	SRPR	9606.ENSP00000222511	9606.ENSP00000328023	0.164	0	0	0	0.069	0.056	0	0.297	0.414
GTPBP10	NDUFAF4	9606.ENSP00000222511	9606.ENSP00000358272	0	0	0	0	0.098	0	0	0.412	0.447
GTPBP10	MTO1	9606.ENSP00000222511	9606.ENSP00000402038	0	0	0	0	0.438	0.056	0	0.182	0.528
GTPBP10	MRRF	9606.ENSP00000222511	9606.ENSP00000343867	0	0	0	0	0.214	0.118	0	0.5	0.624
HEXB	TATDN1	9606.ENSP00000261416	9606.ENSP00000276692	0.061	0	0	0	0	0.485	0	0	0.495
HIAT1	RIMS2	9606.ENSP00000359171	9606.ENSP00000262231	0	0	0	0	0	0	0	0.448	0.448
HIAT1	SLC46A3	9606.ENSP00000359171	9606.ENSP00000370192	0	0	0	0	0	0	0	0.626	0.626
HIGD1A	SLMO2	9606.ENSP00000398064	9606.ENSP00000348206	0	0	0	0	0.431	0	0	0	0.431
HIPK1	LIN7C	9606.ENSP00000358571	9606.ENSP00000278193	0	0	0	0	0.062	0	0	0.452	0.464
HIPK1	TLE3	9606.ENSP00000358571	9606.ENSP00000452871	0	0	0	0	0.063	0.369	0	0.14	0.447
HIST1H2AI	HIST2H3D	9606.ENSP00000351589	9606.ENSP00000333277	0	0.001	0	0	0.456	0.844	0	0.595	0.962
HIST1H2AI	RNF2	9606.ENSP00000351589	9606.ENSP00000356480	0	0	0	0	0	0.317	0	0.211	0.438
HIST1H2AI	HIST2H3PS2	9606.ENSP00000351589	9606.ENSP00000476960	0	0.001	0	0	0.184	0.253	0	0.26	0.509
HIST1H2AI	HIST1H3J	9606.ENSP00000351589	9606.ENSP00000352252	0	0.001	0	0	0.431	0.551	0	0.56	0.878
HIST1H3J	RAD21	9606.ENSP00000352252	9606.ENSP00000297338	0	0	0	0	0.062	0.372	0	0.155	0.459
HIST1H3J	HIST2H3D	9606.ENSP00000352252	9606.ENSP00000333277	0	0	0	0.985	0.26	0.863	0	0.681	0.895
HIST1H3J	WDR5	9606.ENSP00000352252	9606.ENSP00000351446	0	0	0	0	0	0.97	0	0.318	0.979
HIST1H3J	YES1	9606.ENSP00000352252	9606.ENSP00000462468	0	0	0	0	0	0.065	0	0.431	0.445
HIST1H3J	MTF2	9606.ENSP00000352252	9606.ENSP00000359321	0	0	0	0	0.049	0.667	0	0.07	0.68
HIST1H3J	KAT6A	9606.ENSP00000352252	9606.ENSP00000380136	0	0	0	0	0.048	0.836	0	0.113	0.85
HIST1H3J	HIST2H3PS2	9606.ENSP00000352252	9606.ENSP00000476960	0	0	0	0.984	0.051	0.877	0	0.602	0.88
HIST1H3J	RBBP4	9606.ENSP00000352252	9606.ENSP00000362592	0	0	0	0	0.062	0.916	0	0.327	0.942
HIST2H3D	RCOR1	9606.ENSP00000333277	9606.ENSP00000262241	0	0	0	0	0	0.394	0	0.107	0.435
HIST2H3D	RBBP4	9606.ENSP00000333277	9606.ENSP00000362592	0	0	0	0	0.062	0.461	0	0.267	0.597
HIST2H3D	PHF21A	9606.ENSP00000333277	9606.ENSP00000398824	0	0	0	0	0	0.698	0	0.058	0.704
HIST2H3D	PRMT6	9606.ENSP00000333277	9606.ENSP00000359095	0	0	0	0	0	0.705	0	0.098	0.723
HIST2H3D	HIST2H3PS2	9606.ENSP00000333277	9606.ENSP00000476960	0	0	0	0.984	0.065	0.8	0	0.609	0.806
HIST2H3D	WDR5	9606.ENSP00000333277	9606.ENSP00000351446	0	0	0	0	0	0.835	0	0.189	0.861
HIST2H3D	KAT6A	9606.ENSP00000333277	9606.ENSP00000380136	0	0	0	0	0.048	0.875	0	0.107	0.885
HIST2H3PS2	KAT7	9606.ENSP00000476960	9606.ENSP00000259021	0	0	0	0	0.048	0.218	0	0.837	0.869
HIST2H3PS2	LMNB1	9606.ENSP00000476960	9606.ENSP00000261366	0	0	0	0	0	0	0	0.588	0.588
HIST2H3PS2	SMAD2	9606.ENSP00000476960	9606.ENSP00000262160	0	0	0	0	0	0	0	0.479	0.479
HIST2H3PS2	RCOR1	9606.ENSP00000476960	9606.ENSP00000262241	0	0	0	0	0	0.394	0	0.902	0.938
HIST2H3PS2	PLK4	9606.ENSP00000476960	9606.ENSP00000270861	0	0	0	0	0.052	0.152	0	0.321	0.406
HIST2H3PS2	PPARG	9606.ENSP00000476960	9606.ENSP00000287820	0	0	0	0	0	0.102	0	0.472	0.506
HIST2H3PS2	RAD21	9606.ENSP00000476960	9606.ENSP00000297338	0	0	0	0	0.062	0.064	0	0.546	0.566
HIST2H3PS2	KDM1B	9606.ENSP00000476960	9606.ENSP00000297792	0	0	0	0	0.053	0.345	0	0.573	0.712
HIST2H3PS2	NUP98	9606.ENSP00000476960	9606.ENSP00000316032	0	0	0	0	0	0.063	0	0.411	0.424
HIST2H3PS2	RNF40	9606.ENSP00000476960	9606.ENSP00000325677	0	0	0	0	0	0.076	0	0.501	0.52
HIST2H3PS2	JAG2	9606.ENSP00000476960	9606.ENSP00000328169	0	0	0	0	0	0.058	0	0.466	0.476
HIST2H3PS2	SP1	9606.ENSP00000476960	9606.ENSP00000329357	0	0	0	0	0.062	0.064	0	0.488	0.511
HIST2H3PS2	SIRT7	9606.ENSP00000476960	9606.ENSP00000329466	0	0	0	0	0	0.156	0	0.63	0.674
HIST2H3PS2	NFYA	9606.ENSP00000476960	9606.ENSP00000345702	0	0	0	0	0	0.259	0	0.335	0.486
HIST2H3PS2	WDR5	9606.ENSP00000476960	9606.ENSP00000351446	0	0	0	0	0	0.835	0	0.99	0.998
HIST2H3PS2	TOP1	9606.ENSP00000476960	9606.ENSP00000354522	0	0	0	0	0	0.083	0	0.485	0.507
HIST2H3PS2	RNF2	9606.ENSP00000476960	9606.ENSP00000356480	0	0	0	0	0	0	0	0.621	0.621
HIST2H3PS2	MCL1	9606.ENSP00000476960	9606.ENSP00000358022	0	0	0	0	0	0	0	0.42	0.42
HIST2H3PS2	PRMT6	9606.ENSP00000476960	9606.ENSP00000359095	0	0	0	0	0	0.132	0	0.527	0.572
HIST2H3PS2	MTF2	9606.ENSP00000476960	9606.ENSP00000359321	0	0	0	0	0.049	0.081	0	0.483	0.509
HIST2H3PS2	PGK1	9606.ENSP00000476960	9606.ENSP00000362413	0	0	0	0	0.062	0	0	0.391	0.405
HIST2H3PS2	RBBP4	9606.ENSP00000476960	9606.ENSP00000362592	0	0	0	0	0.062	0.344	0	0.987	0.992
HIST2H3PS2	POLE3	9606.ENSP00000476960	9606.ENSP00000363286	0	0	0	0	0.063	0.151	0	0.309	0.402
HIST2H3PS2	HMG20A	9606.ENSP00000476960	9606.ENSP00000371133	0	0	0	0	0.062	0.082	0	0.384	0.423
HIST2H3PS2	KAT6A	9606.ENSP00000476960	9606.ENSP00000380136	0	0	0	0	0.048	0.836	0	0.87	0.978
HIST2H3PS2	TET3	9606.ENSP00000476960	9606.ENSP00000386869	0	0	0	0	0	0	0	0.471	0.471
HIST2H3PS2	PHF21A	9606.ENSP00000476960	9606.ENSP00000398824	0	0	0	0	0	0.168	0	0.72	0.757
HIST2H3PS2	PAX6	9606.ENSP00000476960	9606.ENSP00000404100	0	0	0	0	0	0.075	0	0.552	0.568
HIST2H3PS2	TCEA1	9606.ENSP00000476960	9606.ENSP00000428426	0	0	0	0	0	0.076	0	0.397	0.419
HIST2H3PS2	MYC	9606.ENSP00000476960	9606.ENSP00000479618	0	0	0	0	0	0.101	0	0.811	0.823
HIVEP2	SMAD2	9606.ENSP00000356575	9606.ENSP00000262160	0	0	0	0	0	0.066	0	0.414	0.429
HIVEP2	MYO10	9606.ENSP00000356575	9606.ENSP00000421280	0	0	0	0	0.057	0.058	0	0.395	0.416
HK2	PYGL	9606.ENSP00000290573	9606.ENSP00000216392	0	0	0	0	0.151	0.161	0	0.439	0.566
HK2	RPIA	9606.ENSP00000290573	9606.ENSP00000283646	0	0	0	0	0.07	0	0	0.443	0.46
HK2	PPARG	9606.ENSP00000290573	9606.ENSP00000287820	0	0	0	0	0	0.061	0	0.404	0.416
HK2	PRKCE	9606.ENSP00000290573	9606.ENSP00000306124	0	0	0	0	0	0.27	0	0.222	0.408
HK2	SOD2	9606.ENSP00000290573	9606.ENSP00000446252	0	0	0	0	0.062	0	0	0.563	0.574
HK2	PGAM1	9606.ENSP00000290573	9606.ENSP00000359991	0	0	0	0	0.084	0	0	0.587	0.605
HK2	MYC	9606.ENSP00000290573	9606.ENSP00000479618	0	0	0	0	0.124	0.066	0	0.597	0.642
HK2	PGK1	9606.ENSP00000290573	9606.ENSP00000362413	0.044	0	0	0	0.169	0	0	0.664	0.71
HMCES	UNG	9606.ENSP00000372955	9606.ENSP00000242576	0.049	0	0	0	0.112	0	0	0.364	0.416
HMCES	SMEK2	9606.ENSP00000372955	9606.ENSP00000483228	0	0	0	0	0	0	0	0.53	0.53
HMG20A	ST6GAL1	9606.ENSP00000371133	9606.ENSP00000169298	0	0	0	0	0	0	0	0.559	0.559
HMG20A	RCOR1	9606.ENSP00000371133	9606.ENSP00000262241	0	0	0	0	0.056	0.878	0	0.325	0.915
HMG20A	PHF21A	9606.ENSP00000371133	9606.ENSP00000398824	0	0	0	0	0.064	0.861	0	0.343	0.907
HMGN4	HMGN5	9606.ENSP00000366798	9606.ENSP00000350848	0	0	0	0	0	0	0	0.502	0.502
HOXB7	PAX6	9606.ENSP00000239165	9606.ENSP00000404100	0	0	0	0.623	0.064	0.258	0	0.493	0.404
HSD17B12	TMED5	9606.ENSP00000278353	9606.ENSP00000359305	0	0	0	0	0.077	0	0	0.454	0.474
HSD17B12	HSD17B8	9606.ENSP00000278353	9606.ENSP00000363794	0.047	0	0.216	0	0.062	0.058	0.8	0.48	0.915
HSD17B12	SCD	9606.ENSP00000278353	9606.ENSP00000359380	0.072	0	0	0	0.086	0.628	0.8	0.488	0.961
HSD17B8	QDPR	9606.ENSP00000363794	9606.ENSP00000281243	0	0	0	0	0	0.682	0	0.055	0.686
HSD17B8	TMED5	9606.ENSP00000363794	9606.ENSP00000359305	0	0	0	0	0.121	0	0	0.377	0.429
HSD17B8	ZBTB9	9606.ENSP00000363794	9606.ENSP00000378503	0	0	0	0	0	0.058	0	0.572	0.58
HSF1	KPNA3	9606.ENSP00000431512	9606.ENSP00000261667	0	0	0	0	0.066	0.403	0	0.058	0.429
HSF1	HSPB8	9606.ENSP00000431512	9606.ENSP00000281938	0	0	0	0	0	0	0.9	0.346	0.931
HSF1	HSPA9	9606.ENSP00000431512	9606.ENSP00000297185	0	0	0	0	0.063	0.212	0	0.455	0.562
HSF1	PSMG1	9606.ENSP00000431512	9606.ENSP00000329915	0	0	0	0	0.062	0	0.72	0	0.726
HSF1	UBE2I	9606.ENSP00000431512	9606.ENSP00000348056	0	0	0	0	0.062	0.27	0	0.28	0.463
HSF1	RNF19A	9606.ENSP00000431512	9606.ENSP00000428968	0	0	0	0	0.053	0	0	0.438	0.445
HSF1	SOD2	9606.ENSP00000431512	9606.ENSP00000446252	0	0	0	0	0	0	0	0.457	0.457
HSF1	SERPINH1	9606.ENSP00000431512	9606.ENSP00000434412	0	0	0	0	0	0	0	0.482	0.482
HSPA13	NUP133	9606.ENSP00000285667	9606.ENSP00000261396	0	0	0	0	0	0.058	0.9	0.043	0.901
HSPA13	TIMM44	9606.ENSP00000285667	9606.ENSP00000270538	0	0	0	0	0.089	0.258	0	0.326	0.505
HSPA13	USP12	9606.ENSP00000285667	9606.ENSP00000282344	0	0	0	0	0.062	0	0	0.432	0.445
HSPA13	UBQLN1	9606.ENSP00000285667	9606.ENSP00000365576	0	0	0	0	0.062	0.417	0	0.443	0.669
HSPA13	HSPA9	9606.ENSP00000285667	9606.ENSP00000297185	0	0	0.443	0.827	0.146	0.102	0.6	0.773	0.731
HSPA13	SEH1L	9606.ENSP00000285667	9606.ENSP00000382779	0	0	0	0	0	0	0.9	0	0.9
HSPA13	NUP50	9606.ENSP00000285667	9606.ENSP00000345895	0	0	0	0	0.043	0	0.9	0	0.9
HSPA13	NDC1	9606.ENSP00000285667	9606.ENSP00000360483	0	0	0	0	0.062	0	0.9	0	0.902
HSPA13	NUP98	9606.ENSP00000285667	9606.ENSP00000316032	0	0	0	0	0.051	0.192	0.9	0.062	0.918
HSPA9	NUP133	9606.ENSP00000297185	9606.ENSP00000261396	0	0	0	0	0.099	0.078	0.9	0.043	0.909
HSPA9	TIMM44	9606.ENSP00000297185	9606.ENSP00000270538	0	0	0	0	0.295	0.98	0.8	0.994	0.999
HSPA9	SIGMAR1	9606.ENSP00000297185	9606.ENSP00000277010	0	0	0	0	0.062	0.102	0	0.481	0.525
HSPA9	HSPB8	9606.ENSP00000297185	9606.ENSP00000281938	0	0	0	0	0.06	0.095	0	0.408	0.453
HSPA9	SERPINH1	9606.ENSP00000297185	9606.ENSP00000434412	0	0	0	0	0.073	0	0	0.408	0.428
HSPA9	SIRT7	9606.ENSP00000297185	9606.ENSP00000329466	0	0	0	0	0	0.342	0	0.178	0.436
HSPA9	SOD2	9606.ENSP00000297185	9606.ENSP00000446252	0	0	0	0	0.107	0	0	0.487	0.523
HSPA9	TST	9606.ENSP00000297185	9606.ENSP00000385828	0	0	0	0	0	0	0	0.61	0.61
HSPA9	PINK1	9606.ENSP00000297185	9606.ENSP00000364204	0	0	0	0	0	0	0	0.614	0.615
HSPA9	PGK1	9606.ENSP00000297185	9606.ENSP00000362413	0.043	0	0	0	0.513	0.065	0	0.357	0.683
HSPA9	TIMM17B	9606.ENSP00000297185	9606.ENSP00000379999	0	0	0	0	0.09	0.245	0.6	0.575	0.867
HSPA9	NUP50	9606.ENSP00000297185	9606.ENSP00000345895	0	0	0	0	0.062	0	0.9	0	0.902
HSPA9	NDC1	9606.ENSP00000297185	9606.ENSP00000360483	0	0	0	0	0.096	0	0.9	0	0.905
HSPA9	SEH1L	9606.ENSP00000297185	9606.ENSP00000382779	0	0	0	0	0.136	0	0.9	0	0.91
HSPA9	NUP98	9606.ENSP00000297185	9606.ENSP00000316032	0	0	0	0	0.083	0.152	0.9	0.179	0.927
HSPB8	IGHMBP2	9606.ENSP00000281938	9606.ENSP00000255078	0	0	0	0	0	0	0	0.518	0.518
HSPB8	PSMG1	9606.ENSP00000281938	9606.ENSP00000329915	0	0	0	0	0	0	0.72	0	0.72
ID2	USP1	9606.ENSP00000234091	9606.ENSP00000343526	0	0	0	0	0	0.345	0	0.155	0.423
ID2	MYRF	9606.ENSP00000234091	9606.ENSP00000278836	0	0	0	0	0	0	0	0.424	0.424
ID2	SKIL	9606.ENSP00000234091	9606.ENSP00000415243	0	0	0	0	0	0	0	0.456	0.456
ID2	SMAD2	9606.ENSP00000234091	9606.ENSP00000262160	0	0	0	0	0	0.155	0	0.421	0.489
ID2	MYC	9606.ENSP00000234091	9606.ENSP00000479618	0	0	0	0	0	0	0	0.49	0.49
ID2	ZBTB18	9606.ENSP00000234091	9606.ENSP00000351539	0	0	0	0	0	0.077	0	0.607	0.621
ID2	PDLIM5	9606.ENSP00000234091	9606.ENSP00000480359	0	0	0	0	0.049	0.27	0	0.705	0.778
IFI27L2	STC2	9606.ENSP00000238609	9606.ENSP00000265087	0	0	0	0	0	0	0	0.464	0.464
IFI27L2	TMEM168	9606.ENSP00000238609	9606.ENSP00000323068	0	0	0	0	0	0	0	0.534	0.534
IGF2BP1	NTN1	9606.ENSP00000290341	9606.ENSP00000173229	0	0	0	0	0	0	0	0.429	0.429
IGF2BP1	MATR3	9606.ENSP00000290341	9606.ENSP00000354346	0	0	0	0	0.062	0.27	0	0.283	0.466
IGF2BP1	RC3H1	9606.ENSP00000290341	9606.ENSP00000356669	0	0	0	0	0.064	0.482	0	0.154	0.554
IGF2BP1	MYC	9606.ENSP00000290341	9606.ENSP00000479618	0	0	0	0	0.062	0.31	0	0.59	0.711
IGFBP5	STC2	9606.ENSP00000233813	9606.ENSP00000265087	0	0	0	0	0.095	0	0	0.393	0.427
IGFBP5	INHBB	9606.ENSP00000233813	9606.ENSP00000295228	0	0	0	0	0.097	0	0	0.43	0.463
IGFBP5	PAPPA	9606.ENSP00000233813	9606.ENSP00000330658	0	0	0	0	0.105	0	0.9	0.661	0.967
IGHMBP2	TAF5	9606.ENSP00000255078	9606.ENSP00000358854	0	0	0	0	0.085	0	0	0.416	0.443
INHBB	TGFB3	9606.ENSP00000295228	9606.ENSP00000238682	0	0	0	0.588	0.076	0	0.8	0.411	0.837
INHBB	SMAD2	9606.ENSP00000295228	9606.ENSP00000262160	0	0	0	0	0	0.148	0.9	0.442	0.948
INHBB	TGFBR1	9606.ENSP00000295228	9606.ENSP00000364133	0	0	0	0	0	0.15	0	0.439	0.502
INPP4B	ITPK1	9606.ENSP00000425487	9606.ENSP00000267615	0	0	0	0	0	0	0.9	0	0.9
INPP4B	PIK3C2B	9606.ENSP00000425487	9606.ENSP00000356155	0	0	0	0	0.062	0	0.9	0.456	0.944
INPP4B	SACM1L	9606.ENSP00000425487	9606.ENSP00000373713	0	0	0	0	0	0	0.9	0.208	0.917
INPP4B	SGK3	9606.ENSP00000425487	9606.ENSP00000379842	0	0	0	0	0	0	0	0.66	0.66
INPP4B	PPME1	9606.ENSP00000425487	9606.ENSP00000381461	0	0	0	0	0	0	0	0.468	0.468
INPP4B	SYNJ1	9606.ENSP00000425487	9606.ENSP00000409667	0	0	0	0	0.062	0	0.9	0.218	0.92
INSIG2	SCD	9606.ENSP00000245787	9606.ENSP00000359380	0	0	0	0	0.062	0	0	0.428	0.441
INSIG2	PPARG	9606.ENSP00000245787	9606.ENSP00000287820	0	0	0	0	0	0	0	0.472	0.472
INSIG2	NEGR1	9606.ENSP00000245787	9606.ENSP00000350364	0	0	0	0	0	0	0	0.504	0.504
INSIG2	RBBP4	9606.ENSP00000245787	9606.ENSP00000362592	0	0	0	0	0	0.379	0	0.248	0.513
INTS2	RPRD1A	9606.ENSP00000414237	9606.ENSP00000381984	0	0	0	0	0.062	0	0.6	0.387	0.75
IP6K2	NUDT3	9606.ENSP00000331103	9606.ENSP00000476119	0	0	0	0	0.062	0.149	0	0.441	0.515
IP6K2	PPP2R2C	9606.ENSP00000331103	9606.ENSP00000335083	0	0	0	0	0.065	0	0	0.521	0.532
IP6K2	MINPP1	9606.ENSP00000331103	9606.ENSP00000361064	0	0	0	0	0.256	0.058	0	0.657	0.739
IP6K2	IRF7	9606.ENSP00000331103	9606.ENSP00000380697	0	0	0	0	0	0	0.9	0	0.9
IPO8	XRN1	9606.ENSP00000256079	9606.ENSP00000264951	0	0	0	0	0.066	0.248	0	0.217	0.402
IPO8	KPNA6	9606.ENSP00000256079	9606.ENSP00000362728	0	0	0	0	0.063	0	0	0.408	0.422
IPO8	PGK1	9606.ENSP00000256079	9606.ENSP00000362413	0	0	0	0	0.062	0	0	0.533	0.544
IPO8	KPNA3	9606.ENSP00000256079	9606.ENSP00000261667	0	0	0	0	0.065	0.528	0	0.41	0.717
IPO8	NDC1	9606.ENSP00000256079	9606.ENSP00000360483	0	0	0	0	0.076	0	0.9	0.053	0.904
IPO8	SEH1L	9606.ENSP00000256079	9606.ENSP00000382779	0	0	0	0	0.058	0	0.9	0.152	0.913
IPO8	NUP133	9606.ENSP00000256079	9606.ENSP00000261396	0	0	0	0	0.078	0.056	0.9	0.24	0.925
IPO8	NUP50	9606.ENSP00000256079	9606.ENSP00000345895	0	0	0	0	0.082	0	0.9	0.325	0.932
IPO8	NUP98	9606.ENSP00000256079	9606.ENSP00000316032	0	0	0	0	0.085	0.18	0.9	0.23	0.934
IQSEC2	SYNJ1	9606.ENSP00000379712	9606.ENSP00000409667	0	0	0	0	0.098	0	0	0.425	0.459
IRF7	RIPK2	9606.ENSP00000380697	9606.ENSP00000220751	0	0	0	0	0.062	0.056	0	0.391	0.413
IRF7	PIAS4	9606.ENSP00000380697	9606.ENSP00000262971	0	0	0	0	0	0.27	0	0.294	0.463
IRF7	LILRA4	9606.ENSP00000380697	9606.ENSP00000291759	0	0	0	0	0.076	0	0	0.45	0.47
IRF7	UBE2I	9606.ENSP00000380697	9606.ENSP00000348056	0	0	0	0	0.062	0	0	0.496	0.507
IRF7	LY6E	9606.ENSP00000380697	9606.ENSP00000428572	0	0	0	0	0.223	0	0	0.419	0.529
IRF7	TNFAIP3	9606.ENSP00000380697	9606.ENSP00000481570	0	0	0	0	0.111	0.27	0	0.455	0.615
ISOC1	STK24	9606.ENSP00000173527	9606.ENSP00000365730	0	0	0	0	0.062	0.442	0	0	0.454
ISOC1	RBBP4	9606.ENSP00000173527	9606.ENSP00000362592	0	0	0	0	0.062	0	0	0.467	0.479
ISOC1	PAK2	9606.ENSP00000173527	9606.ENSP00000314067	0	0	0	0	0	0.5	0	0	0.5
ITCH	RIPK2	9606.ENSP00000480499	9606.ENSP00000220751	0	0	0	0	0	0.078	0.9	0.384	0.938
ITCH	SMAD2	9606.ENSP00000480499	9606.ENSP00000262160	0	0	0	0	0.051	0.371	0	0.293	0.541
ITCH	USP12	9606.ENSP00000480499	9606.ENSP00000282344	0	0	0	0	0	0.453	0	0.244	0.569
ITCH	PSME3	9606.ENSP00000480499	9606.ENSP00000293362	0	0	0	0	0.049	0	0.9	0.069	0.903
ITCH	RUNX1	9606.ENSP00000480499	9606.ENSP00000300305	0	0	0	0	0	0.077	0.9	0.047	0.904
ITCH	JAG2	9606.ENSP00000480499	9606.ENSP00000328169	0	0	0	0	0	0.343	0	0.185	0.441
ITCH	PTCH1	9606.ENSP00000480499	9606.ENSP00000332353	0	0	0	0	0	0.426	0	0.195	0.518
ITCH	TGFBR1	9606.ENSP00000480499	9606.ENSP00000364133	0	0	0	0	0	0.351	0	0.192	0.453
ITCH	UFM1	9606.ENSP00000480499	9606.ENSP00000368970	0	0	0	0	0	0	0	0.488	0.488
ITCH	SGK3	9606.ENSP00000480499	9606.ENSP00000379842	0	0	0	0	0.075	0.35	0	0.279	0.529
ITCH	PSME4	9606.ENSP00000480499	9606.ENSP00000384211	0	0	0	0	0.066	0	0.9	0.076	0.906
ITCH	LATS1	9606.ENSP00000480499	9606.ENSP00000437550	0	0	0	0	0.086	0.866	0	0.518	0.936
ITCH	MYC	9606.ENSP00000480499	9606.ENSP00000479618	0	0	0	0	0	0.15	0	0.369	0.441
ITCH	TNFAIP3	9606.ENSP00000480499	9606.ENSP00000481570	0	0	0	0	0	0	0	0.429	0.429
ITGA7	LAMA4	9606.ENSP00000452120	9606.ENSP00000230538	0	0	0	0	0.062	0.153	0.9	0.381	0.944
ITGA7	LAMC1	9606.ENSP00000452120	9606.ENSP00000258341	0	0	0	0	0.085	0.153	0.9	0.357	0.943
ITGA7	PTK2	9606.ENSP00000452120	9606.ENSP00000341189	0	0	0	0	0.062	0	0.8	0.306	0.858
ITPK1	ZCCHC14	9606.ENSP00000267615	9606.ENSP00000268616	0	0	0	0	0	0	0	0.409	0.408
ITPK1	SYNJ1	9606.ENSP00000267615	9606.ENSP00000409667	0	0	0	0	0	0	0.9	0.184	0.914
ITPK1	MINPP1	9606.ENSP00000267615	9606.ENSP00000361064	0	0	0	0	0	0	0.9	0.346	0.931
JADE1	KAT6A	9606.ENSP00000226319	9606.ENSP00000380136	0	0	0	0	0.064	0.236	0	0.344	0.489
JADE1	KAT7	9606.ENSP00000226319	9606.ENSP00000259021	0	0	0	0	0.064	0.917	0.6	0.957	0.998
JADE3	KAT7	9606.ENSP00000481850	9606.ENSP00000259021	0	0	0	0	0.064	0.83	0.6	0.701	0.978
JAG2	RNF40	9606.ENSP00000328169	9606.ENSP00000325677	0	0	0	0	0.064	0.102	0	0.412	0.462
JAG2	SPEN	9606.ENSP00000328169	9606.ENSP00000364912	0	0	0	0	0	0.254	0	0.245	0.413
JAG2	PTCH1	9606.ENSP00000328169	9606.ENSP00000332353	0	0	0	0	0.049	0.102	0	0.415	0.456
JAG2	MYC	9606.ENSP00000328169	9606.ENSP00000479618	0	0	0	0	0	0.097	0	0.517	0.545
JMJD7-PLA2G4B	PTDSS1	9606.ENSP00000371886	9606.ENSP00000430548	0	0	0	0	0	0	0.65	0	0.65
JMY	SIGMAR1	9606.ENSP00000379441	9606.ENSP00000277010	0	0	0	0	0	0	0	0.65	0.65
JMY	MDM4	9606.ENSP00000379441	9606.ENSP00000356150	0	0	0	0	0	0	0.9	0.259	0.922
KAT6A	KAT7	9606.ENSP00000380136	9606.ENSP00000259021	0	0	0	0.857	0.062	0	0.9	0.829	0.913
KAT6A	RUNX1	9606.ENSP00000380136	9606.ENSP00000300305	0	0	0	0	0	0.687	0	0.417	0.81
KAT6A	NUP98	9606.ENSP00000380136	9606.ENSP00000316032	0	0	0	0	0.096	0.145	0	0.61	0.672
KAT6A	SIRT7	9606.ENSP00000380136	9606.ENSP00000329466	0	0	0	0	0.062	0.152	0	0.464	0.536
KAT6A	WDR5	9606.ENSP00000380136	9606.ENSP00000351446	0	0	0	0	0.065	0.642	0	0.43	0.793
KAT6A	RBBP4	9606.ENSP00000380136	9606.ENSP00000362592	0	0	0	0	0.064	0	0.9	0.231	0.921
KAT6A	MYC	9606.ENSP00000380136	9606.ENSP00000479618	0	0	0	0	0	0.057	0	0.398	0.408
KAT6A	NAA60	9606.ENSP00000380136	9606.ENSP00000385903	0	0	0	0	0.062	0.058	0	0.438	0.46
KAT7	MYC	9606.ENSP00000259021	9606.ENSP00000479618	0	0	0	0	0	0.142	0	0.475	0.531
KAT7	NAA60	9606.ENSP00000259021	9606.ENSP00000385903	0	0	0	0	0.062	0.058	0	0.582	0.599
KAT7	WDR5	9606.ENSP00000259021	9606.ENSP00000351446	0	0	0	0	0.102	0.531	0	0.254	0.658
KAT7	NOC3L	9606.ENSP00000259021	9606.ENSP00000360412	0	0	0	0	0.066	0	0	0.753	0.76
KCND3	SEMA3A	9606.ENSP00000319591	9606.ENSP00000265362	0	0	0	0	0	0.27	0	0.449	0.581
KCND3	KCNQ3	9606.ENSP00000319591	9606.ENSP00000373648	0	0	0	0.563	0.114	0.163	0.5	0.57	0.694
KCNQ3	NEDD4L	9606.ENSP00000373648	9606.ENSP00000383199	0	0	0	0	0.062	0.151	0	0.394	0.476
KDM1B	RCOR1	9606.ENSP00000297792	9606.ENSP00000262241	0	0	0	0	0.102	0.253	0	0.953	0.966
KDM1B	PRMT6	9606.ENSP00000297792	9606.ENSP00000359095	0	0	0	0	0.116	0	0	0.454	0.497
KDM1B	PHF21A	9606.ENSP00000297792	9606.ENSP00000398824	0	0	0	0	0.064	0.16	0	0.423	0.507
KDM1B	WDR5	9606.ENSP00000297792	9606.ENSP00000351446	0	0	0	0	0.102	0.27	0	0.32	0.515
KDM1B	RNF2	9606.ENSP00000297792	9606.ENSP00000356480	0	0	0	0	0.063	0.224	0	0.441	0.558
KDM1B	OGT	9606.ENSP00000297792	9606.ENSP00000362824	0	0	0	0	0.056	0.281	0	0.416	0.57
KIAA0513	PHF21A	9606.ENSP00000457408	9606.ENSP00000398824	0	0	0	0	0	0	0	0.638	0.638
KIAA1875	ZNF250	9606.ENSP00000320648	9606.ENSP00000292579	0	0	0	0	0	0	0	0.472	0.472
KIF25	MAPRE3	9606.ENSP00000388878	9606.ENSP00000233121	0	0	0	0	0.063	0.349	0	0.24	0.495
KIF25	NUP98	9606.ENSP00000388878	9606.ENSP00000316032	0	0	0	0	0.062	0.177	0	0.302	0.414
KLF9	TANC1	9606.ENSP00000366330	9606.ENSP00000263635	0	0	0	0	0.049	0.078	0	0.571	0.591
KLF9	PPARG	9606.ENSP00000366330	9606.ENSP00000287820	0	0	0	0	0	0.076	0	0.391	0.413
KLK5	TGM1	9606.ENSP00000337733	9606.ENSP00000206765	0	0	0	0	0.07	0	0	0.395	0.413
KLRD1	UNKL	9606.ENSP00000371333	9606.ENSP00000301712	0	0	0	0	0.062	0	0	0.54	0.55
KPNA1	LMNB1	9606.ENSP00000343701	9606.ENSP00000261366	0	0	0	0	0.052	0.316	0	0.215	0.447
KPNA1	KPNA3	9606.ENSP00000343701	9606.ENSP00000261667	0	0	0	0.93	0.268	0.348	0.8	0.839	0.902
KPNA1	NUP98	9606.ENSP00000343701	9606.ENSP00000316032	0	0	0	0	0.065	0.334	0	0.405	0.597
KPNA1	NCBP2	9606.ENSP00000343701	9606.ENSP00000326806	0	0	0	0	0.088	0.82	0	0.18	0.854
KPNA1	USP1	9606.ENSP00000343701	9606.ENSP00000343526	0	0	0	0	0.083	0.466	0	0.618	0.797
KPNA1	RNMT	9606.ENSP00000343701	9606.ENSP00000372804	0	0	0	0	0.062	0.337	0	0.14	0.419
KPNA1	MYC	9606.ENSP00000343701	9606.ENSP00000479618	0	0	0	0	0	0.066	0	0.456	0.47
KPNA1	UBR5	9606.ENSP00000343701	9606.ENSP00000429084	0	0	0	0	0.074	0.327	0	0.483	0.65
KPNA1	SACM1L	9606.ENSP00000343701	9606.ENSP00000373713	0	0	0	0	0.049	0	0	0.664	0.667
KPNA1	NUP50	9606.ENSP00000343701	9606.ENSP00000345895	0	0	0	0	0.083	0.978	0	0.896	0.997
KPNA3	NUP50	9606.ENSP00000261667	9606.ENSP00000345895	0	0	0	0	0.062	0.312	0	0.156	0.408
KPNA3	KPNA6	9606.ENSP00000261667	9606.ENSP00000362728	0	0	0	0.931	0.091	0.426	0	0.873	0.489
KPNA3	NUP98	9606.ENSP00000261667	9606.ENSP00000316032	0	0	0	0	0.065	0.334	0	0.265	0.502
KPNA3	NCBP2	9606.ENSP00000261667	9606.ENSP00000326806	0	0	0	0	0.062	0.896	0	0.312	0.927
KPNA6	NUP98	9606.ENSP00000362728	9606.ENSP00000316032	0	0	0	0	0.082	0.334	0	0.259	0.507
KPNA6	NCBP2	9606.ENSP00000362728	9606.ENSP00000326806	0	0	0	0	0.066	0.647	0	0.092	0.674
KPNA6	NUP50	9606.ENSP00000362728	9606.ENSP00000345895	0	0	0	0	0.083	0.709	0	0.276	0.79
KRTAP1-1	KRTAP6-2	9606.ENSP00000305975	9606.ENSP00000334560	0	0	0	0	0	0	0	0.508	0.508
KRTAP12-4	KRTAP4-6	9606.ENSP00000375476	9606.ENSP00000328270	0	0	0	0	0	0	0	0.463	0.463
KRTAP12-4	KRTAP6-2	9606.ENSP00000375476	9606.ENSP00000334560	0	0	0	0	0.064	0.094	0	0.459	0.501
KRTAP12-4	KRTAP20-1	9606.ENSP00000375476	9606.ENSP00000335503	0	0	0	0	0.137	0	0	0.46	0.514
KRTAP20-1	KRTAP4-6	9606.ENSP00000335503	9606.ENSP00000328270	0	0	0	0	0.085	0	0	0.431	0.457
KRTAP20-1	KRTAP6-2	9606.ENSP00000335503	9606.ENSP00000334560	0	0	0	0	0.152	0	0	0.66	0.699
KRTAP4-6	KRTAP6-2	9606.ENSP00000328270	9606.ENSP00000334560	0	0	0	0	0	0	0	0.421	0.42
LAMA4	RFTN1	9606.ENSP00000230538	9606.ENSP00000334153	0	0	0	0	0	0	0	0.461	0.461
LAMA4	NTN4	9606.ENSP00000230538	9606.ENSP00000340998	0	0.001	0	0.562	0.186	0.23	0.6	0.155	0.741
LAMA4	NID1	9606.ENSP00000230538	9606.ENSP00000264187	0	0	0	0	0.157	0.213	0.6	0.411	0.823
LAMA4	PAK2	9606.ENSP00000230538	9606.ENSP00000314067	0	0	0	0	0	0	0.9	0.053	0.901
LAMA4	PTK2	9606.ENSP00000230538	9606.ENSP00000341189	0	0	0	0	0	0	0.9	0.157	0.912
LAMA4	LAMC1	9606.ENSP00000230538	9606.ENSP00000258341	0	0	0	0.55	0.117	0	0.9	0.733	0.937
LAMC1	MEGF9	9606.ENSP00000258341	9606.ENSP00000363040	0	0	0	0.592	0.145	0.23	0.54	0.155	0.686
LAMC1	NTN4	9606.ENSP00000258341	9606.ENSP00000340998	0	0	0	0.716	0.217	0.373	0.6	0.222	0.798
LAMC1	PAK2	9606.ENSP00000258341	9606.ENSP00000314067	0	0	0	0	0.062	0	0.9	0	0.902
LAMC1	PTK2	9606.ENSP00000258341	9606.ENSP00000341189	0	0	0	0	0.09	0	0.9	0.277	0.928
LAMC1	NID1	9606.ENSP00000258341	9606.ENSP00000264187	0	0	0	0	0.2	0.955	0.6	0.926	0.998
LAPTM4B	SLC38A9	9606.ENSP00000402301	9606.ENSP00000380074	0	0	0	0	0	0	0	0.599	0.599
LAPTM4B	PTDSS1	9606.ENSP00000402301	9606.ENSP00000430548	0	0	0	0	0	0	0	0.645	0.645
LATS1	LIMD1	9606.ENSP00000437550	9606.ENSP00000273317	0	0	0	0	0	0.844	0.8	0.632	0.987
LATS1	SAV1	9606.ENSP00000437550	9606.ENSP00000324729	0	0	0	0	0.062	0.628	0.9	0.986	0.999
LATS1	STRN4	9606.ENSP00000437550	9606.ENSP00000375777	0	0	0	0	0	0	0	0.512	0.512
LATS1	MOB1A	9606.ENSP00000437550	9606.ENSP00000379364	0	0	0	0	0.062	0.978	0.6	0.988	0.999
LATS1	RASSF8	9606.ENSP00000437550	9606.ENSP00000384491	0	0	0	0	0	0.056	0	0.416	0.425
LATS1	MAGI1	9606.ENSP00000437550	9606.ENSP00000385450	0	0	0	0	0	0.33	0	0.165	0.416
LATS1	SKIL	9606.ENSP00000437550	9606.ENSP00000415243	0	0	0	0	0.062	0	0	0.445	0.457
LATS1	MYC	9606.ENSP00000437550	9606.ENSP00000479618	0	0	0	0	0	0.128	0	0.606	0.641
LATS1	TEAD2	9606.ENSP00000437550	9606.ENSP00000472109	0	0	0	0	0.062	0.243	0	0.727	0.789
LAX1	TMEM81	9606.ENSP00000406970	9606.ENSP00000356135	0	0	0	0	0.062	0	0	0.386	0.4
LCE1F	TGM1	9606.ENSP00000334187	9606.ENSP00000206765	0	0	0	0	0	0	0.6	0	0.6
LCE1F	SPRR4	9606.ENSP00000334187	9606.ENSP00000332163	0	0	0	0	0.141	0	0	0.373	0.438
LCE1F	PPL	9606.ENSP00000334187	9606.ENSP00000340510	0	0	0	0	0	0	0.6	0	0.6
LEPREL2	ZCCHC14	9606.ENSP00000478600	9606.ENSP00000268616	0	0	0	0	0	0	0	0.569	0.569
LGMN	RABGGTB	9606.ENSP00000376911	9606.ENSP00000317473	0	0	0	0	0.066	0.788	0	0	0.793
LIMD1	RHOBTB3	9606.ENSP00000273317	9606.ENSP00000369318	0	0	0	0	0	0.342	0	0.716	0.806
LIMD1	SAV1	9606.ENSP00000273317	9606.ENSP00000324729	0	0	0	0	0.062	0.212	0.8	0.393	0.898
LIN7C	TJP1	9606.ENSP00000278193	9606.ENSP00000281537	0	0	0	0	0.062	0	0	0.425	0.437
LIN7C	SYN3	9606.ENSP00000278193	9606.ENSP00000351614	0	0	0	0	0.062	0	0.9	0.048	0.902
LMAN1	ST6GAL1	9606.ENSP00000251047	9606.ENSP00000169298	0	0	0	0	0	0	0	0.423	0.423
LMAN1	SSR1	9606.ENSP00000251047	9606.ENSP00000244763	0	0	0	0	0.17	0.624	0	0.466	0.819
LMAN1	SERPINH1	9606.ENSP00000251047	9606.ENSP00000434412	0	0	0	0	0.088	0	0	0.412	0.442
LMAN1	TRIM37	9606.ENSP00000251047	9606.ENSP00000262294	0	0	0	0	0	0	0	0.45	0.45
LMAN1	RAB6A	9606.ENSP00000251047	9606.ENSP00000311449	0	0	0	0	0.108	0	0	0.441	0.48
LMAN1	RAB3GAP2	9606.ENSP00000251047	9606.ENSP00000351832	0	0	0	0	0.069	0.27	0	0.322	0.499
LMAN1	TMED5	9606.ENSP00000251047	9606.ENSP00000359305	0	0	0	0	0.186	0.345	0	0.266	0.575
LMAN1	MIA3	9606.ENSP00000251047	9606.ENSP00000340900	0	0	0	0	0	0	0	0.67	0.671
LMAN1	SEC22A	9606.ENSP00000251047	9606.ENSP00000310521	0	0	0	0	0.11	0	0.6	0.264	0.715
LMAN1	TRAPPC2	9606.ENSP00000251047	9606.ENSP00000392495	0	0	0	0	0	0	0.6	0.429	0.761
LMAN1	TMED10	9606.ENSP00000251047	9606.ENSP00000303145	0	0	0	0	0.299	0.839	0.6	0.403	0.969
LMNB1	MYBL2	9606.ENSP00000261366	9606.ENSP00000217026	0	0	0	0	0.347	0	0	0.125	0.404
LMNB1	RABGGTB	9606.ENSP00000261366	9606.ENSP00000317473	0	0	0	0	0	0	0	0.407	0.407
LMNB1	RBBP4	9606.ENSP00000261366	9606.ENSP00000362592	0	0	0	0	0.121	0	0	0.389	0.441
LMNB1	NUP50	9606.ENSP00000261366	9606.ENSP00000345895	0	0	0	0	0.112	0	0	0.435	0.477
LMNB1	NUP133	9606.ENSP00000261366	9606.ENSP00000261396	0	0	0	0	0.115	0	0	0.479	0.52
LMNB1	MYC	9606.ENSP00000261366	9606.ENSP00000479618	0	0	0	0	0.112	0.066	0	0.505	0.553
LMNB1	MATR3	9606.ENSP00000261366	9606.ENSP00000354346	0	0	0	0	0.085	0	0	0.641	0.657
LMNB1	NUP98	9606.ENSP00000261366	9606.ENSP00000316032	0	0	0	0	0.117	0.223	0	0.548	0.663
LMNB1	RAD21	9606.ENSP00000261366	9606.ENSP00000297338	0	0	0	0	0.101	0	0.6	0.251	0.707
LMNB1	POU2F1	9606.ENSP00000261366	9606.ENSP00000356840	0	0	0	0	0.055	0.486	0	0.477	0.724
LONP2	SOD2	9606.ENSP00000285737	9606.ENSP00000446252	0	0	0	0	0	0	0	0.461	0.461
LONP2	PINK1	9606.ENSP00000285737	9606.ENSP00000364204	0	0	0	0	0.066	0.143	0	0.485	0.552
LONP2	SRFBP1	9606.ENSP00000285737	9606.ENSP00000341324	0	0	0	0	0	0	0	0.71	0.71
LPGAT1	PTDSS1	9606.ENSP00000355964	9606.ENSP00000430548	0	0	0	0	0.063	0	0	0.438	0.451
LPGAT1	TM9SF3	9606.ENSP00000355964	9606.ENSP00000360184	0	0	0	0	0.062	0.578	0	0	0.587
LRIG1	MAGI1	9606.ENSP00000273261	9606.ENSP00000385450	0	0	0	0	0.066	0.057	0	0.615	0.631
LYRM1	THUMPD1	9606.ENSP00000379367	9606.ENSP00000370741	0	0	0	0	0	0	0	0.429	0.429
MAGI1	RASL11B	9606.ENSP00000385450	9606.ENSP00000248706	0	0	0	0	0.087	0.37	0	0	0.4
MAGI1	TJP1	9606.ENSP00000385450	9606.ENSP00000281537	0	0	0	0.54	0.299	0.156	0	0.536	0.529
MAGI1	SHROOM3	9606.ENSP00000385450	9606.ENSP00000296043	0	0	0	0.539	0.14	0.379	0	0	0.443
MAGI1	RPS6KA2	9606.ENSP00000385450	9606.ENSP00000427015	0	0	0	0	0	0.464	0	0	0.464
MAP4	MAPRE3	9606.ENSP00000353375	9606.ENSP00000233121	0	0	0	0	0.089	0.057	0	0.369	0.41
MAP4	NUP50	9606.ENSP00000353375	9606.ENSP00000345895	0	0	0	0	0.049	0	0	0.422	0.426
MAPRE3	SLAIN2	9606.ENSP00000233121	9606.ENSP00000264313	0	0	0	0	0	0	0	0.537	0.537
MAPRE3	SCRN3	9606.ENSP00000233121	9606.ENSP00000272732	0	0	0	0	0.062	0	0	0.534	0.545
MAPRE3	TBC1D31	9606.ENSP00000233121	9606.ENSP00000287380	0	0	0	0	0.065	0.485	0	0.199	0.58
MAPRE3	SIAH1	9606.ENSP00000233121	9606.ENSP00000349156	0	0	0	0	0.064	0.38	0	0.413	0.63
MAPRE3	STIM2	9606.ENSP00000233121	9606.ENSP00000417569	0	0	0	0	0.062	0.057	0	0.733	0.744
2021-03-05	SLC25A46	9606.ENSP00000351813	9606.ENSP00000348211	0	0	0	0	0.123	0.27	0	0.235	0.467
2021-03-05	RNF19A	9606.ENSP00000351813	9606.ENSP00000428968	0	0	0	0	0.064	0	0	0.529	0.54
2021-03-05	PINK1	9606.ENSP00000351813	9606.ENSP00000364204	0	0	0	0	0	0	0	0.565	0.565
MATR3	SLC38A2	9606.ENSP00000354346	9606.ENSP00000256689	0	0	0	0	0.401	0	0	0	0.4
MATR3	SIGMAR1	9606.ENSP00000354346	9606.ENSP00000277010	0	0	0	0	0	0	0	0.481	0.481
MATR3	PSME3	9606.ENSP00000354346	9606.ENSP00000293362	0	0	0	0	0.729	0.27	0	0.053	0.796
MATR3	NCBP2	9606.ENSP00000354346	9606.ENSP00000326806	0	0	0	0	0.101	0.468	0	0.061	0.511
MATR3	THRAP3	9606.ENSP00000354346	9606.ENSP00000346634	0	0	0	0	0.172	0.27	0	0.27	0.52
MATR3	UBQLN1	9606.ENSP00000354346	9606.ENSP00000365576	0	0	0	0	0.126	0	0	0.408	0.46
MATR3	RC3H1	9606.ENSP00000354346	9606.ENSP00000356669	0	0	0	0	0	0.486	0	0	0.485
MATR3	TRA2B	9606.ENSP00000354346	9606.ENSP00000416959	0	0	0	0	0.948	0	0	0.307	0.962
MAX	TMEM127	9606.ENSP00000351490	9606.ENSP00000258439	0	0	0	0	0.056	0	0	0.815	0.818
MAX	SMAD2	9606.ENSP00000351490	9606.ENSP00000262160	0	0	0	0	0	0.058	0.9	0.068	0.904
MAX	PAK2	9606.ENSP00000351490	9606.ENSP00000314067	0	0	0	0	0.065	0	0.9	0.566	0.955
MAX	NFYA	9606.ENSP00000351490	9606.ENSP00000345702	0	0	0	0	0.063	0	0.9	0	0.902
MAX	WDR5	9606.ENSP00000351490	9606.ENSP00000351446	0	0	0	0	0.07	0.414	0.9	0.114	0.945
MAX	RBBP4	9606.ENSP00000351490	9606.ENSP00000362592	0	0	0	0	0.048	0	0.9	0.077	0.904
MAX	PIM1	9606.ENSP00000351490	9606.ENSP00000362608	0	0	0	0	0.062	0.284	0.9	0.075	0.929
MAX	RNF2	9606.ENSP00000351490	9606.ENSP00000356480	0	0	0	0	0.063	0.623	0.9	0.06	0.962
MAX	MYC	9606.ENSP00000351490	9606.ENSP00000479618	0	0	0	0.689	0	0.998	0.9	0.989	0.999
MCL1	MDM4	9606.ENSP00000358022	9606.ENSP00000356150	0	0	0	0	0	0.056	0	0.42	0.429
MCL1	NRAS	9606.ENSP00000358022	9606.ENSP00000358548	0	0	0	0	0.062	0.13	0	0.458	0.519
MCL1	PINK1	9606.ENSP00000358022	9606.ENSP00000364204	0	0	0	0	0	0.365	0	0.477	0.654
MCL1	MYC	9606.ENSP00000358022	9606.ENSP00000479618	0	0	0	0	0.065	0.13	0	0.747	0.776
MDM4	RFWD2	9606.ENSP00000356150	9606.ENSP00000356641	0	0	0	0	0	0.27	0	0.328	0.489
MDM4	PIK3C2B	9606.ENSP00000356150	9606.ENSP00000356155	0	0	0	0	0	0	0	0.541	0.541
MDM4	MYC	9606.ENSP00000356150	9606.ENSP00000479618	0	0	0	0	0	0	0	0.602	0.602
MED28	PPARGC1B	9606.ENSP00000237380	9606.ENSP00000312649	0	0	0	0	0	0	0.54	0	0.54
MED28	PPARG	9606.ENSP00000237380	9606.ENSP00000287820	0	0	0	0	0	0	0.6	0	0.6
MED28	THRAP3	9606.ENSP00000237380	9606.ENSP00000346634	0	0	0	0	0	0	0.6	0	0.6
MEGF9	NTN4	9606.ENSP00000363040	9606.ENSP00000340998	0	0	0	0.568	0	0	0.54	0.284	0.59
METTL10	NIP7	9606.ENSP00000357829	9606.ENSP00000254940	0	0	0	0	0.522	0	0	0	0.522
METTL10	METTL21B	9606.ENSP00000357829	9606.ENSP00000300209	0	0	0	0	0.062	0	0	0.681	0.688
METTL10	TRMT12	9606.ENSP00000357829	9606.ENSP00000329858	0	0	0	0	0.063	0	0	0.535	0.545
MIA3	WDR1	9606.ENSP00000340900	9606.ENSP00000427687	0	0	0	0	0	0	0	0.476	0.476
MIA3	SERPINH1	9606.ENSP00000340900	9606.ENSP00000434412	0	0	0	0	0	0	0	0.895	0.895
MIA3	TRAPPC2	9606.ENSP00000340900	9606.ENSP00000392495	0	0	0	0	0	0	0	0.961	0.962
MINPP1	PGAM1	9606.ENSP00000361064	9606.ENSP00000359991	0	0	0	0	0.054	0	0.9	0	0.901
MINPP1	SYNJ1	9606.ENSP00000361064	9606.ENSP00000409667	0	0	0	0	0	0	0.9	0.251	0.921
MKLN1	RALA	9606.ENSP00000323527	9606.ENSP00000005257	0	0	0	0	0	0	0	0.463	0.463
MKLN1	RANBP9	9606.ENSP00000323527	9606.ENSP00000011619	0	0	0	0	0	0.796	0	0.965	0.992
MKLN1	ZCCHC14	9606.ENSP00000323527	9606.ENSP00000268616	0	0	0	0	0.435	0	0	0	0.435
MKLN1	TBL1XR1	9606.ENSP00000323527	9606.ENSP00000405574	0	0	0	0	0.064	0	0	0.387	0.401
MOB1A	SAV1	9606.ENSP00000379364	9606.ENSP00000324729	0	0	0	0	0.062	0.171	0.9	0.886	0.99
MOB1A	PPP2R2C	9606.ENSP00000379364	9606.ENSP00000335083	0	0	0	0	0.062	0.33	0	0.189	0.445
MOB1A	STK24	9606.ENSP00000379364	9606.ENSP00000365730	0	0	0	0	0.069	0.164	0	0.775	0.81
MOB1A	PTPDC1	9606.ENSP00000379364	9606.ENSP00000477817	0	0	0	0	0.062	0.163	0	0.317	0.417
MOB1A	TEAD2	9606.ENSP00000379364	9606.ENSP00000472109	0	0	0	0	0	0	0	0.559	0.559
MPHOSPH9	SSR1	9606.ENSP00000475489	9606.ENSP00000244763	0	0	0	0	0	0	0	0.459	0.459
MPST	RIMS2	9606.ENSP00000380402	9606.ENSP00000262231	0	0	0	0	0.064	0	0	0.478	0.49
MPST	MTHFR	9606.ENSP00000380402	9606.ENSP00000365777	0	0	0	0	0.112	0	0	0.366	0.413
MPST	TST	9606.ENSP00000380402	9606.ENSP00000385828	0	0	0.448	0.962	0.254	0	0.8	0.764	0.851
MRPL15	SRP72	9606.ENSP00000260102	9606.ENSP00000342181	0	0	0	0	0.149	0.341	0	0	0.415
MRPL15	PA2G4	9606.ENSP00000260102	9606.ENSP00000302886	0.093	0	0	0	0.26	0.228	0	0.075	0.456
MRPL15	PSMG1	9606.ENSP00000260102	9606.ENSP00000329915	0	0	0	0	0.52	0	0	0	0.52
MRPL15	SLMO2	9606.ENSP00000260102	9606.ENSP00000348206	0	0	0	0	0.063	0.056	0	0.656	0.669
MRPL15	SRPR	9606.ENSP00000260102	9606.ENSP00000328023	0.164	0	0	0	0	0.544	0	0.293	0.706
MRPL15	MRRF	9606.ENSP00000260102	9606.ENSP00000343867	0	0	0	0	0.21	0.916	0	0.254	0.946
MRPL15	SOD2	9606.ENSP00000260102	9606.ENSP00000446252	0	0	0	0	0.36	0.929	0	0.266	0.963
MSRB2	TST	9606.ENSP00000365693	9606.ENSP00000385828	0	0	0	0	0.119	0.123	0	0.382	0.481
MSRB2	TXNRD1	9606.ENSP00000365693	9606.ENSP00000434516	0.187	0	0	0	0.149	0.057	0	0.522	0.646
MTF2	RIMS2	9606.ENSP00000359321	9606.ENSP00000262231	0	0	0	0	0	0	0	0.438	0.438
MTF2	RNF2	9606.ENSP00000359321	9606.ENSP00000356480	0	0	0	0	0.065	0	0.36	0.513	0.683
MTF2	TMED5	9606.ENSP00000359321	9606.ENSP00000359305	0	0	0	0	0.077	0	0	0.417	0.438
MTF2	SMEK2	9606.ENSP00000359321	9606.ENSP00000483228	0	0	0	0	0.142	0	0	0.432	0.491
MTF2	RBBP4	9606.ENSP00000359321	9606.ENSP00000362592	0	0	0	0	0.086	0.46	0.6	0.682	0.929
MTFR1	PDE7A	9606.ENSP00000262146	9606.ENSP00000385632	0	0	0	0	0	0	0	0.471	0.471
MTHFR	TXNRD1	9606.ENSP00000365777	9606.ENSP00000434516	0.183	0	0	0	0.062	0	0	0.432	0.527
MTHFR	SOD2	9606.ENSP00000365777	9606.ENSP00000446252	0.05	0	0	0	0.062	0.078	0	0.51	0.543
MTO1	UCN	9606.ENSP00000402038	9606.ENSP00000296099	0	0	0	0	0	0	0	0.451	0.451
MUC21	ST6GAL1	9606.ENSP00000365473	9606.ENSP00000169298	0	0	0	0	0	0	0.9	0	0.9
MYBL2	NFYA	9606.ENSP00000217026	9606.ENSP00000345702	0	0	0	0	0.062	0	0	0.458	0.47
MYBL2	PLK4	9606.ENSP00000217026	9606.ENSP00000270861	0	0	0	0	0.365	0	0	0.297	0.535
MYBL2	MYC	9606.ENSP00000217026	9606.ENSP00000479618	0	0	0	0	0.159	0.115	0	0.537	0.625
MYBL2	RBBP4	9606.ENSP00000217026	9606.ENSP00000362592	0	0	0	0	0.129	0.791	0.8	0.731	0.988
MYC	ODC1	9606.ENSP00000479618	9606.ENSP00000234111	0	0	0	0	0.097	0.173	0	0.71	0.765
MYC	TGFB3	9606.ENSP00000479618	9606.ENSP00000238682	0	0	0	0	0	0.061	0	0.438	0.45
MYC	SDCBP	9606.ENSP00000479618	9606.ENSP00000260130	0	0	0	0	0	0.149	0	0.465	0.525
MYC	SMAD2	9606.ENSP00000479618	9606.ENSP00000262160	0	0	0	0	0	0.47	0.9	0.97	0.998
MYC	RCOR1	9606.ENSP00000479618	9606.ENSP00000262241	0	0	0	0	0.061	0.115	0	0.376	0.436
MYC	XRN1	9606.ENSP00000479618	9606.ENSP00000264951	0	0	0	0	0.074	0.129	0	0.483	0.547
MYC	PLK4	9606.ENSP00000479618	9606.ENSP00000270861	0	0	0	0	0.104	0	0	0.424	0.462
MYC	TJP1	9606.ENSP00000479618	9606.ENSP00000281537	0	0	0	0	0	0	0	0.502	0.502
MYC	PPARG	9606.ENSP00000479618	9606.ENSP00000287820	0	0	0	0	0	0.069	0	0.638	0.648
MYC	ZNF281	9606.ENSP00000479618	9606.ENSP00000294740	0	0	0	0	0	0.199	0	0.418	0.514
MYC	RAD21	9606.ENSP00000479618	9606.ENSP00000297338	0	0	0	0	0	0.116	0.9	0.608	0.962
MYC	PRKCDBP	9606.ENSP00000479618	9606.ENSP00000307292	0	0	0	0	0	0.108	0	0.384	0.427
MYC	ZBTB4	9606.ENSP00000479618	9606.ENSP00000307858	0	0	0	0	0	0.058	0	0.396	0.406
MYC	PAK2	9606.ENSP00000479618	9606.ENSP00000314067	0	0	0	0	0	0.487	0.9	0.189	0.954
MYC	NUP98	9606.ENSP00000479618	9606.ENSP00000316032	0	0	0	0	0.06	0.108	0	0.341	0.4
MYC	NCBP2	9606.ENSP00000479618	9606.ENSP00000326806	0	0	0	0	0	0.458	0	0.155	0.522
MYC	RLIM	9606.ENSP00000479618	9606.ENSP00000328059	0	0	0	0	0.05	0.27	0	0.243	0.429
MYC	SP1	9606.ENSP00000479618	9606.ENSP00000329357	0	0	0	0	0.062	0.837	0.9	0.972	0.999
MYC	SIRT7	9606.ENSP00000479618	9606.ENSP00000329466	0	0	0	0	0.062	0.057	0	0.933	0.936
MYC	PTCH1	9606.ENSP00000479618	9606.ENSP00000332353	0	0	0	0	0	0	0	0.53	0.53
MYC	PTK2	9606.ENSP00000479618	9606.ENSP00000341189	0	0	0	0	0	0.066	0	0.517	0.53
MYC	SRFBP1	9606.ENSP00000479618	9606.ENSP00000341324	0	0	0	0	0	0	0	0.424	0.424
MYC	NFYA	9606.ENSP00000479618	9606.ENSP00000345702	0	0	0	0	0.081	0	0.9	0.391	0.939
MYC	UBE2I	9606.ENSP00000479618	9606.ENSP00000348056	0	0	0	0	0	0.135	0	0.544	0.589
MYC	WDR5	9606.ENSP00000479618	9606.ENSP00000351446	0	0	0	0	0.076	0.421	0	0.988	0.993
MYC	TFRC	9606.ENSP00000479618	9606.ENSP00000353224	0	0	0	0	0.096	0.066	0	0.596	0.629
MYC	TOP1	9606.ENSP00000479618	9606.ENSP00000354522	0	0	0	0	0.059	0.157	0	0.614	0.667
MYC	RNF2	9606.ENSP00000479618	9606.ENSP00000356480	0	0	0	0	0	0.148	0	0.523	0.576
MYC	SGK1	9606.ENSP00000479618	9606.ENSP00000356832	0	0	0	0	0.065	0	0	0.515	0.528
MYC	POU2F1	9606.ENSP00000479618	9606.ENSP00000356840	0	0	0	0	0	0.057	0.9	0.261	0.924
MYC	NRAS	9606.ENSP00000479618	9606.ENSP00000358548	0	0	0	0	0.061	0.058	0	0.642	0.656
MYC	PGK1	9606.ENSP00000479618	9606.ENSP00000362413	0	0	0	0	0.076	0.066	0	0.556	0.584
MYC	RBBP4	9606.ENSP00000479618	9606.ENSP00000362592	0	0	0	0	0	0.128	0	0.369	0.426
MYC	PIM1	9606.ENSP00000479618	9606.ENSP00000362608	0	0	0	0	0.097	0.496	0.9	0.489	0.973
MYC	TGFBR1	9606.ENSP00000479618	9606.ENSP00000364133	0	0	0	0	0.051	0.067	0	0.596	0.612
MYC	UFM1	9606.ENSP00000479618	9606.ENSP00000368970	0	0	0	0	0	0	0	0.434	0.434
MYC	PRKCD	9606.ENSP00000479618	9606.ENSP00000378217	0	0	0	0	0	0.274	0	0.401	0.546
MYC	NEDD4L	9606.ENSP00000479618	9606.ENSP00000383199	0	0	0	0	0	0.128	0	0.383	0.439
MYC	TET3	9606.ENSP00000479618	9606.ENSP00000386869	0	0	0	0	0	0	0	0.493	0.493
MYC	TRAPPC2	9606.ENSP00000479618	9606.ENSP00000392495	0	0	0	0	0	0	0	0.45	0.45
MYC	PAX6	9606.ENSP00000479618	9606.ENSP00000404100	0	0	0	0	0	0.149	0	0.551	0.601
MYC	RPS6KA2	9606.ENSP00000479618	9606.ENSP00000427015	0	0	0	0	0	0	0	0.42	0.42
MYC	SOD2	9606.ENSP00000479618	9606.ENSP00000446252	0	0	0	0	0	0	0	0.425	0.425
MYC	YES1	9606.ENSP00000479618	9606.ENSP00000462468	0	0	0	0	0.051	0.129	0	0.352	0.418
MYO10	NTN1	9606.ENSP00000421280	9606.ENSP00000173229	0	0	0	0	0.062	0	0.9	0.281	0.926
MYO10	PRKCE	9606.ENSP00000421280	9606.ENSP00000306124	0	0	0	0	0.064	0.062	0	0.456	0.481
MYO1E	RALA	9606.ENSP00000288235	9606.ENSP00000005257	0	0	0	0	0.051	0.139	0	0.897	0.909
MYO1E	TJP1	9606.ENSP00000288235	9606.ENSP00000281537	0	0	0	0	0.065	0	0	0.669	0.677
MYO1E	PLS3	9606.ENSP00000288235	9606.ENSP00000348163	0	0	0	0	0.136	0.076	0	0.362	0.447
MYO1E	SYNJ1	9606.ENSP00000288235	9606.ENSP00000409667	0	0	0	0	0.062	0.298	0	0.542	0.672
MYO5B	TFRC	9606.ENSP00000285039	9606.ENSP00000353224	0	0	0	0	0	0.131	0	0.452	0.503
MYRF	SMEK2	9606.ENSP00000278836	9606.ENSP00000483228	0	0	0	0	0.062	0	0	0.426	0.438
MYRF	RFFL	9606.ENSP00000278836	9606.ENSP00000326170	0	0	0	0	0.062	0	0	0.592	0.601
NAA30	NAA60	9606.ENSP00000452521	9606.ENSP00000385903	0	0	0	0	0.049	0	0	0.717	0.719
NAA60	POLE3	9606.ENSP00000385903	9606.ENSP00000363286	0	0	0	0	0.11	0.368	0	0.101	0.45
NAA60	ZSCAN32	9606.ENSP00000385903	9606.ENSP00000380057	0	0	0	0	0	0.058	0	0.501	0.509
NAGPA	PNO1	9606.ENSP00000310998	9606.ENSP00000263657	0	0	0	0	0	0	0	0.662	0.662
NAGPA	RERE	9606.ENSP00000310998	9606.ENSP00000338629	0	0	0	0	0	0	0	0.734	0.734
NCBP2	YBX3	9606.ENSP00000326806	9606.ENSP00000228251	0	0	0	0	0.055	0.468	0	0	0.475
NCBP2	NUP133	9606.ENSP00000326806	9606.ENSP00000261396	0	0	0	0	0.096	0.165	0.6	0.123	0.7
NCBP2	XRN1	9606.ENSP00000326806	9606.ENSP00000264951	0	0	0	0	0.086	0.196	0	0.556	0.646
NCBP2	PPARGC1B	9606.ENSP00000326806	9606.ENSP00000312649	0	0	0	0	0	0.8	0	0	0.8
NCBP2	NUP98	9606.ENSP00000326806	9606.ENSP00000316032	0	0	0	0	0.062	0.236	0.6	0.11	0.711
NCBP2	THRAP3	9606.ENSP00000326806	9606.ENSP00000346634	0	0	0	0	0.074	0.468	0	0.087	0.51
NCBP2	NDC1	9606.ENSP00000326806	9606.ENSP00000360483	0	0	0	0	0.096	0	0.6	0	0.623
NCBP2	TCEA1	9606.ENSP00000326806	9606.ENSP00000428426	0	0	0	0	0.11	0.076	0.65	0.15	0.722
NCBP2	NUP50	9606.ENSP00000326806	9606.ENSP00000345895	0	0	0	0	0.173	0.274	0.6	0.061	0.744
NCBP2	SEH1L	9606.ENSP00000326806	9606.ENSP00000382779	0	0	0	0	0.197	0.27	0.6	0.043	0.745
NCBP2	RNMT	9606.ENSP00000326806	9606.ENSP00000372804	0	0	0	0	0.062	0	0.9	0.531	0.952
NDC1	RAD51AP1	9606.ENSP00000360483	9606.ENSP00000228843	0	0	0	0	0.545	0	0	0	0.545
NDC1	NUP133	9606.ENSP00000360483	9606.ENSP00000261396	0	0	0	0	0.17	0	0.6	0.523	0.828
NDC1	NUP98	9606.ENSP00000360483	9606.ENSP00000316032	0	0	0	0	0.111	0	0.6	0.607	0.848
NDC1	NUP50	9606.ENSP00000360483	9606.ENSP00000345895	0	0	0	0	0.137	0	0.8	0.435	0.894
NDC1	UBE2I	9606.ENSP00000360483	9606.ENSP00000348056	0	0	0	0	0.093	0.639	0.6	0.054	0.859
NDC1	SEH1L	9606.ENSP00000360483	9606.ENSP00000382779	0	0	0	0	0.181	0.467	0.8	0.658	0.966
NECAB1	PDLIM5	9606.ENSP00000387380	9606.ENSP00000480359	0	0	0	0	0	0	0	0.581	0.581
NEDD4L	TGFB3	9606.ENSP00000383199	9606.ENSP00000238682	0	0	0	0	0	0.056	0.9	0.1	0.907
NEDD4L	SMAD2	9606.ENSP00000383199	9606.ENSP00000262160	0	0	0	0	0	0.716	0.9	0.976	0.999
NEDD4L	USP15	9606.ENSP00000383199	9606.ENSP00000280377	0	0	0	0	0.062	0	0.65	0.432	0.797
NEDD4L	RNF40	9606.ENSP00000383199	9606.ENSP00000325677	0	0	0	0	0.108	0	0	0.477	0.513
NEDD4L	PTCH1	9606.ENSP00000383199	9606.ENSP00000332353	0	0	0	0	0	0.519	0	0.089	0.544
NEDD4L	UBE2I	9606.ENSP00000383199	9606.ENSP00000348056	0	0	0	0	0.062	0.16	0	0.448	0.527
NEDD4L	SGK1	9606.ENSP00000383199	9606.ENSP00000356832	0	0	0	0	0.075	0.883	0.8	0.931	0.998
NEDD4L	TGFBR1	9606.ENSP00000383199	9606.ENSP00000364133	0	0	0	0	0	0.148	0.9	0.344	0.939
NEDD4L	UBQLN1	9606.ENSP00000383199	9606.ENSP00000365576	0	0	0	0	0.059	0.167	0	0.409	0.497
NEDD4L	VPS36	9606.ENSP00000383199	9606.ENSP00000367299	0	0	0	0	0.063	0.056	0	0.472	0.493
NEDD4L	SGK3	9606.ENSP00000383199	9606.ENSP00000379842	0	0	0	0	0.075	0.35	0	0.692	0.799
NEDD4L	SKIL	9606.ENSP00000383199	9606.ENSP00000415243	0	0	0	0	0.063	0.102	0	0.432	0.48
NEDD4L	RNF111	9606.ENSP00000383199	9606.ENSP00000453872	0	0	0	0	0.062	0.056	0	0.473	0.493
NEGR1	PPARGC1B	9606.ENSP00000350364	9606.ENSP00000312649	0	0	0	0	0	0	0	0.485	0.485
NEGR1	PSME4	9606.ENSP00000350364	9606.ENSP00000384211	0	0	0	0	0	0	0	0.436	0.436
NEGR1	TMEM161B	9606.ENSP00000350364	9606.ENSP00000426354	0	0	0	0	0	0	0	0.464	0.463
NEGR1	NUDT3	9606.ENSP00000350364	9606.ENSP00000476119	0	0	0	0	0.071	0	0	0.47	0.486
NFAT5	REV3L	9606.ENSP00000457593	9606.ENSP00000351697	0	0	0	0	0.098	0	0	0.544	0.571
NFAT5	SGK1	9606.ENSP00000457593	9606.ENSP00000356832	0	0	0	0	0	0	0	0.525	0.525
NFAT5	STIM2	9606.ENSP00000457593	9606.ENSP00000417569	0	0	0	0	0	0	0	0.561	0.561
NFAT5	SLC6A6	9606.ENSP00000457593	9606.ENSP00000480890	0	0	0	0	0	0	0	0.681	0.681
NFKBIL1	POLD3	9606.ENSP00000365318	9606.ENSP00000263681	0	0	0	0	0	0	0	0.426	0.426
NFKBIL1	TSC22D2	9606.ENSP00000365318	9606.ENSP00000354543	0	0	0	0	0	0	0	0.622	0.622
NFKBIL1	ZRANB2	9606.ENSP00000365318	9606.ENSP00000359958	0	0	0	0	0	0.711	0	0	0.711
NFYA	YBX3	9606.ENSP00000345702	9606.ENSP00000228251	0	0	0	0	0	0	0	0.453	0.453
NFYA	TBC1D31	9606.ENSP00000345702	9606.ENSP00000287380	0	0	0	0	0	0	0	0.444	0.444
NFYA	SP1	9606.ENSP00000345702	9606.ENSP00000329357	0	0	0	0	0.058	0.709	0.6	0.502	0.938
NFYA	WDR5	9606.ENSP00000345702	9606.ENSP00000351446	0	0	0	0	0.079	0	0	0.382	0.407
NFYA	POU2F1	9606.ENSP00000345702	9606.ENSP00000356840	0	0	0	0	0	0.288	0	0.342	0.512
NGLY1	UBQLN1	9606.ENSP00000280700	9606.ENSP00000365576	0	0	0	0	0.062	0.501	0	0.427	0.708
NID1	TIMP2	9606.ENSP00000264187	9606.ENSP00000262768	0	0	0	0	0.088	0	0	0.395	0.425
NID1	NTN4	9606.ENSP00000264187	9606.ENSP00000340998	0	0	0	0	0.076	0.143	0	0.376	0.463
NIP7	PRMT6	9606.ENSP00000254940	9606.ENSP00000359095	0	0	0	0	0.503	0	0	0.058	0.512
NIP7	PSME3	9606.ENSP00000254940	9606.ENSP00000293362	0	0	0	0	0.659	0	0	0	0.659
NIP7	RPIA	9606.ENSP00000254940	9606.ENSP00000283646	0	0	0	0	0.812	0	0	0	0.812
NIP7	RBM19	9606.ENSP00000254940	9606.ENSP00000442053	0	0	0	0	0.823	0	0	0	0.823
NIP7	TRMT11	9606.ENSP00000254940	9606.ENSP00000333934	0	0	0	0	0.824	0	0	0	0.824
NIP7	PA2G4	9606.ENSP00000254940	9606.ENSP00000302886	0	0	0	0	0.817	0.059	0	0.146	0.84
NIP7	POLR1E	9606.ENSP00000254940	9606.ENSP00000367029	0	0	0	0	0.876	0	0	0	0.876
NIP7	PNO1	9606.ENSP00000254940	9606.ENSP00000263657	0	0	0	0	0.897	0	0	0.061	0.899
NIP7	NOC3L	9606.ENSP00000254940	9606.ENSP00000360412	0	0	0	0	0.841	0.618	0	0.136	0.943
NISCH	PAK2	9606.ENSP00000339958	9606.ENSP00000314067	0	0	0	0	0.062	0	0	0.437	0.449
NISCH	UBE2I	9606.ENSP00000339958	9606.ENSP00000348056	0	0	0	0	0	0	0	0.564	0.564
NOC3L	PNO1	9606.ENSP00000360412	9606.ENSP00000263657	0	0	0	0	0.672	0.272	0	0.058	0.755
NOC3L	PPARG	9606.ENSP00000360412	9606.ENSP00000287820	0	0	0	0	0	0	0	0.524	0.524
NOC3L	PA2G4	9606.ENSP00000360412	9606.ENSP00000302886	0	0	0	0	0.578	0.078	0	0.19	0.657
NOC3L	SLC25A33	9606.ENSP00000360412	9606.ENSP00000306328	0	0	0	0	0.504	0	0	0	0.504
NOC3L	TRMT11	9606.ENSP00000360412	9606.ENSP00000333934	0	0	0	0	0.549	0	0	0	0.549
NOC3L	PPP2R2C	9606.ENSP00000360412	9606.ENSP00000335083	0	0	0	0	0	0	0	0.47	0.47
NOC3L	SRP72	9606.ENSP00000360412	9606.ENSP00000342181	0	0	0	0	0.14	0.357	0	0	0.424
NOC3L	PRMT6	9606.ENSP00000360412	9606.ENSP00000359095	0	0	0	0	0.458	0	0	0	0.457
NOC3L	TTC4	9606.ENSP00000360412	9606.ENSP00000360329	0	0	0	0	0.23	0.391	0	0	0.511
NOC3L	POLR1E	9606.ENSP00000360412	9606.ENSP00000367029	0	0	0	0	0.85	0	0	0	0.85
NOC3L	RBM19	9606.ENSP00000360412	9606.ENSP00000442053	0	0	0	0	0.851	0	0	0	0.851
NRAS	RALA	9606.ENSP00000358548	9606.ENSP00000005257	0	0	0.442	0.935	0	0.255	0.9	0.508	0.926
NRAS	RANBP9	9606.ENSP00000358548	9606.ENSP00000011619	0	0	0	0	0.062	0	0.9	0.058	0.903
NRAS	RAP1B	9606.ENSP00000358548	9606.ENSP00000250559	0	0	0.446	0.944	0.065	0.153	0.6	0.393	0.67
NRAS	RASA1	9606.ENSP00000358548	9606.ENSP00000274376	0	0	0	0	0.108	0.217	0.9	0.554	0.964
NRAS	RUNX1	9606.ENSP00000358548	9606.ENSP00000300305	0	0	0	0	0	0.097	0	0.377	0.413
NRAS	PRKCE	9606.ENSP00000358548	9606.ENSP00000306124	0	0	0	0	0.063	0.175	0.8	0.17	0.854
NRAS	PPP2R1B	9606.ENSP00000358548	9606.ENSP00000311344	0	0	0	0	0.064	0.057	0.9	0.082	0.908
NRAS	RAB6A	9606.ENSP00000358548	9606.ENSP00000311449	0	0	0.406	0.748	0.07	0.357	0	0.153	0.453
NRAS	PAK2	9606.ENSP00000358548	9606.ENSP00000314067	0	0	0	0	0.062	0.18	0.9	0.208	0.93
NRAS	ZSCAN22	9606.ENSP00000358548	9606.ENSP00000332433	0	0	0	0	0	0.065	0	0.498	0.51
NRAS	PTK2	9606.ENSP00000358548	9606.ENSP00000341189	0	0	0	0	0.049	0	0.9	0.295	0.927
[truncated: 528 more rows]

## Sheet: pseudogene-related PPI
#node1	node2	node1_string_id	node2_string_id	neighborhood_on_chromosome	gene_fusion	phylogenetic_cooccurrence	homology	coexpression	experimentally_determined_interaction	database_annotated	automated_textmining	combined_score
ACKR1	CCL2	9606.ENSP00000357103	9606.ENSP00000225831	0	0	0	0	0	0.462	0	0.971	0.984
ACKR1	RHCE	9606.ENSP00000357103	9606.ENSP00000294413	0	0	0	0	0	0	0	0.421	0.42
ADRA1D	GNG12	9606.ENSP00000368766	9606.ENSP00000360021	0	0	0	0	0.065	0	0.6	0	0.61
ADRBK1	NFKBIA	9606.ENSP00000312262	9606.ENSP00000216797	0	0	0	0	0	0.376	0	0.356	0.582
ADRBK1	RCVRN	9606.ENSP00000312262	9606.ENSP00000226193	0	0	0	0	0.062	0.267	0	0.202	0.404
ADRBK1	OR7A17	9606.ENSP00000312262	9606.ENSP00000328144	0	0	0	0	0	0	0.6	0	0.6
AFAP1	NISCH	9606.ENSP00000410689	9606.ENSP00000339958	0	0	0	0	0	0	0	0.635	0.635
AIRE	HIST2H3D	9606.ENSP00000291582	9606.ENSP00000333277	0	0	0	0	0	0.826	0	0.058	0.829
AIRE	HIST3H3	9606.ENSP00000291582	9606.ENSP00000355657	0	0	0	0	0	0.867	0	0.058	0.87
AIRE	HIST1H3J	9606.ENSP00000291582	9606.ENSP00000352252	0	0	0	0	0	0.901	0	0.058	0.904
AIRE	HIST2H3PS2	9606.ENSP00000291582	9606.ENSP00000476960	0	0	0	0	0	0.826	0	0.977	0.995
AKAP12	RAB11FIP1	9606.ENSP00000384537	9606.ENSP00000331342	0	0	0	0	0	0	0	0.558	0.558
AKAP12	PARM1	9606.ENSP00000384537	9606.ENSP00000370224	0	0	0	0	0	0	0	0.446	0.446
AKT3	CREB3L3	9606.ENSP00000263826	9606.ENSP00000078445	0	0	0	0	0	0	0.6	0	0.6
AKT3	CCND2	9606.ENSP00000263826	9606.ENSP00000261254	0	0	0	0	0	0	0	0.495	0.495
AKT3	ATM	9606.ENSP00000263826	9606.ENSP00000278616	0	0	0	0	0	0.056	0	0.428	0.437
AKT3	IGF1	9606.ENSP00000263826	9606.ENSP00000302665	0	0	0	0	0	0	0	0.506	0.506
AKT3	PPP2R2C	9606.ENSP00000263826	9606.ENSP00000335083	0	0	0	0	0.065	0.105	0.6	0.067	0.646
AKT3	GNG12	9606.ENSP00000263826	9606.ENSP00000360021	0	0	0	0	0	0.056	0.65	0.122	0.684
AKT3	BCL2	9606.ENSP00000263826	9606.ENSP00000381185	0	0	0	0	0.062	0	0.8	0.085	0.813
AKT3	IKBKB	9606.ENSP00000263826	9606.ENSP00000430684	0	0	0	0.602	0	0	0.8	0.309	0.822
AKT3	KAT6A	9606.ENSP00000263826	9606.ENSP00000380136	0	0	0	0	0	0.057	0.9	0	0.901
ALDH5A1	CBR4	9606.ENSP00000314649	9606.ENSP00000303525	0	0	0	0	0.107	0.105	0	0.357	0.442
ALDH5A1	SOD2	9606.ENSP00000314649	9606.ENSP00000446252	0	0	0	0	0.062	0.286	0	0.184	0.406
ANKRD16	NFKBIA	9606.ENSP00000369436	9606.ENSP00000216797	0	0	0.427	0	0	0	0	0	0.427
AP1S3	VAMP8	9606.ENSP00000379891	9606.ENSP00000263864	0	0	0	0	0.063	0	0.6	0.06	0.616
AP1S3	TPD52L1	9606.ENSP00000379891	9606.ENSP00000434142	0	0	0	0	0	0	0.6	0	0.6
APBA2	APLP1	9606.ENSP00000453293	9606.ENSP00000221891	0	0	0	0	0.154	0.181	0	0.398	0.547
APBA2	CNTNAP1	9606.ENSP00000453293	9606.ENSP00000264638	0	0	0	0	0.097	0	0	0.541	0.568
APBA2	LIN7C	9606.ENSP00000453293	9606.ENSP00000278193	0	0	0	0	0.062	0.263	0	0.307	0.479
APBA2	NDNL2	9606.ENSP00000453293	9606.ENSP00000330694	0	0	0	0	0	0	0	0.578	0.578
APLP1	KIF5C	9606.ENSP00000221891	9606.ENSP00000393379	0	0	0	0	0.245	0.212	0	0.141	0.445
APLP1	CLIP3	9606.ENSP00000221891	9606.ENSP00000353732	0	0	0	0	0.241	0	0	0.637	0.712
APOA5	CREB3L3	9606.ENSP00000445002	9606.ENSP00000078445	0	0	0	0	0.174	0	0.9	0.512	0.956
APOA5	CLU	9606.ENSP00000445002	9606.ENSP00000315130	0	0	0	0	0.062	0	0.72	0.208	0.773
ARL2	TUBB4A	9606.ENSP00000246747	9606.ENSP00000264071	0	0	0	0	0.064	0.156	0.9	0.215	0.929
ARMC5	ATP1A4	9606.ENSP00000386125	9606.ENSP00000357060	0	0	0	0	0	0	0	0.61	0.61
ATM	NFKBIA	9606.ENSP00000278616	9606.ENSP00000216797	0	0	0	0	0.051	0.058	0	0.429	0.445
ATM	HIST1H4F	9606.ENSP00000278616	9606.ENSP00000244537	0	0	0	0	0	0.183	0	0.603	0.662
ATM	CCND2	9606.ENSP00000278616	9606.ENSP00000261254	0	0	0	0	0	0	0	0.455	0.455
ATM	KAT6A	9606.ENSP00000278616	9606.ENSP00000380136	0	0	0	0	0.082	0.058	0	0.375	0.412
ATM	IGF1	9606.ENSP00000278616	9606.ENSP00000302665	0	0	0	0	0	0	0	0.418	0.418
ATM	HIST1H2AI	9606.ENSP00000278616	9606.ENSP00000351589	0	0	0	0	0	0.152	0	0.347	0.422
ATM	SOD2	9606.ENSP00000278616	9606.ENSP00000446252	0	0	0	0	0	0	0	0.428	0.428
ATM	FGFR1	9606.ENSP00000278616	9606.ENSP00000393312	0	0	0	0	0.062	0	0	0.464	0.475
ATM	WWC1	9606.ENSP00000278616	9606.ENSP00000427772	0	0	0	0	0.062	0	0	0.479	0.491
ATM	HIST2H2AB	9606.ENSP00000278616	9606.ENSP00000332790	0	0	0	0	0	0.152	0	0.461	0.523
ATM	FGFR2	9606.ENSP00000278616	9606.ENSP00000410294	0	0	0	0	0.062	0	0	0.52	0.53
ATM	ERCC6	9606.ENSP00000278616	9606.ENSP00000348089	0	0	0	0	0.064	0.103	0	0.505	0.549
ATM	IKBKB	9606.ENSP00000278616	9606.ENSP00000430684	0	0	0	0	0.049	0.056	0	0.608	0.617
ATM	HIST3H3	9606.ENSP00000278616	9606.ENSP00000355657	0	0	0	0	0	0.143	0.6	0.139	0.679
ATM	CDK5	9606.ENSP00000278616	9606.ENSP00000419782	0	0	0	0	0	0	0	0.724	0.724
ATM	WHSC1	9606.ENSP00000278616	9606.ENSP00000372351	0	0	0	0	0.065	0.105	0.6	0.399	0.772
ATM	HIST2H3PS2	9606.ENSP00000278616	9606.ENSP00000476960	0	0	0	0	0	0.143	0	0.748	0.775
ATM	WWOX	9606.ENSP00000278616	9606.ENSP00000457230	0	0	0	0	0	0.486	0	0.699	0.838
ATM	EYA2	9606.ENSP00000278616	9606.ENSP00000333640	0	0	0	0	0	0	0.9	0.106	0.906
ATM	PHF21A	9606.ENSP00000278616	9606.ENSP00000398824	0	0	0	0	0.063	0.058	0.9	0.149	0.914
ATM	BID	9606.ENSP00000278616	9606.ENSP00000318822	0	0	0	0	0	0	0.9	0.271	0.923
ATM	CTBP1	9606.ENSP00000278616	9606.ENSP00000290921	0	0	0	0	0	0	0.9	0.271	0.924
ATOH8	COPZ2	9606.ENSP00000304676	9606.ENSP00000480707	0	0	0	0	0.149	0	0	0.397	0.465
ATOH8	TMEM54	9606.ENSP00000304676	9606.ENSP00000362562	0	0	0	0	0.065	0	0	0.582	0.592
ATP13A2	CTSF	9606.ENSP00000327214	9606.ENSP00000310832	0	0	0	0	0.083	0	0	0.593	0.611
ATP13A2	SYT11	9606.ENSP00000327214	9606.ENSP00000357307	0	0	0	0	0.063	0.27	0	0.412	0.562
ATXN7L3	FEZ1	9606.ENSP00000397259	9606.ENSP00000278919	0	0	0	0	0	0	0	0.614	0.614
B3GNTL1	MUC21	9606.ENSP00000319979	9606.ENSP00000365473	0	0	0	0	0	0	0.9	0	0.9
BAMBI	RGMB	9606.ENSP00000364683	9606.ENSP00000308219	0	0	0	0	0	0	0.9	0.337	0.93
BAMBI	RGMA	9606.ENSP00000364683	9606.ENSP00000452126	0	0	0	0	0	0	0.9	0.317	0.928
BCAS3	TTLL2	9606.ENSP00000375067	9606.ENSP00000239587	0	0	0	0	0	0	0	0.477	0.477
BCL2	IGF1	9606.ENSP00000381185	9606.ENSP00000302665	0	0	0	0	0	0	0	0.413	0.413
BCL2	CTSF	9606.ENSP00000381185	9606.ENSP00000310832	0	0	0	0	0.062	0	0.6	0.043	0.609
BCL2	BID	9606.ENSP00000381185	9606.ENSP00000318822	0	0	0	0	0	0.9	0.8	0.507	0.989
BCL2	PPP2R2C	9606.ENSP00000381185	9606.ENSP00000335083	0	0	0	0	0	0	0.6	0.101	0.625
BCL2	C22orf29	9606.ENSP00000381185	9606.ENSP00000384924	0	0	0	0	0	0.27	0	0.339	0.496
BID	CTSF	9606.ENSP00000318822	9606.ENSP00000310832	0	0	0	0	0.049	0	0.6	0	0.603
BID	VSTM2L	9606.ENSP00000318822	9606.ENSP00000362560	0	0	0	0	0	0	0	0.448	0.448
BID	C22orf29	9606.ENSP00000318822	9606.ENSP00000384924	0	0	0	0	0	0	0	0.52	0.52
BID	TNFRSF25	9606.ENSP00000318822	9606.ENSP00000367013	0	0	0	0	0	0	0.9	0.246	0.921
BMP8A	BMP8B	9606.ENSP00000327440	9606.ENSP00000361915	0	0	0	0.987	0	0	0.8	0.241	0.8
BMP8B	COL11A2	9606.ENSP00000361915	9606.ENSP00000363840	0	0	0	0	0	0.08	0	0.375	0.401
BMP8B	FNDC5	9606.ENSP00000361915	9606.ENSP00000362570	0	0	0	0	0	0	0	0.466	0.465
C16orf87	FZR1	9606.ENSP00000285697	9606.ENSP00000378529	0	0	0	0	0	0.48	0	0	0.48
CABP4	RCVRN	9606.ENSP00000324960	9606.ENSP00000226193	0	0	0	0	0	0	0	0.414	0.414
CABP4	CACNA1E	9606.ENSP00000324960	9606.ENSP00000356545	0	0	0	0	0.062	0.17	0	0.315	0.421
CABP4	RAX2	9606.ENSP00000324960	9606.ENSP00000450456	0	0	0	0	0	0.061	0	0.421	0.433
CACNA1E	CACNB3	9606.ENSP00000356545	9606.ENSP00000301050	0	0	0	0	0.062	0.278	0.72	0.727	0.941
CACNA1E	CAV3	9606.ENSP00000356545	9606.ENSP00000341940	0	0	0	0	0.062	0.163	0	0.713	0.755
CACNA1E	RYR3	9606.ENSP00000356545	9606.ENSP00000373884	0	0	0	0	0.124	0.166	0	0.454	0.566
CACNA1E	SMAD9	9606.ENSP00000356545	9606.ENSP00000369154	0	0	0	0	0	0	0	0.801	0.801
CACNB3	PPP2R2C	9606.ENSP00000301050	9606.ENSP00000335083	0	0	0	0	0.082	0	0.6	0.045	0.618
CACNB3	GNG12	9606.ENSP00000301050	9606.ENSP00000360021	0	0	0	0	0	0	0.9	0	0.9
CADM1	CCL2	9606.ENSP00000329797	9606.ENSP00000225831	0	0	0	0	0	0	0	0.518	0.518
CADM1	ICAM1	9606.ENSP00000329797	9606.ENSP00000264832	0	0	0	0	0	0	0	0.768	0.768
CADM1	NLGN2	9606.ENSP00000329797	9606.ENSP00000305288	0	0	0	0	0.062	0	0	0.471	0.483
CADM1	SIRPA	9606.ENSP00000329797	9606.ENSP00000382941	0	0	0	0	0.063	0	0	0.422	0.435
CADM4	SLC9A3R2	9606.ENSP00000222374	9606.ENSP00000408005	0	0	0	0	0.081	0	0	0.435	0.458
CADM4	CNTNAP1	9606.ENSP00000222374	9606.ENSP00000264638	0	0	0	0	0.109	0	0	0.606	0.634
CAMK1G	WDFY2	9606.ENSP00000009105	9606.ENSP00000298125	0	0	0	0	0.062	0	0	0.405	0.418
CAMK1G	CAMK2N2	9606.ENSP00000009105	9606.ENSP00000296238	0	0	0	0	0.155	0	0	0.403	0.474
CAMK1G	CREB3L3	9606.ENSP00000009105	9606.ENSP00000078445	0	0	0	0	0	0.065	0.6	0.066	0.62
CAMK1G	F11R	9606.ENSP00000009105	9606.ENSP00000357005	0	0	0	0	0	0	0	0.729	0.729
CAV3	PKP2	9606.ENSP00000341940	9606.ENSP00000070846	0	0	0	0	0	0	0	0.418	0.418
CAV3	POPDC2	9606.ENSP00000341940	9606.ENSP00000264231	0	0	0	0	0.166	0	0	0.59	0.644
CAV3	KCND3	9606.ENSP00000341940	9606.ENSP00000319591	0	0	0	0	0.062	0.076	0	0.587	0.61
CAV3	ITGA7	9606.ENSP00000341940	9606.ENSP00000452120	0	0	0	0	0.062	0	0	0.436	0.448
CAV3	SCN1B	9606.ENSP00000341940	9606.ENSP00000396915	0	0	0	0	0.062	0	0	0.465	0.476
CAV3	PGM5	9606.ENSP00000341940	9606.ENSP00000379678	0	0	0	0	0.064	0.056	0.72	0	0.73
CBFA2T3	PLXNA2	9606.ENSP00000268679	9606.ENSP00000356000	0	0	0	0	0	0.179	0	0.531	0.599
CBFA2T3	TAL1	9606.ENSP00000268679	9606.ENSP00000294339	0	0	0	0	0.074	0.704	0	0.922	0.977
CBX6	HIST1H2AJ	9606.ENSP00000384490	9606.ENSP00000328484	0	0	0	0	0	0.082	0.6	0.071	0.629
CBX6	GPR173	9606.ENSP00000384490	9606.ENSP00000331600	0	0	0	0	0	0.473	0	0	0.473
CBX6	HIST2H3D	9606.ENSP00000384490	9606.ENSP00000333277	0	0	0	0	0	0.872	0	0.184	0.892
CBX6	HIST1H2AD	9606.ENSP00000384490	9606.ENSP00000341094	0	0	0	0	0	0.082	0.6	0.071	0.629
CBX6	HIST1H3J	9606.ENSP00000384490	9606.ENSP00000352252	0	0	0	0	0	0.872	0	0.107	0.882
CBX6	PCGF3	9606.ENSP00000384490	9606.ENSP00000354724	0	0	0	0	0.062	0.428	0.9	0.53	0.971
CBX6	HIST3H3	9606.ENSP00000384490	9606.ENSP00000355657	0	0	0	0	0	0.944	0	0.107	0.949
CBX6	HIST2H3PS2	9606.ENSP00000384490	9606.ENSP00000476960	0	0	0	0	0	0.827	0	0.37	0.887
CCDC122	VIL1	9606.ENSP00000407763	9606.ENSP00000248444	0	0	0	0	0	0	0	0.537	0.537
CCDC136	MEGF6	9606.ENSP00000297788	9606.ENSP00000348982	0	0	0	0	0	0	0	0.605	0.605
CCDC24	FUZ	9606.ENSP00000361392	9606.ENSP00000313309	0	0	0	0	0	0	0	0.404	0.404
CCDC92	CCDC96	9606.ENSP00000238156	9606.ENSP00000309285	0	0	0	0	0.096	0	0	0.752	0.766
CCK	XCL1	9606.ENSP00000379472	9606.ENSP00000356792	0	0	0	0	0	0	0.5	0	0.499
CCK	TCEAL6	9606.ENSP00000379472	9606.ENSP00000361860	0	0	0	0	0.524	0	0	0	0.524
CCL2	NFKBIA	9606.ENSP00000225831	9606.ENSP00000216797	0	0	0	0	0.063	0	0	0.702	0.709
CCL2	PLAT	9606.ENSP00000225831	9606.ENSP00000220809	0	0	0	0	0.073	0	0	0.415	0.434
CCL2	SIRPA	9606.ENSP00000225831	9606.ENSP00000382941	0	0	0	0	0.077	0	0	0.391	0.413
CCL2	IGFBP3	9606.ENSP00000225831	9606.ENSP00000370473	0	0	0	0	0.077	0	0	0.391	0.413
CCL2	IL32	9606.ENSP00000225831	9606.ENSP00000432218	0	0	0	0	0.063	0	0	0.404	0.417
CCL2	CFB	9606.ENSP00000225831	9606.ENSP00000416561	0	0	0	0	0.144	0	0	0.348	0.418
CCL2	SOD2	9606.ENSP00000225831	9606.ENSP00000446252	0	0	0	0	0.09	0	0	0.459	0.486
CCL2	TNFAIP3	9606.ENSP00000225831	9606.ENSP00000481570	0	0	0	0	0.097	0	0	0.467	0.498
CCL2	PTX3	9606.ENSP00000225831	9606.ENSP00000295927	0	0	0	0	0.144	0	0	0.519	0.57
CCL2	ZC3H12A	9606.ENSP00000225831	9606.ENSP00000362179	0	0	0	0	0.08	0	0	0.557	0.575
CCL2	CCL25	9606.ENSP00000225831	9606.ENSP00000375086	0	0	0	0	0.049	0	0	0.572	0.576
CCL2	IKBKB	9606.ENSP00000225831	9606.ENSP00000430684	0	0	0	0	0	0	0	0.602	0.602
CCL2	XCL1	9606.ENSP00000225831	9606.ENSP00000356792	0	0	0	0	0	0	0	0.603	0.603
CCL2	IGF1	9606.ENSP00000225831	9606.ENSP00000302665	0	0	0	0	0	0	0	0.611	0.611
CCL2	ICAM1	9606.ENSP00000225831	9606.ENSP00000264832	0	0	0	0	0.148	0	0	0.859	0.874
CCL2	CSF2	9606.ENSP00000225831	9606.ENSP00000296871	0	0	0	0	0.063	0	0.9	0.882	0.988
CCL25	XCL1	9606.ENSP00000375086	9606.ENSP00000356792	0	0	0	0	0.049	0	0	0.588	0.591
CCND2	HIST1H1A	9606.ENSP00000261254	9606.ENSP00000244573	0	0	0	0	0.062	0.488	0	0.044	0.5
CCND2	IGF1	9606.ENSP00000261254	9606.ENSP00000302665	0	0	0	0	0	0	0	0.412	0.412
CCND2	HIST2H3PS2	9606.ENSP00000261254	9606.ENSP00000476960	0	0	0	0	0	0	0	0.436	0.436
CCND2	FZR1	9606.ENSP00000261254	9606.ENSP00000378529	0	0	0	0	0	0.143	0	0.485	0.54
CCND2	CCNI2	9606.ENSP00000261254	9606.ENSP00000478257	0	0	0	0	0.062	0.078	0.54	0.193	0.636
CCND2	CCNJL	9606.ENSP00000261254	9606.ENSP00000377547	0	0	0	0	0.062	0.098	0.54	0.211	0.651
CCND2	TNRC6C	9606.ENSP00000261254	9606.ENSP00000336783	0	0	0	0	0	0	0.65	0.07	0.66
CCND2	CDK5	9606.ENSP00000261254	9606.ENSP00000419782	0	0	0	0	0.062	0.872	0	0.4	0.921
CCNI2	CCNJL	9606.ENSP00000478257	9606.ENSP00000377547	0	0	0	0	0.065	0.181	0.54	0.39	0.756
CCNI2	CDK5	9606.ENSP00000478257	9606.ENSP00000419782	0	0	0	0	0	0.287	0	0.37	0.532
CCNI2	ZNF253	9606.ENSP00000478257	9606.ENSP00000468720	0	0	0	0	0	0.071	0	0.556	0.569
CCNJL	PARM1	9606.ENSP00000377547	9606.ENSP00000370224	0	0	0	0	0	0	0	0.447	0.447
CCSER1	SMTNL2	9606.ENSP00000425040	9606.ENSP00000373964	0	0	0	0	0	0	0	0.434	0.434
CCSER1	WWOX	9606.ENSP00000425040	9606.ENSP00000457230	0	0	0	0	0	0	0	0.501	0.501
CD300LG	SLC19A3	9606.ENSP00000321005	9606.ENSP00000258403	0	0	0	0	0.065	0	0	0.399	0.414
CD300LG	ICAM1	9606.ENSP00000321005	9606.ENSP00000264832	0	0	0	0	0.062	0	0	0.492	0.503
CD59	ICAM1	9606.ENSP00000379191	9606.ENSP00000264832	0	0	0	0	0	0	0	0.401	0.4
CD59	CLU	9606.ENSP00000379191	9606.ENSP00000315130	0	0	0	0	0	0	0	0.658	0.658
CD59	CFB	9606.ENSP00000379191	9606.ENSP00000416561	0	0	0	0	0.069	0	0	0.5	0.514
CD59	TRAPPC2	9606.ENSP00000379191	9606.ENSP00000392495	0	0	0	0	0	0	0.6	0	0.6
CD59	SPTB	9606.ENSP00000379191	9606.ENSP00000451752	0	0	0	0	0	0	0.6	0	0.6
CD59	COPZ2	9606.ENSP00000379191	9606.ENSP00000480707	0	0	0	0	0.076	0	0.6	0	0.614
CD59	LYPD1	9606.ENSP00000379191	9606.ENSP00000380605	0	0	0	0	0	0	0	0.63	0.63
CDK5	DBN1	9606.ENSP00000419782	9606.ENSP00000292385	0	0	0	0	0	0.27	0	0.408	0.549
CDK5	FOXC2	9606.ENSP00000419782	9606.ENSP00000326371	0	0	0	0	0	0	0	0.466	0.466
CDK5	SYN3	9606.ENSP00000419782	9606.ENSP00000351614	0	0	0	0	0	0.077	0	0.458	0.479
CDK5	PLXNA2	9606.ENSP00000419782	9606.ENSP00000356000	0	0	0	0	0.049	0	0.6	0.575	0.824
CDK5	FZR1	9606.ENSP00000419782	9606.ENSP00000378529	0	0	0	0	0	0.675	0	0.131	0.705
CERCAM	GDF1	9606.ENSP00000361929	9606.ENSP00000247005	0	0	0	0	0.118	0	0	0.36	0.412
CFB	COL8A1	9606.ENSP00000416561	9606.ENSP00000261037	0	0	0	0	0	0	0	0.456	0.456
CFB	CLU	9606.ENSP00000416561	9606.ENSP00000315130	0	0	0	0	0.062	0.062	0	0.513	0.534
CGB8	CSH1	9606.ENSP00000403649	9606.ENSP00000316416	0	0	0	0	0.122	0	0	0.539	0.577
CGNL1	CYP2S1	9606.ENSP00000281282	9606.ENSP00000308032	0	0	0	0	0	0	0	0.416	0.416
CHRNA2	SCN1B	9606.ENSP00000385026	9606.ENSP00000396915	0	0	0	0	0.06	0	0	0.5	0.509
CLEC3B	PLAT	9606.ENSP00000296130	9606.ENSP00000220809	0	0	0	0	0.062	0.27	0	0.287	0.469
CLEC3B	GSN	9606.ENSP00000296130	9606.ENSP00000362924	0	0	0	0	0.116	0	0	0.4	0.447
CLU	NFKBIA	9606.ENSP00000315130	9606.ENSP00000216797	0	0	0	0	0	0.27	0	0.349	0.504
CLU	GSN	9606.ENSP00000315130	9606.ENSP00000362924	0	0	0	0	0	0	0	0.556	0.556
CNTNAP1	FOXP1	9606.ENSP00000264638	9606.ENSP00000484803	0	0	0	0	0	0	0	0.478	0.478
CNTNAP1	SYNGAP1	9606.ENSP00000264638	9606.ENSP00000403636	0	0	0	0	0.128	0.533	0	0	0.575
COA8	KIF5C	9606.ENSP00000439065	9606.ENSP00000393379	0	0	0	0	0.062	0.571	0	0.749	0.89
COL11A2	COL8A1	9606.ENSP00000363840	9606.ENSP00000261037	0	0	0.437	0.704	0.064	0	0.3	0.181	0.426
COPZ2	EFEMP2	9606.ENSP00000480707	9606.ENSP00000309953	0	0	0	0	0.224	0	0	0.35	0.474
COPZ2	SPTB	9606.ENSP00000480707	9606.ENSP00000451752	0	0	0	0	0.062	0	0.6	0	0.608
CSF2	THPO	9606.ENSP00000296871	9606.ENSP00000204615	0	0	0	0	0	0	0	0.715	0.715
CSF2	NFKBIA	9606.ENSP00000296871	9606.ENSP00000216797	0	0	0	0	0.074	0	0	0.562	0.577
CSF2	ICAM1	9606.ENSP00000296871	9606.ENSP00000264832	0	0	0	0	0.088	0	0	0.732	0.745
CSF2	IL32	9606.ENSP00000296871	9606.ENSP00000432218	0	0	0	0	0	0	0	0.409	0.408
CSF2	HAND2	9606.ENSP00000296871	9606.ENSP00000352565	0	0	0	0	0	0	0	0.422	0.422
CSF2	XCL1	9606.ENSP00000296871	9606.ENSP00000356792	0	0	0	0	0.06	0	0	0.474	0.484
CSF2	IGF1	9606.ENSP00000296871	9606.ENSP00000302665	0	0	0	0	0	0	0	0.528	0.528
CSF2	SIRPA	9606.ENSP00000296871	9606.ENSP00000382941	0	0	0	0	0	0	0	0.556	0.556
CSF2	RGMA	9606.ENSP00000296871	9606.ENSP00000452126	0	0	0	0	0	0	0	0.681	0.681
CSF2	IKBKB	9606.ENSP00000296871	9606.ENSP00000430684	0	0	0	0	0	0	0.9	0.414	0.938
CSH1	THPO	9606.ENSP00000316416	9606.ENSP00000204615	0	0	0	0	0	0	0.8	0	0.8
CSH1	LGALS1	9606.ENSP00000316416	9606.ENSP00000215909	0	0	0	0	0	0	0	0.805	0.805
CSH1	IGF1	9606.ENSP00000316416	9606.ENSP00000302665	0	0	0	0	0.062	0	0	0.68	0.687
CTBP1	POU5F1	9606.ENSP00000290921	9606.ENSP00000259915	0	0	0	0	0.062	0.348	0	0.203	0.47
CTBP1	HIST2H3PS2	9606.ENSP00000290921	9606.ENSP00000476960	0	0	0	0	0	0	0	0.406	0.406
CTBP1	PHF21A	9606.ENSP00000290921	9606.ENSP00000398824	0	0	0	0	0.062	0.123	0	0.343	0.413
CTBP1	ZBTB4	9606.ENSP00000290921	9606.ENSP00000307858	0	0	0	0	0	0.076	0	0.413	0.434
CTBP1	FOXP1	9606.ENSP00000290921	9606.ENSP00000484803	0	0	0	0	0	0.283	0	0.376	0.534
CTBP1	SATB1	9606.ENSP00000290921	9606.ENSP00000399518	0	0	0	0	0	0.27	0	0.448	0.58
CYP26B1	RAB11FIP5	9606.ENSP00000001146	9606.ENSP00000258098	0	0	0	0	0.123	0	0	0.479	0.523
CYP26B1	CYP2S1	9606.ENSP00000001146	9606.ENSP00000308032	0	0	0.413	0.578	0	0.09	0.9	0.404	0.933
CYP2U1	PLA2G4F	9606.ENSP00000333212	9606.ENSP00000380442	0	0	0	0	0	0	0.65	0.323	0.752
DAND5	GDF1	9606.ENSP00000323155	9606.ENSP00000247005	0	0	0	0	0	0.153	0	0.415	0.483
DBN1	TNK2	9606.ENSP00000292385	9606.ENSP00000371341	0	0	0	0	0.062	0.182	0	0.38	0.482
DBN1	GSN	9606.ENSP00000292385	9606.ENSP00000362924	0	0	0	0	0.063	0.659	0	0.433	0.803
DDX3X	EIF6	9606.ENSP00000382840	9606.ENSP00000363574	0	0	0	0	0.135	0.378	0	0.161	0.509
DRD4	MTHFR	9606.ENSP00000176183	9606.ENSP00000365777	0	0	0	0	0	0	0	0.45	0.45
DRD4	GNG12	9606.ENSP00000176183	9606.ENSP00000360021	0	0	0	0	0	0	0.6	0	0.6
DUSP15	MYRF	9606.ENSP00000341658	9606.ENSP00000278836	0	0	0	0	0.062	0	0	0.411	0.424
DYNLL2	KIF5C	9606.ENSP00000477310	9606.ENSP00000393379	0	0	0	0	0.085	0.153	0	0.324	0.431
DYNLL2	WWC1	9606.ENSP00000477310	9606.ENSP00000427772	0	0	0	0	0	0.146	0	0.332	0.405
EFEMP2	TMEM255B	9606.ENSP00000309953	9606.ENSP00000364502	0	0	0	0	0	0	0	0.414	0.414
EIF6	RPL3L	9606.ENSP00000363574	9606.ENSP00000268661	0	0	0	0	0.112	0.786	0	0.431	0.882
ENTPD6	RABEPK	9606.ENSP00000365840	9606.ENSP00000362639	0	0	0	0	0.062	0	0	0.52	0.53
EPG5	VAMP8	9606.ENSP00000282041	9606.ENSP00000263864	0	0	0	0	0	0	0	0.744	0.744
EPG5	MAP1LC3A	9606.ENSP00000282041	9606.ENSP00000363970	0	0	0	0	0	0.27	0	0.373	0.523
ERCC6	HIST1H4F	9606.ENSP00000348089	9606.ENSP00000244537	0	0	0	0	0.049	0.39	0	0.153	0.466
EXOC4	FGD4	9606.ENSP00000253861	9606.ENSP00000394487	0	0	0	0	0.063	0.369	0	0.131	0.441
EXOC4	VAMP8	9606.ENSP00000253861	9606.ENSP00000263864	0	0	0	0	0.049	0.119	0	0.387	0.442
EXOC4	RIMS2	9606.ENSP00000253861	9606.ENSP00000262231	0	0	0	0	0	0	0	0.489	0.489
EXOC4	VAMP1	9606.ENSP00000253861	9606.ENSP00000379602	0	0	0	0	0	0.119	0	0.482	0.524
EXOC4	WWC1	9606.ENSP00000253861	9606.ENSP00000427772	0	0	0	0	0.062	0.064	0	0.571	0.591
EXOC4	MYO5B	9606.ENSP00000253861	9606.ENSP00000285039	0	0	0	0	0.065	0.526	0	0.449	0.734
EXTL3	ZC3H12A	9606.ENSP00000220562	9606.ENSP00000362179	0	0	0	0	0	0	0	0.438	0.438
EYA2	PAX6	9606.ENSP00000333640	9606.ENSP00000404100	0	0	0	0	0	0.182	0	0.415	0.501
EYA2	HIST3H3	9606.ENSP00000333640	9606.ENSP00000355657	0	0	0	0	0	0	0.9	0.043	0.9
F11R	ICAM1	9606.ENSP00000357005	9606.ENSP00000264832	0	0	0	0	0.062	0	0	0.567	0.577
F7	THPO	9606.ENSP00000364731	9606.ENSP00000204615	0	0	0	0	0.111	0	0	0.37	0.415
F7	PLAT	9606.ENSP00000364731	9606.ENSP00000220809	0	0	0.416	0.62	0	0.091	0	0.703	0.429
F7	PROC	9606.ENSP00000364731	9606.ENSP00000234071	0	0	0.42	0.872	0.259	0.345	0	0.582	0.554
F7	MTHFR	9606.ENSP00000364731	9606.ENSP00000365777	0	0	0	0	0	0	0	0.465	0.465
F7	ITIH3	9606.ENSP00000364731	9606.ENSP00000415769	0	0	0	0	0.549	0.056	0	0	0.556
FAM114A1	KLHL5	9606.ENSP00000351740	9606.ENSP00000423897	0	0	0	0	0	0	0	0.477	0.477
FAM177A1	HMGN5	9606.ENSP00000280987	9606.ENSP00000350848	0	0	0	0	0	0	0	0.494	0.494
FAM189B	WWOX	9606.ENSP00000354958	9606.ENSP00000457230	0	0	0	0	0	0.604	0	0.45	0.773
FEZ1	WWC1	9606.ENSP00000278919	9606.ENSP00000427772	0	0	0	0	0	0.282	0	0.28	0.461
FEZ1	KIF5C	9606.ENSP00000278919	9606.ENSP00000393379	0	0	0	0	0.198	0.345	0	0.533	0.733
FGD4	SYNGAP1	9606.ENSP00000394487	9606.ENSP00000403636	0	0	0	0	0.065	0.385	0	0.066	0.416
FGFR1	IGF1	9606.ENSP00000393312	9606.ENSP00000302665	0	0	0	0	0	0	0.6	0.526	0.802
FGFR1	TACC1	9606.ENSP00000393312	9606.ENSP00000321703	0	0	0	0	0.062	0	0	0.623	0.631
FGFR1	TACC3	9606.ENSP00000393312	9606.ENSP00000326550	0	0	0	0	0	0	0	0.556	0.556
FGFR1	NRG1	9606.ENSP00000393312	9606.ENSP00000384620	0	0	0	0	0	0.07	0	0.426	0.443
FGFR1	PAX6	9606.ENSP00000393312	9606.ENSP00000404100	0	0	0	0	0	0.056	0	0.412	0.421
FGFR1	SYNGAP1	9606.ENSP00000393312	9606.ENSP00000403636	0	0	0	0	0	0.111	0	0.444	0.485
FGFR1	FGFR2	9606.ENSP00000393312	9606.ENSP00000410294	0	0	0	0.972	0	0.502	0.5	0.947	0.747
FGFR2	POU5F1	9606.ENSP00000410294	9606.ENSP00000259915	0	0	0	0	0	0	0	0.413	0.413
FGFR2	IGF1	9606.ENSP00000410294	9606.ENSP00000302665	0	0	0	0	0	0	0.6	0.496	0.789
FGFR2	TACC1	9606.ENSP00000410294	9606.ENSP00000321703	0	0	0	0	0	0	0	0.417	0.416
FGFR2	TACC3	9606.ENSP00000410294	9606.ENSP00000326550	0	0	0	0	0	0	0	0.556	0.556
FGFR2	KAT6A	9606.ENSP00000410294	9606.ENSP00000380136	0	0	0	0	0.05	0	0	0.457	0.463
FGFR2	FGFRL1	9606.ENSP00000410294	9606.ENSP00000381498	0	0	0	0.705	0.062	0.324	0	0.55	0.442
FGFRL1	WHSC1	9606.ENSP00000381498	9606.ENSP00000372351	0	0	0	0	0	0	0	0.495	0.495
FNDC5	IGF1	9606.ENSP00000362570	9606.ENSP00000302665	0	0	0	0	0	0	0	0.504	0.504
FOXB2	LYPD1	9606.ENSP00000365898	9606.ENSP00000380605	0	0	0	0	0	0	0	0.51	0.51
FOXD4L1	ZIC1	9606.ENSP00000302756	9606.ENSP00000282928	0	0	0	0	0.049	0.078	0	0.428	0.455
FOXP1	POU5F1	9606.ENSP00000484803	9606.ENSP00000259915	0	0	0	0	0	0.14	0.8	0.32	0.872
FOXP1	SATB1	9606.ENSP00000484803	9606.ENSP00000399518	0	0	0	0	0.077	0.198	0	0.312	0.446
FOXP1	PAX6	9606.ENSP00000484803	9606.ENSP00000404100	0	0	0	0	0.06	0.131	0	0.516	0.57
FRAT1	PROC	9606.ENSP00000360060	9606.ENSP00000234071	0	0	0	0	0	0	0.9	0	0.9
FUZ	WDPCP	9606.ENSP00000313309	9606.ENSP00000272321	0	0	0	0	0	0.337	0	0.808	0.868
FZR1	UBE2K	9606.ENSP00000378529	9606.ENSP00000261427	0	0	0	0	0.065	0.377	0	0.317	0.567
FZR1	TACC3	9606.ENSP00000378529	9606.ENSP00000326550	0	0	0	0	0.24	0.486	0	0.11	0.622
GALC	UGCG	9606.ENSP00000261304	9606.ENSP00000363397	0	0	0	0	0	0	0.9	0.395	0.936
GALNT5	MUC21	9606.ENSP00000259056	9606.ENSP00000365473	0	0	0	0	0	0	0.9	0	0.9
GAMT	HAND2	9606.ENSP00000403536	9606.ENSP00000352565	0	0	0	0	0	0	0	0.462	0.461
GGT6	TGM1	9606.ENSP00000370962	9606.ENSP00000206765	0	0	0	0	0	0	0	0.538	0.538
GGT6	LDHC	9606.ENSP00000370962	9606.ENSP00000437783	0.049	0	0	0	0.062	0	0	0.625	0.636
GNG12	PTGER3	9606.ENSP00000360021	9606.ENSP00000349003	0	0	0	0	0	0	0.6	0	0.6
GNG12	RGR	9606.ENSP00000360021	9606.ENSP00000352427	0	0	0	0	0	0	0.6	0.19	0.662
GNG12	RGS16	9606.ENSP00000360021	9606.ENSP00000356529	0	0	0	0	0	0.059	0.65	0	0.656
GPR39	LYPD1	9606.ENSP00000327417	9606.ENSP00000380605	0	0	0	0	0.15	0	0	0.801	0.824
GRHL3	TGM1	9606.ENSP00000288955	9606.ENSP00000206765	0	0	0	0	0.083	0	0	0.558	0.578
GRHL3	RIPK4	9606.ENSP00000288955	9606.ENSP00000332454	0	0	0	0	0.098	0.058	0	0.56	0.593
GYPB	RHCE	9606.ENSP00000427690	9606.ENSP00000294413	0	0	0	0	0.124	0	0	0.611	0.644
HAND2	POU5F1	9606.ENSP00000352565	9606.ENSP00000259915	0	0	0	0	0	0.06	0	0.397	0.409
HBZ	TAL1	9606.ENSP00000252951	9606.ENSP00000294339	0	0	0	0	0.07	0	0	0.396	0.414
HIST1H1A	HIST1H4F	9606.ENSP00000244573	9606.ENSP00000244537	0	0.002	0	0	0.117	0.191	0	0.378	0.517
HIST1H1A	HIST3H3	9606.ENSP00000244573	9606.ENSP00000355657	0	0.001	0	0	0.065	0.191	0	0.27	0.4
HIST1H1A	HIST1H2AJ	9606.ENSP00000244573	9606.ENSP00000328484	0	0.002	0	0	0.158	0.251	0	0.137	0.409
HIST1H1A	HIST2H3PS2	9606.ENSP00000244573	9606.ENSP00000476960	0	0.001	0	0	0.064	0.191	0	0.321	0.441
HIST1H1A	HIST2H3D	9606.ENSP00000244573	9606.ENSP00000333277	0	0.001	0	0	0.098	0.191	0	0.36	0.493
HIST1H1A	HIST1H3J	9606.ENSP00000244573	9606.ENSP00000352252	0	0.001	0	0	0.118	0.181	0	0.469	0.584
HIST1H1A	HIST2H2AB	9606.ENSP00000244573	9606.ENSP00000332790	0	0.002	0	0	0.135	0.407	0	0.257	0.586
HIST1H1A	HIST1H2AI	9606.ENSP00000244573	9606.ENSP00000351589	0	0.002	0	0	0.134	0.218	0	0.551	0.67
HIST1H1A	HIST1H1E	9606.ENSP00000244573	9606.ENSP00000307705	0	0	0	0.961	0.238	0.646	0.3	0.828	0.801
HIST1H1E	HIST1H4F	9606.ENSP00000307705	9606.ENSP00000244537	0	0.003	0	0	0.184	0.883	0.36	0.499	0.965
HIST1H1E	HIST1H2AJ	9606.ENSP00000307705	9606.ENSP00000328484	0	0.002	0	0	0.3	0.176	0	0.069	0.417
HIST1H1E	HIST1H2AD	9606.ENSP00000307705	9606.ENSP00000341094	0	0.002	0	0	0.262	0.176	0	0.263	0.513
HIST1H1E	HIST2H3PS2	9606.ENSP00000307705	9606.ENSP00000476960	0	0.002	0	0	0.062	0.191	0	0.428	0.528
HIST1H1E	HIST2H2AB	9606.ENSP00000307705	9606.ENSP00000332790	0	0.002	0	0	0.377	0.176	0	0.157	0.53
HIST1H1E	HIST2H3D	9606.ENSP00000307705	9606.ENSP00000333277	0	0.002	0	0	0.254	0.191	0	0.341	0.568
HIST1H1E	HIST3H3	9606.ENSP00000307705	9606.ENSP00000355657	0	0.002	0	0	0.051	0.191	0.36	0.339	0.632
HIST1H1E	HIST1H2AI	9606.ENSP00000307705	9606.ENSP00000351589	0	0.002	0	0	0.323	0.176	0	0.445	0.663
HIST1H1E	HIST1H3J	9606.ENSP00000307705	9606.ENSP00000352252	0	0.002	0	0	0.222	0.814	0.36	0.416	0.938
HIST1H2AD	HIST1H4F	9606.ENSP00000341094	9606.ENSP00000244537	0	0.004	0	0	0.201	0.877	0	0.403	0.936
HIST1H2AD	TAL1	9606.ENSP00000341094	9606.ENSP00000294339	0	0	0	0	0	0	0.65	0	0.65
HIST1H2AD	HIST1H2AJ	9606.ENSP00000341094	9606.ENSP00000328484	0	0	0	0.984	0.248	0	0.3	0.265	0.453
HIST1H2AD	HIST2H2AB	9606.ENSP00000341094	9606.ENSP00000332790	0	0	0	0.982	0.366	0	0.5	0.211	0.67
HIST1H2AD	HIST2H3D	9606.ENSP00000341094	9606.ENSP00000333277	0	0.001	0	0	0.42	0.217	0	0.423	0.715
HIST1H2AD	TNRC6C	9606.ENSP00000341094	9606.ENSP00000336783	0	0	0	0	0	0	0.9	0.047	0.9
HIST1H2AD	PAX6	9606.ENSP00000341094	9606.ENSP00000404100	0	0	0	0	0	0	0.6	0	0.6
HIST1H2AD	HIST3H3	9606.ENSP00000341094	9606.ENSP00000355657	0	0.001	0	0	0.164	0.217	0.6	0.289	0.789
HIST1H2AD	PHF21A	9606.ENSP00000341094	9606.ENSP00000398824	0	0	0	0	0	0.169	0.9	0.059	0.914
HIST1H2AD	HIST1H3J	9606.ENSP00000341094	9606.ENSP00000352252	0	0.001	0	0	0.279	0.836	0	0.497	0.935
HIST1H2AI	HIST1H4F	9606.ENSP00000351589	9606.ENSP00000244537	0	0.004	0	0	0.197	0.843	0	0.535	0.936
HIST1H2AI	HIST1H2AJ	9606.ENSP00000351589	9606.ENSP00000328484	0	0	0	0.984	0.335	0.8	0	0.46	0.862
HIST1H2AI	HIST2H2AB	9606.ENSP00000351589	9606.ENSP00000332790	0	0	0	0.983	0.42	0.807	0	0.347	0.884
HIST1H2AI	HIST2H3D	9606.ENSP00000351589	9606.ENSP00000333277	0	0.001	0	0	0.456	0.844	0	0.595	0.962
HIST1H2AI	HIST2H3PS2	9606.ENSP00000351589	9606.ENSP00000476960	0	0.001	0	0	0.184	0.253	0	0.26	0.509
HIST1H2AI	HIST3H3	9606.ENSP00000351589	9606.ENSP00000355657	0	0.001	0	0	0.184	0.253	0	0.412	0.61
HIST1H2AI	HIST1H3J	9606.ENSP00000351589	9606.ENSP00000352252	0	0.001	0	0	0.431	0.551	0	0.56	0.878
HIST1H2AJ	HIST1H4F	9606.ENSP00000328484	9606.ENSP00000244537	0	0.004	0	0	0.241	0.854	0	0.362	0.923
HIST1H2AJ	TAL1	9606.ENSP00000328484	9606.ENSP00000294339	0	0	0	0	0	0	0.65	0	0.65
HIST1H2AJ	HIST2H3PS2	9606.ENSP00000328484	9606.ENSP00000476960	0	0.001	0	0	0.164	0.288	0	0.09	0.411
HIST1H2AJ	PAX6	9606.ENSP00000328484	9606.ENSP00000404100	0	0	0	0	0	0	0.6	0	0.6
HIST1H2AJ	HIST1H3J	9606.ENSP00000328484	9606.ENSP00000352252	0	0.001	0	0	0.374	0.244	0	0.437	0.71
HIST1H2AJ	HIST3H3	9606.ENSP00000328484	9606.ENSP00000355657	0	0.001	0	0	0.164	0.288	0.6	0.094	0.755
HIST1H2AJ	WHSC1	9606.ENSP00000328484	9606.ENSP00000372351	0	0	0	0	0	0.821	0	0.058	0.825
HIST1H2AJ	TNRC6C	9606.ENSP00000328484	9606.ENSP00000336783	0	0	0	0	0	0	0.9	0.047	0.9
HIST1H2AJ	PHF21A	9606.ENSP00000328484	9606.ENSP00000398824	0	0	0	0	0	0.169	0.9	0.059	0.914
HIST1H2AJ	HIST2H3D	9606.ENSP00000328484	9606.ENSP00000333277	0	0.001	0	0	0.367	0.851	0	0.186	0.917
HIST1H2AJ	HIST2H2AB	9606.ENSP00000328484	9606.ENSP00000332790	0	0	0	0.983	0.335	0.8	0.5	0.082	0.927
HIST1H3J	HIST1H4F	9606.ENSP00000352252	9606.ENSP00000244537	0	0.008	0	0	0.21	0.915	0.9	0.628	0.997
HIST1H3J	HIST2H2AB	9606.ENSP00000352252	9606.ENSP00000332790	0	0.001	0	0	0.388	0.363	0	0.271	0.691
HIST1H3J	HIST2H3D	9606.ENSP00000352252	9606.ENSP00000333277	0	0	0	0.985	0.26	0.863	0	0.681	0.895
HIST1H3J	KAT6A	9606.ENSP00000352252	9606.ENSP00000380136	0	0	0	0	0.048	0.836	0	0.113	0.85
HIST1H3J	HIST2H3PS2	9606.ENSP00000352252	9606.ENSP00000476960	0	0	0	0.984	0.051	0.877	0	0.602	0.88
HIST1H3J	HIST3H3	9606.ENSP00000352252	9606.ENSP00000355657	0	0	0	0.984	0	0.806	0.9	0.248	0.979
HIST1H4F	TET3	9606.ENSP00000244537	9606.ENSP00000386869	0	0	0	0	0	0.27	0	0.213	0.4
HIST1H4F	TUBA1A	9606.ENSP00000244537	9606.ENSP00000301071	0	0	0	0	0.051	0.298	0	0.185	0.41
HIST1H4F	PHF21A	9606.ENSP00000244537	9606.ENSP00000398824	0	0	0	0	0	0.366	0	0.246	0.502
HIST1H4F	POU5F1	9606.ENSP00000244537	9606.ENSP00000259915	0	0	0	0	0	0.162	0	0.465	0.533
HIST1H4F	HIST2H2AB	9606.ENSP00000244537	9606.ENSP00000332790	0	0.004	0	0	0.233	0.527	0	0.264	0.71
HIST1H4F	KAT6A	9606.ENSP00000244537	9606.ENSP00000380136	0	0	0	0	0.062	0.598	0	0.606	0.838
HIST1H4F	WHSC1	9606.ENSP00000244537	9606.ENSP00000372351	0	0	0	0	0.049	0.907	0	0.468	0.949
HIST1H4F	HIST2H3PS2	9606.ENSP00000244537	9606.ENSP00000476960	0	0.007	0	0	0.107	0.316	0	0.983	0.989
HIST1H4F	HIST3H3	9606.ENSP00000244537	9606.ENSP00000355657	0	0.007	0	0	0.107	0.857	0.9	0.516	0.993
HIST1H4F	HIST2H3D	9606.ENSP00000244537	9606.ENSP00000333277	0	0.008	0	0	0.19	0.939	0.8	0.627	0.995
HIST2H2AB	HIST3H3	9606.ENSP00000332790	9606.ENSP00000355657	0	0.001	0	0	0.184	0.321	0	0.107	0.462
HIST2H2AB	HIST2H3PS2	9606.ENSP00000332790	9606.ENSP00000476960	0	0.001	0	0	0.184	0.321	0	0.236	0.54
HIST2H2AB	HIST2H3D	9606.ENSP00000332790	9606.ENSP00000333277	0	0.001	0	0	0.518	0.321	0	0.359	0.772
HIST2H2AB	PHF21A	9606.ENSP00000332790	9606.ENSP00000398824	0	0	0	0	0	0.169	0.9	0.059	0.914
HIST2H3D	PHF21A	9606.ENSP00000333277	9606.ENSP00000398824	0	0	0	0	0	0.698	0	0.058	0.704
HIST2H3D	HIST2H3PS2	9606.ENSP00000333277	9606.ENSP00000476960	0	0	0	0.984	0.065	0.8	0	0.609	0.806
HIST2H3D	WHSC1	9606.ENSP00000333277	9606.ENSP00000372351	0	0	0	0	0.049	0.827	0	0.091	0.837
HIST2H3D	HIST3H3	9606.ENSP00000333277	9606.ENSP00000355657	0	0	0	0.984	0.051	0.875	0	0.468	0.878
HIST2H3D	KAT6A	9606.ENSP00000333277	9606.ENSP00000380136	0	0	0	0	0.048	0.875	0	0.107	0.885
HIST2H3PS2	NFKBIA	9606.ENSP00000476960	9606.ENSP00000216797	0	0	0	0	0.05	0.076	0	0.552	0.572
HIST2H3PS2	POU5F1	9606.ENSP00000476960	9606.ENSP00000259915	0	0	0	0	0.056	0.114	0	0.665	0.695
HIST2H3PS2	IGF1	9606.ENSP00000476960	9606.ENSP00000302665	0	0	0	0	0	0	0	0.401	0.4
HIST2H3PS2	HIST3H3	9606.ENSP00000476960	9606.ENSP00000355657	0	0	0	0.983	0.051	0.863	0	0.391	0.865
HIST2H3PS2	WHSC1	9606.ENSP00000476960	9606.ENSP00000372351	0	0	0	0	0.049	0.172	0	0.62	0.675
HIST2H3PS2	KAT6A	9606.ENSP00000476960	9606.ENSP00000380136	0	0	0	0	0.048	0.836	0	0.87	0.978
HIST2H3PS2	TET3	9606.ENSP00000476960	9606.ENSP00000386869	0	0	0	0	0	0	0	0.471	0.471
HIST2H3PS2	PHF21A	9606.ENSP00000476960	9606.ENSP00000398824	0	0	0	0	0	0.168	0	0.72	0.757
HIST2H3PS2	PAX6	9606.ENSP00000476960	9606.ENSP00000404100	0	0	0	0	0	0.075	0	0.552	0.568
HIST2H3PS2	WWC1	9606.ENSP00000476960	9606.ENSP00000427772	0	0	0	0	0	0.069	0	0.94	0.943
HIST2H3PS2	IKBKB	9606.ENSP00000476960	9606.ENSP00000430684	0	0	0	0	0	0.065	0	0.421	0.435
HIST3H3	WHSC1	9606.ENSP00000355657	9606.ENSP00000372351	0	0	0	0	0.049	0.369	0.6	0.117	0.76
HIST3H3	KAT6A	9606.ENSP00000355657	9606.ENSP00000380136	0	0	0	0	0.048	0.944	0	0.107	0.948
HOXA6	HOXB7	9606.ENSP00000222728	9606.ENSP00000239165	0	0	0	0.845	0.098	0.8	0	0.504	0.826
HOXB7	NFKBIA	9606.ENSP00000239165	9606.ENSP00000216797	0	0	0	0	0	0.281	0	0.706	0.78
HOXB7	PAX6	9606.ENSP00000239165	9606.ENSP00000404100	0	0	0	0.623	0.064	0.258	0	0.493	0.404
HSD17B1	MXD4	9606.ENSP00000466799	9606.ENSP00000337889	0	0	0	0	0	0	0	0.643	0.643
ICAM1	NFKBIA	9606.ENSP00000264832	9606.ENSP00000216797	0	0	0	0	0.127	0	0	0.719	0.744
ICAM1	PLAT	9606.ENSP00000264832	9606.ENSP00000220809	0	0	0	0	0	0	0	0.478	0.478
ICAM1	TUBB4A	9606.ENSP00000264832	9606.ENSP00000264071	0	0	0	0	0	0.13	0	0.375	0.433
ICAM1	PTX3	9606.ENSP00000264832	9606.ENSP00000295927	0	0	0	0	0.076	0	0	0.403	0.424
ICAM1	SOD2	9606.ENSP00000264832	9606.ENSP00000446252	0	0	0	0	0.179	0	0	0.408	0.493
ICAM1	IGF1	9606.ENSP00000264832	9606.ENSP00000302665	0	0	0	0	0	0	0	0.516	0.516
ICAM1	TNFAIP3	9606.ENSP00000264832	9606.ENSP00000481570	0	0	0	0	0.238	0	0	0.415	0.535
ICAM1	IKBKB	9606.ENSP00000264832	9606.ENSP00000430684	0	0	0	0	0.062	0	0	0.526	0.536
IGF1	THPO	9606.ENSP00000302665	9606.ENSP00000204615	0	0	0	0	0	0	0	0.4	0.4
IGF1	IGFBP5	9606.ENSP00000302665	9606.ENSP00000233813	0	0	0	0	0	0.945	0.72	0.99	0.999
IGF1	POU5F1	9606.ENSP00000302665	9606.ENSP00000259915	0	0	0	0	0	0	0	0.519	0.519
IGF1	PAX6	9606.ENSP00000302665	9606.ENSP00000404100	0	0	0	0	0	0	0	0.416	0.416
IGF1	SOD2	9606.ENSP00000302665	9606.ENSP00000446252	0	0	0	0	0	0	0	0.426	0.426
IGF1	SIRPA	9606.ENSP00000302665	9606.ENSP00000382941	0	0	0	0	0	0	0	0.466	0.466
IGF1	SGK3	9606.ENSP00000302665	9606.ENSP00000379842	0	0	0	0	0	0	0	0.505	0.505
IGF1	NRG1	9606.ENSP00000302665	9606.ENSP00000384620	0	0	0	0	0	0	0	0.666	0.666
IGF1	IGFBP3	9606.ENSP00000302665	9606.ENSP00000370473	0	0	0	0	0	0.871	0.8	0.991	0.999
IGFBP3	IGFBP5	9606.ENSP00000370473	9606.ENSP00000233813	0	0	0	0.909	0.19	0	0.72	0.955	0.784
IGFBP3	PTX3	9606.ENSP00000370473	9606.ENSP00000295927	0	0	0	0	0.096	0	0	0.433	0.465
IGFBP5	INHBB	9606.ENSP00000233813	9606.ENSP00000295228	0	0	0	0	0.097	0	0	0.43	0.463
IKBKB	NFKBIA	9606.ENSP00000430684	9606.ENSP00000216797	0	0	0	0	0.062	0.996	0.9	0.983	0.999
IKBKB	NFKBIE	9606.ENSP00000430684	9606.ENSP00000275015	0	0	0	0	0.062	0.12	0.9	0.657	0.967
IKBKB	TNIP2	9606.ENSP00000430684	9606.ENSP00000321203	0	0	0	0	0	0.457	0.9	0.327	0.96
IKBKB	ZNF395	9606.ENSP00000430684	9606.ENSP00000340494	0	0	0	0	0	0	0	0.459	0.459
IKBKB	ZC3H12A	9606.ENSP00000430684	9606.ENSP00000362179	0	0	0	0	0.063	0.283	0	0.298	0.487
IKBKB	SOD2	9606.ENSP00000430684	9606.ENSP00000446252	0	0	0	0	0	0	0	0.412	0.412
IKBKB	TNFAIP3	9606.ENSP00000430684	9606.ENSP00000481570	0	0	0	0	0.062	0.696	0.9	0.512	0.984
IQCF3	SOD3	9606.ENSP00000415609	9606.ENSP00000371554	0	0	0	0	0	0	0	0.56	0.56
IRF9	UBA7	9606.ENSP00000380073	9606.ENSP00000333266	0	0	0	0	0.37	0	0	0.253	0.51
ITGA7	PCDHB3	9606.ENSP00000452120	9606.ENSP00000231130	0	0	0	0	0.061	0.056	0	0.455	0.475
ITGA7	NMRK2	9606.ENSP00000452120	9606.ENSP00000480091	0	0	0	0	0.065	0.06	0	0.651	0.667
ITIH3	PROC	9606.ENSP00000415769	9606.ENSP00000234071	0	0	0	0	0.472	0.056	0	0	0.481
ITPK1	PRDM11	9606.ENSP00000267615	9606.ENSP00000480626	0	0	0	0	0	0	0	0.577	0.577
KCND3	PKP2	9606.ENSP00000319591	9606.ENSP00000070846	0	0	0	0	0	0.056	0	0.528	0.535
KCND3	RCVRN	9606.ENSP00000319591	9606.ENSP00000226193	0	0	0	0	0	0.153	0	0.535	0.589
KCND3	SCN1B	9606.ENSP00000319591	9606.ENSP00000396915	0	0	0	0	0.094	0.27	0	0.71	0.791
KIAA1875	ZNF250	9606.ENSP00000320648	9606.ENSP00000292579	0	0	0	0	0	0	0	0.472	0.472
KIF5C	TUBA4A	9606.ENSP00000393379	9606.ENSP00000248437	0	0	0	0	0.062	0.249	0	0.262	0.435
KIF5C	TUBB4A	9606.ENSP00000393379	9606.ENSP00000264071	0	0	0	0	0.307	0.302	0	0.195	0.577
KIF5C	MYO5B	9606.ENSP00000393379	9606.ENSP00000285039	0	0	0	0	0.073	0.342	0	0.192	0.464
KIF5C	TUBA1A	9606.ENSP00000393379	9606.ENSP00000301071	0	0	0	0	0.117	0.843	0	0.591	0.938
LCE1D	TGM1	9606.ENSP00000316737	9606.ENSP00000206765	0	0	0	0	0	0	0.6	0.06	0.607
LCE1D	PPL	9606.ENSP00000316737	9606.ENSP00000340510	0	0	0	0	0	0	0.6	0.074	0.613
LCE1D	LCE1F	9606.ENSP00000316737	9606.ENSP00000334187	0	0	0	0	0.338	0.272	0.9	0.66	0.981
LCE1F	TGM1	9606.ENSP00000334187	9606.ENSP00000206765	0	0	0	0	0	0	0.6	0	0.6
LCE1F	PPL	9606.ENSP00000334187	9606.ENSP00000340510	0	0	0	0	0	0	0.6	0	0.6
LDHC	ME3	9606.ENSP00000437783	9606.ENSP00000440246	0.07	0	0	0	0.144	0.063	0.65	0.47	0.836
LIN7C	RCVRN	9606.ENSP00000278193	9606.ENSP00000226193	0	0	0	0	0	0	0	0.416	0.416
LIN7C	WWC1	9606.ENSP00000278193	9606.ENSP00000427772	0	0	0	0	0	0.295	0	0.254	0.452
LIN7C	SYN3	9606.ENSP00000278193	9606.ENSP00000351614	0	0	0	0	0.062	0	0.9	0.048	0.902
LMBR1L	SCGB1A1	9606.ENSP00000267102	9606.ENSP00000278282	0	0	0	0	0	0.213	0	0.445	0.545
LRIG1	NRG1	9606.ENSP00000273261	9606.ENSP00000384620	0	0	0	0	0	0.058	0.9	0.116	0.909
MAP1LC3A	TUBA4A	9606.ENSP00000363970	9606.ENSP00000248437	0	0	0	0	0.062	0.401	0	0.447	0.662
MAP4	RCVRN	9606.ENSP00000353375	9606.ENSP00000226193	0	0	0	0	0	0.151	0	0.394	0.463
MICALL2	SMTNL2	9606.ENSP00000297508	9606.ENSP00000373964	0	0	0	0.595	0	0	0.54	0.042	0.54
MT1A	MT1H	9606.ENSP00000478425	9606.ENSP00000330587	0	0	0	0.974	0.734	0	0	0.739	0.739
MT1H	MT2A	9606.ENSP00000330587	9606.ENSP00000245185	0	0	0	0.974	0.801	0	0	0.74	0.804
MT1H	MT1M	9606.ENSP00000330587	9606.ENSP00000369146	0	0	0	0.969	0.54	0	0	0.504	0.546
MTHFR	SOD3	9606.ENSP00000365777	9606.ENSP00000371554	0.115	0	0	0	0	0.082	0	0.354	0.43
MTHFR	SOD2	9606.ENSP00000365777	9606.ENSP00000446252	0.05	0	0	0	0.062	0.078	0	0.51	0.543
MXD4	NISCH	9606.ENSP00000337889	9606.ENSP00000339958	0	0	0	0	0.172	0	0	0.402	0.484
MYO5B	RAB11FIP5	9606.ENSP00000285039	9606.ENSP00000258098	0	0	0	0	0	0.056	0	0.643	0.649
MYO5B	RAB11FIP1	9606.ENSP00000285039	9606.ENSP00000331342	0	0	0	0	0.062	0	0	0.627	0.635
MYRF	TAL2	9606.ENSP00000278836	9606.ENSP00000334547	0	0	0	0	0	0	0	0.464	0.463
NDRG4	POPDC2	9606.ENSP00000377823	9606.ENSP00000264231	0	0	0	0	0	0	0	0.486	0.486
NFKBIA	TNIP2	9606.ENSP00000216797	9606.ENSP00000321203	0	0	0	0	0.062	0.131	0	0.342	0.417
NFKBIA	TUBB4A	9606.ENSP00000216797	9606.ENSP00000264071	0	0	0	0	0	0.191	0	0.32	0.426
NFKBIA	ZC3H12A	9606.ENSP00000216797	9606.ENSP00000362179	0	0	0	0	0.244	0	0	0.401	0.528
NFKBIA	SOD2	9606.ENSP00000216797	9606.ENSP00000446252	0	0	0	0	0.14	0.106	0	0.479	0.564
NFKBIA	WWOX	9606.ENSP00000216797	9606.ENSP00000457230	0	0	0	0	0	0.059	0	0.712	0.717
NFKBIA	NFKBIE	9606.ENSP00000216797	9606.ENSP00000275015	0	0	0	0.758	0.135	0.151	0.8	0.807	0.871
NFKBIA	TNFAIP3	9606.ENSP00000216797	9606.ENSP00000481570	0	0	0	0	0.743	0.11	0	0.737	0.935
NFKBIE	TNFAIP3	9606.ENSP00000275015	9606.ENSP00000481570	0	0	0	0	0.233	0.11	0	0.523	0.646
NLGN2	POPDC2	9606.ENSP00000305288	9606.ENSP00000264231	0	0	0	0	0.542	0	0	0	0.542
NLGN2	SYNGAP1	9606.ENSP00000305288	9606.ENSP00000403636	0	0	0	0	0.133	0	0	0.475	0.526
PARM1	RGS16	9606.ENSP00000370224	9606.ENSP00000356529	0	0	0	0	0	0	0	0.458	0.458
PAX6	RCVRN	9606.ENSP00000404100	9606.ENSP00000226193	0	0	0	0	0.062	0	0	0.702	0.708
PAX6	POU5F1	9606.ENSP00000404100	9606.ENSP00000259915	0	0	0	0	0.049	0.058	0	0.796	0.802
PAX6	ZIC1	9606.ENSP00000404100	9606.ENSP00000282928	0	0	0	0	0.114	0.076	0	0.619	0.661
PCBP4	ZNF385A	9606.ENSP00000417196	9606.ENSP00000338927	0	0	0	0	0	0	0.65	0.209	0.711
PGM5	SOD3	9606.ENSP00000379678	9606.ENSP00000371554	0	0	0	0	0.062	0.366	0	0.229	0.501
PHF21A	WHSC1	9606.ENSP00000398824	9606.ENSP00000372351	0	0	0	0	0.086	0.153	0	0.485	0.566
PKP2	PPL	9606.ENSP00000070846	9606.ENSP00000340510	0	0	0	0	0.062	0.065	0	0.505	0.527
PKP2	SCN1B	9606.ENSP00000070846	9606.ENSP00000396915	0	0	0	0	0	0	0	0.559	0.559
PLA2G4F	TMEM86B	9606.ENSP00000380442	9606.ENSP00000321038	0	0	0	0	0	0	0.65	0	0.65
PMEPA1	UBE2K	9606.ENSP00000345826	9606.ENSP00000261427	0	0	0	0	0	0	0	0.456	0.456
POU5F1	ZIC1	9606.ENSP00000259915	9606.ENSP00000282928	0	0	0	0	0.057	0.096	0	0.387	0.431
POU5F1	TAL1	9606.ENSP00000259915	9606.ENSP00000294339	0	0	0	0	0	0.06	0	0.424	0.435
POU5F1	QSOX1	9606.ENSP00000259915	9606.ENSP00000356574	0	0	0	0	0.049	0	0	0.461	0.465
POU5F1	TUBA1A	9606.ENSP00000259915	9606.ENSP00000301071	0	0	0	0	0.06	0.486	0	0.123	0.539
POU5F1	TUBB4A	9606.ENSP00000259915	9606.ENSP00000264071	0	0	0	0	0	0.486	0	0.173	0.556
POU5F1	TET3	9606.ENSP00000259915	9606.ENSP00000386869	0	0	0	0	0.054	0.142	0	0.534	0.588
PPL	TGM1	9606.ENSP00000340510	9606.ENSP00000206765	0	0	0	0	0.081	0	0.6	0.551	0.82
RAB11FIP1	RAB11FIP5	9606.ENSP00000331342	9606.ENSP00000258098	0	0	0	0.754	0	0	0.8	0.833	0.84
RAB11FIP5	RABGAP1L	9606.ENSP00000258098	9606.ENSP00000251507	0	0	0	0	0	0	0	0.523	0.523
RABGAP1L	SYT11	9606.ENSP00000251507	9606.ENSP00000357307	0	0	0	0	0	0	0	0.465	0.465
RCVRN	TUBA3C	9606.ENSP00000226193	9606.ENSP00000382982	0	0	0	0	0	0.39	0	0.058	0.4
RCVRN	TUBA1A	9606.ENSP00000226193	9606.ENSP00000301071	0	0	0	0	0	0.39	0	0.058	0.4
RCVRN	TUBB4A	9606.ENSP00000226193	9606.ENSP00000264071	0	0	0	0	0	0.53	0	0.19	0.603
RCVRN	TUBB8	9606.ENSP00000226193	9606.ENSP00000456206	0	0	0	0	0	0.53	0	0.254	0.634
RCVRN	TUBA4A	9606.ENSP00000226193	9606.ENSP00000248437	0	0	0	0	0	0.941	0	0.082	0.943
RGMA	RGMB	9606.ENSP00000452126	9606.ENSP00000308219	0	0	0	0.922	0.078	0	0.9	0.87	0.91
RGMA	SMAD9	9606.ENSP00000452126	9606.ENSP00000369154	0	0	0	0	0	0	0.9	0.168	0.913
RGMB	SMAD9	9606.ENSP00000308219	9606.ENSP00000369154	0	0	0	0	0	0	0.9	0.212	0.917
RIPK4	ZIC1	9606.ENSP00000332454	9606.ENSP00000282928	0	0	0	0	0.057	0.139	0	0.432	0.499
RPL3L	SOD2	9606.ENSP00000268661	9606.ENSP00000446252	0	0	0	0	0.143	0.529	0	0.14	0.622
SCN1B	SPTB	9606.ENSP00000396915	9606.ENSP00000451752	0	0	0	0	0.083	0	0.6	0	0.617
SGK3	SLC9A3R2	9606.ENSP00000379842	9606.ENSP00000408005	0	0	0	0	0	0.213	0	0.308	0.432
SLC17A5	WDFY2	9606.ENSP00000348019	9606.ENSP00000298125	0	0	0	0	0	0	0	0.662	0.662
SLC17A5	UGCG	9606.ENSP00000348019	9606.ENSP00000363397	0	0	0	0	0.062	0	0	0.454	0.466
SOD2	SOD3	9606.ENSP00000446252	9606.ENSP00000371554	0	0	0	0	0.112	0.744	0.9	0.785	0.994
SOD2	TNFAIP3	9606.ENSP00000446252	9606.ENSP00000481570	0	0	0	0	0.18	0	0	0.325	0.422
SPTB	TUBA3C	9606.ENSP00000451752	9606.ENSP00000382982	0	0	0	0	0.062	0.134	0	0.347	0.424
SYN3	VAMP8	9606.ENSP00000351614	9606.ENSP00000263864	0	0	0	0	0.062	0.075	0	0.471	0.502
SYN3	SYT17	9606.ENSP00000351614	9606.ENSP00000347538	0	0	0	0	0.063	0.101	0	0.616	0.648
SYN3	VAMP1	9606.ENSP00000351614	9606.ENSP00000379602	0	0	0	0	0.065	0.1	0	0.429	0.477
SYN3	SYT11	9606.ENSP00000351614	9606.ENSP00000357307	0	0	0	0	0.132	0.101	0	0.68	0.729
SYT11	VAMP8	9606.ENSP00000357307	9606.ENSP00000263864	0	0	0	0	0.062	0.163	0	0.486	0.561
SYT11	VAMP1	9606.ENSP00000357307	9606.ENSP00000379602	0	0	0	0	0.063	0.163	0	0.469	0.547
SYT17	VAMP8	9606.ENSP00000347538	9606.ENSP00000263864	0	0	0	0	0	0.163	0	0.377	0.457
SYT17	VAMP1	9606.ENSP00000347538	9606.ENSP00000379602	0	0	0	0	0.052	0.163	0	0.51	0.577
TACC3	WHSC1	9606.ENSP00000326550	9606.ENSP00000372351	0	0	0	0	0.215	0	0	0.408	0.516
TCEAL2	VCX2	9606.ENSP00000361866	9606.ENSP00000321309	0	0	0	0	0	0	0	0.403	0.403
TCEAL2	TCEAL6	9606.ENSP00000361866	9606.ENSP00000361860	0	0	0	0.873	0.365	0	0	0.603	0.412
TCEAL2	VCX3B	9606.ENSP00000361866	9606.ENSP00000370420	0	0	0	0	0	0	0	0.424	0.424
TCEAL6	VCX2	9606.ENSP00000361860	9606.ENSP00000321309	0	0	0	0	0	0	0	0.421	0.42
TCEAL6	VCX3B	9606.ENSP00000361860	9606.ENSP00000370420	0	0	0	0	0	0	0	0.426	0.426
TET3	ZC3H12A	9606.ENSP00000386869	9606.ENSP00000362179	0	0	0	0	0.061	0	0	0.646	0.654
TGM1	ZNF395	9606.ENSP00000206765	9606.ENSP00000340494	0	0	0	0	0	0	0	0.41	0.41
TIAF1	WWOX	9606.ENSP00000352424	9606.ENSP00000457230	0	0	0	0	0	0.27	0	0.684	0.76
TNFAIP3	TNIP2	9606.ENSP00000481570	9606.ENSP00000321203	0	0	0	0	0.092	0.872	0.6	0.87	0.993
TNFAIP3	ZC3H12A	9606.ENSP00000481570	9606.ENSP00000362179	0	0	0	0	0.511	0	0	0.303	0.645
TNK2	WWOX	9606.ENSP00000371341	9606.ENSP00000457230	0	0	0	0	0	0.486	0	0.777	0.881
TPD52L1	VAMP8	9606.ENSP00000434142	9606.ENSP00000263864	0	0	0	0	0.062	0	0.6	0.073	0.621
TUBA1A	TUBA4A	9606.ENSP00000301071	9606.ENSP00000248437	0	0	0	0.986	0	0.822	0.9	0.602	0.981
TUBA1A	TUBB4A	9606.ENSP00000301071	9606.ENSP00000264071	0	0	0	0.92	0.225	0.369	0.8	0.569	0.898
TUBA1A	TUBB8	9606.ENSP00000301071	9606.ENSP00000456206	0	0	0	0.915	0.189	0.369	0.8	0.398	0.892
TUBA3C	TUBB4A	9606.ENSP00000382982	9606.ENSP00000264071	0	0	0	0.918	0.186	0.369	0	0.27	0.474
TUBA3C	TUBB8	9606.ENSP00000382982	9606.ENSP00000456206	0	0	0	0.915	0.186	0.369	0	0.526	0.487
TUBA4A	TUBB8	9606.ENSP00000248437	9606.ENSP00000456206	0	0	0	0.914	0.186	0.348	0.8	0.457	0.888
TUBA4A	TUBB4A	9606.ENSP00000248437	9606.ENSP00000264071	0	0	0	0.917	0.186	0.505	0.8	0.457	0.915
TUBB4A	TUBB8	9606.ENSP00000264071	9606.ENSP00000456206	0	0	0	0.985	0	0	0.9	0.321	0.9
UBA7	UBE2K	9606.ENSP00000333266	9606.ENSP00000261427	0.045	0	0	0	0.064	0.381	0.9	0.613	0.974
VAMP1	VAMP8	9606.ENSP00000379602	9606.ENSP00000263864	0	0	0	0.877	0	0	0.54	0.632	0.574
WBP2	WWC1	9606.ENSP00000467579	9606.ENSP00000427772	0	0	0	0	0.062	0.203	0	0.506	0.599
WBP2	WWOX	9606.ENSP00000467579	9606.ENSP00000457230	0	0	0	0	0	0.682	0	0.95	0.983
