# Supplementary material for: Identification of Candidate lncRNA and Pseudogene Biomarkers Associated with Carbon-Nanotube-Induced Malignant Transformation of Lung Cells and Prediction of Potential Preventive Drugs
Source: Int J Environ Res Public Health. 2022 Mar 2;19(5):2936. doi: 10.3390/ijerph19052936 (PMC8910615; doi:10.3390/ijerph19052936)
Supplement: Supplementary file 1 [file ijerph-19-02936-s001.zip › Table S6.xlsx]

## Sheet: Sheet1
Category	Term	Count	%	PValue	Genes	List Total	Pop Hits	Pop Total	Fold Enrichment	Bonferroni	Benjamini	FDR
GOTERM_MF_DIRECT	GO:0005515~protein binding	514	59.7674	1.01108e-15	TFRC, FNBP1L, F11R, GLS, RNF115, GJA1, CREB3L3, MYC, ZC3H12A, ZSCAN32, AKT3, AP1S3, VPS36, RNF111, DDX18, PRKCE, ZNF281, SERPINF2, PRKCD, WDR77, LCE1D, NISCH, DAAM1, FEZ1, ZSCAN22, PSME3, PSME4, NUP98, HOXB7, SEH1L, ZNF394, AIRE, CTBP1, NEDD4L, SLAIN2, MRPL15, BCL10, CRACR2B, ADAMTS13, RAD21, SSR1, SLC19A2, PLK4, JAG2, CADM1, FZD6, PA2G4, MEX3C, COL1A1, EIF5, EIF6, AGO1, AGO2, PSMG1, PYGL, ARHGAP…	780	8785	16881	1.26627	9.28257e-13	9.39298e-13	9.35254e-13
GOTERM_CC_DIRECT	GO:0005829~cytosol	216	25.1163	6.29342e-09	ERRFI1, CCP110, NUDT3, GLS, CRKL, RNF115, EFR3A, GJA1, FRAT1, MT2A, SYNGAP1, BAIAP2L1, CDC23, MYC, RPS6KA2, CHEK1, CDC27, AP1S3, VPS36, GAMT, FBXO2, NFKBIL1, PRKCE, PRKCD, COG2, WDR77, NISCH, INPP4B, MT1A, XRN1, RBP2, DAAM1, PSME3, PSME4, NUP98, SEH1L, EPAS1, NEDD4L, BCL10, LDHC, SNX2, PCBP4, RAD21, ATP6V1C1, PLK4, YES1, CHKA, PNO1, SIAH1, MTHFR, PTK2, RPL3L, EIF5, EIF6, ID2, AGO1, AGO2, GPI, PYG…	826	3315	18224	1.43759	3.41103e-06	1.75369e-06	1.73104e-06
GOTERM_CC_DIRECT	GO:0005654~nucleoplasm	188	21.8605	6.47119e-09	CCNH, KDM1B, JADE1, THUMPD1, PTPDC1, IPO8, TATDN1, HMGN5, CCND2, BAIAP2L1, CDC23, MYC, RPS6KA2, AKT3, ZC3H12A, POGZ, CHEK1, CDC27, KPNA6, KAT7, KPNA3, RNF111, KPNA1, MAGI1, PIAS4, TLE3, SLX1B, NFKBIL1, ZNF281, PRKCD, ZBTB33, CDYL, RNF40, INIP, RUNX1, FOXP1, WDR77, ACLY, DMTF1, CCNE2, TBL1XR1, KAT6A, PSME3, PKP2, MATR3, NUP98, HIST2H3D, HOXB7, NECAB1, ZNF394, UBA7, HIST1H3J, ANP32A, MAX, CTBP1, EP…	826	2784	18224	1.48988	3.50738e-06	1.75369e-06	1.73104e-06
GOTERM_CC_DIRECT	GO:0005737~cytoplasm	301	35	5.64532e-07	ERRFI1, LPGAT1, PANK3, MT1M, FNBP1L, PTPDC1, NUDT3, MT2A, SYNGAP1, BAIAP2L1, LGALS1, PEG10, RPS6KA2, CSPP1, AKT3, ZC3H12A, CDC27, CCDC96, KAT7, RNF111, GAMT, FBXO2, PRKCE, PRKCD, AFAP1, LCE1F, WDR77, RUNX1, LCE1D, INPP4B, EML6, MT1A, XRN1, ARMC5, DAAM1, FEZ1, PSME3, WDPCP, MT1H, HOXB7, NECAB1, ZNF395, ZNF394, ANP32A, AIRE, CTBP1, EPAS1, C1ORF198, TWF1, NEDD4L, SLAIN2, BCL10, PRDM11, LDHC, CRACR2B…	826	5222	18224	1.27173	0.00030593	0.000101992	0.000100675
GOTERM_CC_DIRECT	GO:0005634~nucleus	301	35	1.5568e-05	ERRFI1, CCNH, MT1M, PTPDC1, NUDT3, MT2A, LGALS1, CREB3L3, MYC, PEG10, RPS6KA2, CHEK1, ZSCAN32, ZC3H12A, CDC27, LONP2, KAT7, HOXA6, ATXN7L3, VPS36, RNF111, GAMT, VCX3B, NFKBIL1, PRKCE, ZNF281, PRKCD, ACSL5, WDR77, RUNX1, MT1A, XRN1, ZSCAN22, PSME3, PSME4, CCDC86, SRFBP1, MT1H, HIST2H3D, HOXB7, NECAB1, ZNF395, ZNF394, HIST1H3J, ANP32A, AIRE, CTBP1, EPAS1, DCUN1D1, NEDD4L, BCL10, PRDM11, ZBTB4, PPL,…	826	5415	18224	1.2264	0.0084024	0.00210946	0.00208221
GOTERM_CC_DIRECT	GO:0005604~basement membrane	13	1.51163	0.000214375	COL18A1, LAMA4, APLP1, NTN4, LAMC1, NID1, NTN1, EFEMP2, SMOC1, VWA1, TGFBI, MEGF9, FBN1	826	79	18224	3.63061	0.109706	0.0232382	0.0229381
GOTERM_BP_DIRECT	GO:0030198~extracellular matrix organization	22	2.55814	0.000335435	COL18A1, LAMA4, COL11A1, TNFRSF11B, HSD17B12, LAMC1, F11R, NID1, PTK2, ICAM1, COL1A1, COL4A2, COL6A2, COL5A2, COL6A1, PXDN, COL6A3, COL8A1, VWA1, ITGA7, TGFBI, FBN1	784	196	16792	2.4041	0.681038	0.700447	0.700447
GOTERM_CC_DIRECT	GO:0070062~extracellular exosome	164	19.0698	0.000364581	SLC46A3, SCARB1, TFRC, PLAT, FNBP1L, F11R, CLU, NUDT3, ICAM1, CRKL, TUBB8, TGM1, RIMS2, EFEMP2, EFR3A, GJA1, SLK, LGALS1, BAIAP2L1, PPP2R1B, COTL1, SIRPA, HIST1H2AD, VPS36, GAMT, SLC30A7, ST6GAL1, HIST1H2AI, FBXO2, IGFBP3, HIST1H2AJ, ENTPD6, PRKCD, SERPINF2, ADAM10, ATP1B3, TUBA4A, ACLY, MINPP1, COL4A2, COL8A1, HIST2H3D, CFB, ARL8B, TMED10, HIST1H3J, SMIM1, RHOBTB3, NEDD4L, ARL2, LIN7C, NID1, PPL…	826	2811	18224	1.2872	0.179334	0.0329338	0.0325085
GOTERM_CC_DIRECT	GO:0055037~recycling endosome	15	1.74419	0.000441233	ARFGEF2, TFRC, VAMP8, NISCH, TUBA1A, RAB11FIP1, SYT11, MYO5B, MICALL2, RAB29, SGK3, ACKR1, AVL9, ATP9A, RAB11FIP5	826	110	18224	3.00858	0.212743	0.034164	0.0337228
GOTERM_BP_DIRECT	GO:0030574~collagen catabolic process	11	1.27907	0.000707069	COL1A1, COL18A1, COL4A2, COL11A1, COL6A2, COL11A2, COL5A2, COL6A1, COL6A3, COL8A1, CTSS	784	64	16792	3.68128	0.910106	0.700447	0.700447
KEGG_PATHWAY	hsa04115:p53 signaling pathway	12	1.39535	0.000724861	CCNB1, CCND2, CCNE2, RFWD2, CASP3, IGFBP3, CHEK1, SIAH1, MDM4, ATM, IGF1, BID	367	67	6879	3.35711	0.175421	0.133793	0.130786
GOTERM_CC_DIRECT	GO:0005913~cell-cell adherens junction	29	3.37209	0.000798192	DDX3X, HIST1H3J, TWF1, CAPG, FNBP1L, F11R, BZW2, BZW1, PPL, CRKL, SLC9A3R2, SDCBP, SLK, BAIAP2L1, SNX2, PPME1, PGM5, PDLIM5, PAK2, CADM4, CADM1, BAIAP2, TJP1, CCS, EIF5, STK24, PKP2, EIF3E, DBN1	826	323	18224	1.98088	0.351305	0.0540775	0.0533791
GOTERM_MF_DIRECT	GO:0031625~ubiquitin protein ligase binding	27	3.13953	0.000832648	GPI, RALA, DTX1, BCL10, CLU, AURKA, MAP1LC3A, ARIH1, RFFL, BID, PIAS4, HSPA9, SMAD2, UBE2I, TNK2, PDE4D, FZD6, PAX6, PA2G4, RNF40, POU5F1, NFKBIA, PINK1, SYT11, BCL2, TRIM37, UBE2K	780	287	16881	2.03604	0.538767	0.365922	0.364347
GOTERM_CC_DIRECT	GO:0043234~protein complex	34	3.95349	0.00112203	HIST1H3J, WWC1, CCP110, SLC41A1, BCL10, HIGD1A, CLU, STRN4, PANX1, SNX2, RBBP4, MYC, ZC3H12A, HSF1, PRKCDBP, UBQLN1, DMD, CIC, SKIL, RNF111, CAV3, RIPK2, RFTN1, SPTB, RNF40, ID2, COL6A2, MYO5B, HAND2, COL6A1, RAB3GAP2, RNF165, HIST1H4F, SNTB2	826	412	18224	1.82073	0.455823	0.0675711	0.0666984
GOTERM_BP_DIRECT	GO:0006915~apoptotic process	44	5.11628	0.00118322	SEMA3A, JADE1, TNFAIP3, BCL10, NTN1, SAV1, GJA1, SLK, LGALS1, CASP3, TIAF1, PEG10, RAD21, ZC3H12A, PIM1, BNIP2, CTSH, RFFL, PAK2, PHLDA1, ZNF385A, CADM1, TNFSF14, RIPK2, PRKCE, IGFBP3, PRKCD, SIAH1, APLP1, TGFBR1, VIL1, NISCH, NFKBIA, ITCH, STK17A, TNIP2, PSME3, STK17B, BCL2, TNFRSF25, SGK1, DOCK1, OGT, FGFR2	784	567	16792	1.6621	0.982269	0.700447	0.700447
GOTERM_BP_DIRECT	GO:0035329~hippo signaling	7	0.813953	0.00128617	LATS1, TJP1, MOB1A, CASP3, WWC1, TEAD2, SAV1	784	27	16792	5.55291	0.987519	0.700447	0.700447
KEGG_PATHWAY	hsa04510:Focal adhesion	23	2.67442	0.00132447	CAV3, LAMA4, COL11A1, COL11A2, LAMC1, IGF1, ARHGAP5, PTK2, CRKL, RAP1B, COL1A1, CCND2, COL4A2, COL6A2, COL5A2, COL6A1, AKT3, BCL2, COL6A3, ITGA7, PPP1R12B, DOCK1, PAK2	367	206	6879	2.09276	0.297102	0.133793	0.130786
KEGG_PATHWAY	hsa04350:TGF-beta signaling pathway	13	1.51163	0.00150329	SMAD2, TGFB3, BMP8A, BMP8B, SMAD9, INHBB, TGFBR1, ACVR2A, PPP2R1B, SP1, BAMBI, MYC, ID2	367	84	6879	2.90084	0.329798	0.133793	0.130786
GOTERM_BP_DIRECT	GO:0071407~cellular response to organic cyclic compound	10	1.16279	0.00153987	RAP1B, NFKBIA, PLA2G4F, CCNB1, LGALS1, IGFBP5, CASP3, CCL2, SMAD9, PAK2	784	59	16792	3.63023	0.994746	0.700447	0.700447
GOTERM_MF_DIRECT	GO:0008134~transcription factor binding	26	3.02326	0.00155154	DDX3X, INSIG2, CTBP1, EPAS1, IGHMBP2, BCL10, MYC, RNF19A, DACT2, PIM1, PPARGC1B, SMAD2, TRAPPC2, BCAS3, UBE2I, PAX6, FOS, POU5F1, RUNX1, NFKBIA, SP1, HAND2, KAT6A, BCL2, PPARG, RCOR1	780	284	16881	1.98134	0.763663	0.365922	0.364347
GOTERM_BP_DIRECT	GO:0043433~negative regulation of sequence-specific DNA binding transcription factor activity	10	1.16279	0.00173816	EGLN1, ID2, HAND2, PTCH1, FZD6, BHLHE40, PIM1, RLIM, XCL1, RNF2	784	60	16792	3.56973	0.997329	0.700447	0.700447
GOTERM_BP_DIRECT	GO:0030199~collagen fibril organization	8	0.930233	0.00194384	COL1A1, FOXC2, COL11A1, SERPINF2, COL11A2, COL5A2, SERPINH1, TGFBR1	784	39	16792	4.39351	0.998676	0.700447	0.700447
GOTERM_BP_DIRECT	GO:0098609~cell-cell adhesion	25	2.90698	0.00201066	DDX3X, HIST1H3J, TWF1, CAPG, FNBP1L, F11R, BZW2, BZW1, PPL, CRKL, SLC9A3R2, SDCBP, SLK, BAIAP2L1, SNX2, PPME1, PDLIM5, PAK2, BAIAP2, TJP1, CCS, EIF5, STK24, EIF3E, DBN1	784	271	16792	1.97586	0.998946	0.700447	0.700447
GOTERM_MF_DIRECT	GO:0098641~cadherin binding involved in cell-cell adhesion	26	3.02326	0.00206693	DDX3X, HIST1H3J, TWF1, CAPG, FNBP1L, F11R, BZW2, BZW1, PPL, CRKL, SLC9A3R2, SDCBP, SLK, BAIAP2L1, SNX2, PPME1, PDLIM5, PAK2, BAIAP2, TJP1, CCS, EIF5, STK24, PKP2, EIF3E, DBN1	780	290	16881	1.94034	0.85371	0.365922	0.364347
GOTERM_BP_DIRECT	GO:0030334~regulation of cell migration	11	1.27907	0.00220806	JAG2, SLK, PLXND1, CDK5, LAMA4, PLXNA2, PAX6, SGK3, PLXNC1, SGK1, NTN1	784	74	16792	3.18381	0.999463	0.700447	0.700447
GOTERM_BP_DIRECT	GO:0008360~regulation of cell shape	16	1.86047	0.00226606	MYO10, WDR1, FBLIM1, HEXB, SHROOM3, LIMD1, BAIAP2, PTK2, ICAM1, VIL1, MKLN1, FGD4, BAMBI, RASA1, CCL2, ITGA7	784	140	16792	2.44781	0.999559	0.700447	0.700447
GOTERM_BP_DIRECT	GO:0042981~regulation of apoptotic process	21	2.44186	0.00234655	ANP32A, TGFB3, IGFBP3, BMP8A, GDF1, BMP8B, INHBB, TNFRSF11B, BCL10, RABGGTB, SLK, LGALS1, CDK5, ANP32E, TNFRSF25, ATM, SGK3, SGK1, BID, SKIL, MCL1	784	213	16792	2.11167	0.999665	0.700447	0.700447
GOTERM_BP_DIRECT	GO:0034097~response to cytokine	9	1.04651	0.00262757	SYNJ1, SCGB1A1, BCL2, TIMP2, PGGT1B, FOS, SKIL, TIMP4, MCL1	784	52	16792	3.70703	0.999872	0.700447	0.700447
GOTERM_BP_DIRECT	GO:0045944~positive regulation of transcription from RNA polymerase II promoter	66	7.67442	0.00267425	RERE, UCN, DDX3X, CCNH, HEXB, JADE1, CDC73, IKBKB, CREB3L3, MYC, ZC3H12A, ZIC1, KPNA6, MYBL2, TEAD2, RNF111, BCAS3, KLF13, RIPK2, SERPINF2, NRG1, PAX6, FOS, ETV4, ETV5, POU5F1, RGMA, FOXP1, RUNX1, ELF4, TAL1, TBL1XR1, THRAP3, HAND2, MTF2, TET3, IRF7, PPARG, NFAT5, FOXC2, DLX3, WBP2, AIRE, PLAG1, EPAS1, RAD21, HSF1, PPARGC1B, EGLN1, SMAD2, WWOX, YES1, TGFB3, ATAD2, GRHL3, IGF1, POU2F2, ACVR2A, NFK…	784	981	16792	1.44099	0.999891	0.700447	0.700447
KEGG_PATHWAY	hsa04550:Signaling pathways regulating pluripotency of stem cells	17	1.97674	0.00298424	SMAD2, PCGF3, FZD6, SMAD9, INHBB, PAX6, IGF1, POU5F1, ACVR2A, NRAS, MYC, ID2, KAT6A, AKT3, SKIL, FGFR2, FGFR1	367	140	6879	2.27604	0.548416	0.143123	0.139906
GOTERM_MF_DIRECT	GO:0017080~sodium channel regulator activity	7	0.813953	0.00306692	CAV3, PKP2, NEDD4L, SGK3, GPD1L, SGK1, SCN1B	780	32	16881	4.73425	0.942361	0.365922	0.364347
GOTERM_BP_DIRECT	GO:0048841~regulation of axon extension involved in axon guidance	4	0.465116	0.00306952	PLXND1, SEMA3A, PLXNA2, PLXNC1	784	7	16792	12.2391	0.999972	0.713626	0.713626
KEGG_PATHWAY	hsa05200:Pathways in cancer	35	4.06977	0.00314134	RALA, FH, CTBP1, EPAS1, MAX, LAMA4, PTGER3, LAMC1, ADCY7, CRKL, IKBKB, NRAS, EDNRA, MYC, CASP3, AKT3, BID, EGLN1, SMAD2, TGFB3, PTCH1, FZD6, IGF1, FOS, GNG12, TGFBR1, PTK2, RUNX1, NFKBIA, COL4A2, CCNE2, BCL2, PPARG, FGFR2, FGFR1	367	393	6879	1.6693	0.566955	0.143123	0.139906
GOTERM_BP_DIRECT	GO:0000122~negative regulation of transcription from RNA polymerase II promoter	51	5.93023	0.00314373	RERE, WWC1, YBX3, CDC73, MYC, HIST1H1E, HMG20A, WHSC1, CIC, PRMT6, PIAS4, HBZ, ZNF281, PAX6, SIRT7, POU5F1, FOXP1, TAL1, TBL1XR1, MTF2, IRF7, PPARG, HIST2H3D, FOXC2, SATB1, CTBP1, NEDD4L, ZBTB4, RNF2, PHF21A, HSF1, FNIP1, SKIL, SPEN, ZBTB18, SMAD2, CBX6, UBE2I, PTCH1, EFNA1, ID2, SCGB1A1, BHLHE40, NFE2L3, RLIM, MDM4, TRIM37, RCOR1, FGFR2, FGFR1, MXD4	784	720	16792	1.51713	0.999978	0.713626	0.713626
KEGG_PATHWAY	hsa05202:Transcriptional misregulation in cancer	19	2.2093	0.00321624	CSF2, HIST1H3J, MAX, IGFBP3, PLAT, IGF1, ETV4, ETV5, PTK2, RUNX1, CCND2, SP1, MYC, ID2, HIST3H3, ATM, PPARG, WHSC1, HIST2H3D	367	167	6879	2.13254	0.575523	0.143123	0.139906
GOTERM_MF_DIRECT	GO:0032403~protein complex binding	20	2.32558	0.00324354	TUB, TMED10, CAV3, MAX, PTCH1, COG2, MTHFR, TWF1, CAPG, STRN4, RNF40, RAP1B, NFKBIA, NRAS, MYC, CASP3, ATM, ERCC6, SKIL, FBN1	780	206	16881	2.10119	0.951108	0.365922	0.364347
GOTERM_MF_DIRECT	GO:0043565~sequence-specific DNA binding	39	4.53488	0.00332459	RERE, FOXC2, DLX3, ZNF394, EPAS1, MAX, GTF2E1, ZBTB4, MYC, HSF1, HIVEP2, WHSC1, HOXA6, ZBTB18, FOXB2, ZFHX2, POU2F1, ZNF281, FOXJ3, PAX6, GRHL3, ZBTB33, FOS, POU2F2, FOXN2, ETV4, POU5F1, FOXP1, RAX2, TFCP2, DMTF1, SP1, ELF4, ZSCAN22, NFE2L3, BCL2, PPARG, HOXB7, FOXD4L1	780	518	16881	1.62944	0.954666	0.365922	0.364347
GOTERM_CC_DIRECT	GO:0000786~nucleosome	12	1.39535	0.00343915	HIST1H3J, HIST1H2AI, KAT6A, HIST3H3, HIST1H2AJ, HIST2H2AB, HIST1H1E, HIST1H2AD, HIST2H3D, HIST1H1A, HIST2H3PS2, HIST1H4F	826	94	18224	2.81655	0.845449	0.186402	0.183995
GOTERM_MF_DIRECT	GO:0005201~extracellular matrix structural constituent	10	1.16279	0.00351607	COL1A1, EFEMP2, COL4A2, COL11A1, LAMA4, COL11A2, COL5A2, PXDN, LAMC1, FBN1	780	67	16881	3.2302	0.962077	0.365922	0.364347
GOTERM_MF_DIRECT	GO:0016874~ligase activity	24	2.7907	0.003545	PIAS4, UBE2I, PPIL2, SIAH1, DTX1, TNFAIP3, NEDD4L, MEX3C, RNF40, RNF2, ACACA, RNF115, RFWD2, TTLL2, RNF19A, UBR5, RLIM, TRIM37, TTLL12, ARIH1, RFFL, UNKL, RNF111, RNF165	780	270	16881	1.92376	0.963086	0.365922	0.364347
GOTERM_BP_DIRECT	GO:0007179~transforming growth factor beta receptor signaling pathway	12	1.39535	0.00363007	SMAD2, USP15, TGFB3, BAMBI, CCL2, SMAD9, FOS, F11R, DUSP15, SKIL, PTK2, TGFBR1	784	92	16792	2.7937	0.999996	0.745757	0.745757
GOTERM_BP_DIRECT	GO:0002027~regulation of heart rate	7	0.813953	0.0037942	POPDC2, CAV3, EPAS1, SEMA3A, PDE4D, DMD, GPD1L	784	33	16792	4.54329	0.999998	0.745757	0.745757
GOTERM_CC_DIRECT	GO:0048471~perinuclear region of cytoplasm	44	5.11628	0.00383759	TFRC, ANP32A, WWC1, MT1M, ODC1, TWF1, BCL10, YBX3, CLU, RYR3, AURKA, MT2A, SLK, TRA2B, STC2, IGF2BP1, UBQLN1, RAB29, CCL2, BNIP2, PAK2, ATP9A, SLC30A7, ARFGEF1, TRAPPC2, ARFGEF2, PRKCE, PTCH1, PRKCD, APLP1, INHBB, TPD52L1, APLN, LCE1D, VAMP8, PINK1, MT1A, MAPRE3, MT1H, PPARG, SRFBP1, TRIM37, NFKBIE, FBXL5	826	621	18224	1.56324	0.875565	0.189089	0.186646
GOTERM_BP_DIRECT	GO:0001503~ossification	11	1.27907	0.00394233	MINPP1, FOXC2, CLEC3B, COL11A1, COL11A2, COL5A2, BCL2, BMP8A, BMP8B, PPARGC1B, RUNX1	784	80	16792	2.94503	0.999999	0.745757	0.745757
GOTERM_MF_DIRECT	GO:0035613~RNA stem-loop binding	4	0.465116	0.00460441	DAZAP1, DDX3X, ZC3H12A, RC3H1	780	8	16881	10.8212	0.986259	0.42775	0.425908
GOTERM_BP_DIRECT	GO:0001501~skeletal system development	15	1.74419	0.00479705	JAG2, TRAPPC2, HEXB, COL11A2, BMP8B, TNFRSF11B, IGF1, TGFBR1, FGFRL1, COL1A1, COL5A2, USP1, WDR5, FGFR1, FBN1	784	137	16792	2.34508	1	0.835168	0.835168
GOTERM_CC_DIRECT	GO:0042383~sarcolemma	11	1.27907	0.00497405	POPDC2, CAV3, KCND3, COL6A2, COL6A1, COL6A3, CD59, PGM5, DMD, SLC38A2, RYR3	826	85	18224	2.85521	0.932973	0.224661	0.22176
KEGG_PATHWAY	hsa04151:PI3K-Akt signaling pathway	31	3.60465	0.0050501	LAMA4, COL11A1, CSH1, COL11A2, LAMC1, IKBKB, NRAS, CCND2, PPP2R1B, CREB3L3, MYC, AKT3, MCL1, IGF1, GNG12, PTK2, EFNA1, COL1A1, COL4A2, PPP2R2C, CCNE2, COL6A2, COL5A2, COL6A1, BCL2, COL6A3, ITGA7, SGK3, SGK1, FGFR2, FGFR1	367	345	6879	1.68423	0.739911	0.177708	0.173714
GOTERM_BP_DIRECT	GO:0042787~protein ubiquitination involved in ubiquitin-dependent protein catabolic process	16	1.86047	0.00527479	SIAH1, NEDD4L, FBXO45, AURKA, RNF115, FZR1, ITCH, CCNB1, CDC23, RNF19A, CDC27, UBR5, ARIH1, RFFL, RNF111, RNF165	784	153	16792	2.23983	1	0.835168	0.835168
GOTERM_BP_DIRECT	GO:0043982~histone H4-K8 acetylation	5	0.581395	0.00544701	WDR5, JADE1, KAT7, JADE3, OGT	784	16	16792	6.69324	1	0.835168	0.835168
GOTERM_BP_DIRECT	GO:0043981~histone H4-K5 acetylation	5	0.581395	0.00544701	WDR5, JADE1, KAT7, JADE3, OGT	784	16	16792	6.69324	1	0.835168	0.835168
GOTERM_BP_DIRECT	GO:0045600~positive regulation of fat cell differentiation	8	0.930233	0.00576095	ID2, ZC3H12A, ASXL2, PPARG, WDFY2, ZNF385A, SAV1, ADIG	784	47	16792	3.64568	1	0.835168	0.835168
GOTERM_MF_DIRECT	GO:0044325~ion channel binding	13	1.51163	0.00592738	TRAPPC2, YES1, CAV3, KCND3, PDE4D, NEDD4L, SRI, RIMS2, PANX1, ID2, PKP2, GPD1L, GRINA	780	113	16881	2.48982	0.996006	0.474826	0.472781
GOTERM_CC_DIRECT	GO:0016942~insulin-like growth factor binding protein complex	3	0.348837	0.00595609	IGFBP5, IGFBP3, IGF1	826	3	18224	22.063	0.960752	0.24602	0.242843
KEGG_PATHWAY	hsa04120:Ubiquitin mediated proteolysis	16	1.86047	0.00595692	PIAS4, UBE2I, PPIL2, UBA7, AIRE, FBXO2, SIAH1, NEDD4L, FZR1, ITCH, CDC23, RFWD2, CDC27, UBR5, TRIM37, UBE2K	367	137	6879	2.18907	0.795927	0.177708	0.173714
GOTERM_BP_DIRECT	GO:0045893~positive regulation of transcription, DNA-templated	38	4.4186	0.00595859	FOXC2, MYRF, AIRE, BCL10, IKBKB, HMGN5, MYC, ATOH8, ZIC1, ATXN7L3, RNF111, SMAD2, NFYA, TGFB3, PTCH1, ZNF281, ATAD2, PAX6, IGF1, FOS, RGMB, FOXN2, TGFBR1, RUNX1, COL1A1, SP1, BAMBI, ELF4, TAL1, TBL1XR1, THRAP3, ID2, HAND2, KAT6A, NFE2L3, IRF7, MAPRE3, PPARG	784	515	16792	1.58038	1	0.835168	0.835168
KEGG_PATHWAY	hsa04390:Hippo signaling pathway	17	1.97674	0.00628832	SMAD2, TGFB3, WWC1, FZD6, BMP8A, BMP8B, LIMD1, TGFBR1, SAV1, LATS1, MOB1A, CCND2, PPP2R1B, PPP2R2C, MYC, ID2, TEAD2	367	151	6879	2.11024	0.813248	0.177708	0.173714
GOTERM_BP_DIRECT	GO:0034021~response to silicon dioxide	3	0.348837	0.00631291	CSF2, SCGB1A1, SOD2	784	3	16792	21.4184	1	0.835168	0.835168
GOTERM_CC_DIRECT	GO:0005788~endoplasmic reticulum lumen	18	2.09302	0.00647276	COL18A1, COL11A1, COL11A2, COL1A1, F7, MINPP1, ADAMTS13, PROC, COL4A2, COL6A2, COL5A2, COL6A1, SERPINH1, CERCAM, COL6A3, COL8A1, ADAMTS7, TXNDC5	826	192	18224	2.0684	0.97039	0.24602	0.242843
GOTERM_BP_DIRECT	GO:0010862~positive regulation of pathway-restricted SMAD protein phosphorylation	8	0.930233	0.00647959	SDCBP, TGFB3, BMP8A, BMP8B, GDF1, INHBB, TGFBR1, ACVR2A	784	48	16792	3.56973	1	0.835168	0.835168
GOTERM_BP_DIRECT	GO:0001701~in utero embryonic development	18	2.09302	0.00662339	JAG2, SMAD2, GPI, TGFB3, PTCH1, ADAM10, YBX3, TGFBR1, FOXP1, MYO1E, GJA1, EDNRA, CCNB1, MYC, HAND2, APBA2, FGFR2, FGFR1	784	187	16792	2.06166	1	0.835168	0.835168
KEGG_PATHWAY	hsa04974:Protein digestion and absorption	12	1.39535	0.00665572	COL1A1, COL18A1, COL4A2, COL11A1, COL6A2, COL11A2, COL5A2, COL6A1, ATP1A4, COL6A3, ATP1B3, SLC38A2	367	88	6879	2.55598	0.830743	0.177708	0.173714
GOTERM_CC_DIRECT	GO:0000790~nuclear chromatin	18	2.09302	0.00680868	SMAD2, HIST1H2AI, WBP2, HIST1H2AJ, HIST2H2AB, PAX6, POU5F1, RAD51AP1, RBBP4, TAL1, SP1, HAND2, POGZ, HIST1H2AD, POLR3G, TAF5, HIST1H1A, ZNF385A	826	193	18224	2.05768	0.975349	0.24602	0.242843
GOTERM_MF_DIRECT	GO:0002020~protease binding	12	1.39535	0.00683738	PANX1, PINK1, CASP3, SERPINF2, BCL2, TIMP2, TNFAIP3, LONP2, BCL10, SRI, RFFL, TIMP4	780	101	16881	2.57136	0.998294	0.474826	0.472781
GOTERM_BP_DIRECT	GO:0021785~branchiomotor neuron axon guidance	4	0.465116	0.00686775	PLXND1, SEMA3A, PLXNA2, PLXNC1	784	9	16792	9.51927	1	0.835168	0.835168
GOTERM_MF_DIRECT	GO:0003730~mRNA 3'-UTR binding	8	0.930233	0.00687304	PCBP4, ZC3H12A, IGF2BP1, RC3H1, CPEB2, YBX3, RNF40, ZNF385A	780	49	16881	3.53344	0.99835	0.474826	0.472781
GOTERM_MF_DIRECT	GO:0005246~calcium channel regulator activity	6	0.697674	0.00715561	CAV3, STIM2, CABP4, SGK3, SRI, SGK1	780	27	16881	4.8094	0.998733	0.474826	0.472781
GOTERM_BP_DIRECT	GO:0071560~cellular response to transforming growth factor beta stimulus	8	0.930233	0.00726283	COL1A1, WWOX, CLEC3B, YES1, COL4A2, XCL1, TGFBR1, FBN1	784	49	16792	3.49688	1	0.84799	0.84799
GOTERM_BP_DIRECT	GO:0001656~metanephros development	6	0.697674	0.00747128	APH1A, FOXC2, ID2, BCL2, CTSH, FBN1	784	27	16792	4.75964	1	0.84799	0.84799
GOTERM_BP_DIRECT	GO:0060395~SMAD protein signal transduction	9	1.04651	0.0078582	SMAD2, TGFB3, ATOH8, BMP8A, BMP8B, GDF1, SMAD9, INHBB, FOS	784	62	16792	3.10912	1	0.863135	0.863135
GOTERM_CC_DIRECT	GO:0031012~extracellular matrix	24	2.7907	0.00847072	HSPA9, COL18A1, TGFB3, LAMA4, PLAT, LAMC1, NID1, CLU, SOD3, COL1A1, CLEC3B, LGALS1, COL4A2, COL6A2, COL5A2, COL6A1, PXDN, TIMP2, COL6A3, COL8A1, TGFBI, FGFR2, HIST1H4F, FBN1	826	296	18224	1.78889	0.990055	0.286946	0.28324
GOTERM_MF_DIRECT	GO:0008047~enzyme activator activity	8	0.930233	0.00855839	GTF3C4, PRKCE, PRKCD, RAB3GAP2, ASAP2, PPP1R12B, APOA5, OGT	780	51	16881	3.39487	0.999659	0.516978	0.514752
GOTERM_MF_DIRECT	GO:0004674~protein serine/threonine kinase activity	29	3.37209	0.00890381	AURKA, IKBKB, SLK, RPS6KA2, AKT3, CHEK1, PIM1, PAK2, PLK4, RIOK3, RIPK2, TNK2, PRKCE, PRKCD, RIPK4, HIPK1, TGFBR1, ACVR2A, SRPK1, LATS1, PINK1, STK24, CDK5, STK17A, STK17B, ATM, SGK3, SGK1, CAMK1G	780	376	16881	1.66922	0.999754	0.516978	0.514752
GOTERM_BP_DIRECT	GO:0030512~negative regulation of transforming growth factor beta receptor signaling pathway	9	1.04651	0.00948635	SMAD2, RASL11B, TGFB3, BAMBI, PEG10, PMEPA1, SKIL, DAND5, TGFBR1	784	64	16792	3.01196	1	0.883715	0.883715
GOTERM_BP_DIRECT	GO:0006366~transcription from RNA polymerase II promoter	37	4.30233	0.00959668	NFAT5, FOXC2, DLX3, AIRE, CCNH, PLAG1, RNMT, EPAS1, MAX, DTX1, GTF2E1, CREB3L3, MYC, RAD21, ZIC1, MYBL2, HIVEP2, SMAD2, KLF13, NFYA, NCBP2, PAX6, GRHL3, FOS, POU2F2, ETV4, ETV5, POU5F1, RUNX1, ELF4, HAND2, NFE2L3, IRF7, TCEA1, ERCC6, TAF5, IRF9	784	513	16792	1.54479	1	0.883715	0.883715
GOTERM_BP_DIRECT	GO:0006464~cellular protein modification process	12	1.39535	0.00977936	TGM1, UBE2I, YES1, UBA7, TTLL2, FBXO2, PLAT, TTLL12, RABGGTB, NAGPA, RIMKLB, FBXO11	784	105	16792	2.44781	1	0.883715	0.883715
GOTERM_MF_DIRECT	GO:0003700~transcription factor activity, sequence-specific DNA binding	61	7.09302	0.0101404	RERE, ZNF250, YBX3, MYC, ZSCAN32, ZIC1, ZNF207, KAT7, HMG20A, MYBL2, ZNF446, HOXA6, TEAD2, ZNF561, ZNF281, TSC22D2, PAX6, FOS, ETV4, CBFA2T3, ETV5, POU5F1, FOXP1, RUNX1, DMTF1, TAL1, ZSCAN22, IRF7, PPARG, HOXB7, IRF9, FOXD4L1, NFAT5, FOXC2, ZNF394, DLX3, MYRF, MAX, PLAG1, CTBP1, EPAS1, ATOH8, HSF1, HIVEP2, ZBTB18, SMAD2, ZRANB2, POU2F1, NFYA, FOXJ3, SMAD9, PA2G4, FOXN2, POU2F2, TFCP2, SP1, KLF9, …	780	961	16881	1.37376	0.999923	0.524088	0.521832
GOTERM_MF_DIRECT	GO:0008022~protein C-terminus binding	17	1.97674	0.0102402	PIAS4, MAGI1, CAV3, CTBP1, SIAH1, BCL10, SYNJ2BP, BAIAP2, SLC9A3R2, TJP1, SDCBP, TFCP2, SP1, AGO2, ERCC6, VPS36, KPNA3	780	182	16881	2.02153	0.99993	0.524088	0.521832
GOTERM_BP_DIRECT	GO:0071294~cellular response to zinc ion	5	0.581395	0.0103814	MT2A, MT1A, MT1M, MT1H, ATP13A2	784	19	16792	5.63641	1	0.883715	0.883715
GOTERM_BP_DIRECT	GO:0030220~platelet formation	5	0.581395	0.0103814	WDR1, TAL1, CASP3, CLEC1B, ZNF385A	784	19	16792	5.63641	1	0.883715	0.883715
GOTERM_BP_DIRECT	GO:0008045~motor neuron axon guidance	5	0.581395	0.0103814	CDK5, KIF5C, ETV4, RNF165, FOXP1	784	19	16792	5.63641	1	0.883715	0.883715
GOTERM_BP_DIRECT	GO:0006883~cellular sodium ion homeostasis	5	0.581395	0.0103814	ATP1A4, NEDD4L, ATP1B3, SGK3, SGK1	784	19	16792	5.63641	1	0.883715	0.883715
GOTERM_BP_DIRECT	GO:0045926~negative regulation of growth	5	0.581395	0.0103814	MT2A, MT1A, IGFBP5, MT1M, MT1H	784	19	16792	5.63641	1	0.883715	0.883715
GOTERM_BP_DIRECT	GO:0010765~positive regulation of sodium ion transport	5	0.581395	0.0103814	PKP2, SGK3, GPD1L, SGK1, SCN1B	784	19	16792	5.63641	1	0.883715	0.883715
GOTERM_MF_DIRECT	GO:0042393~histone binding	13	1.51163	0.0107187	PRMT6, BCAS3, HIST1H3J, ANP32A, AIRE, ATAD2, PHF21A, RBBP4, TBL1XR1, HIST3H3, ANP32E, HIST2H3D, HIST1H4F	780	122	16881	2.30615	0.999955	0.524088	0.521832
GOTERM_CC_DIRECT	GO:1990391~DNA repair complex	3	0.348837	0.0115549	ATM, RCOR1, PHF21A	826	4	18224	16.5472	0.998162	0.33112	0.326843
GOTERM_CC_DIRECT	GO:0042567~insulin-like growth factor ternary complex	3	0.348837	0.0115549	IGFBP5, IGFBP3, IGF1	826	4	18224	16.5472	0.998162	0.33112	0.326843
GOTERM_CC_DIRECT	GO:0043005~neuron projection	20	2.32558	0.0116075	MPST, GPI, MYO10, CADM1, CACYBP, FOS, LIN7C, RNF40, RGMA, QDPR, SYNJ1, SYT11, SNPH, KIF5C, MICALL2, ATP13A2, MAP4, PDLIM5, CPEB2, CAMK1G	826	237	18224	1.86185	0.998215	0.33112	0.326843
GOTERM_BP_DIRECT	GO:0010629~negative regulation of gene expression	14	1.62791	0.01171	SMAD2, UCN, PLAG1, MAX, ZNF281, POU5F1, GJA1, PINK1, CCNB1, STC2, ID2, HAND2, ZC3H12A, ZNF503	784	137	16792	2.18874	1	0.9725	0.9725
GOTERM_MF_DIRECT	GO:0005160~transforming growth factor beta receptor binding	7	0.813953	0.0120292	SMAD2, USP15, RASL11B, BMP8A, BMP8B, GDF1, INHBB	780	42	16881	3.60705	0.999987	0.558755	0.556349
GOTERM_BP_DIRECT	GO:0007091~metaphase/anaphase transition of mitotic cell cycle	3	0.348837	0.0122358	CDC23, CDC27, TACC3	784	4	16792	16.0638	1	0.976296	0.976296
GOTERM_BP_DIRECT	GO:0043984~histone H4-K16 acetylation	5	0.581395	0.012507	WDR5, JADE1, KAT7, JADE3, OGT	784	20	16792	5.35459	1	0.976296	0.976296
GOTERM_CC_DIRECT	GO:0045121~membrane raft	18	2.09302	0.0125986	CAV3, RFTN1, ATP2B1, BCL10, RGMB, LAX1, TGFBR1, ICAM1, CLIP3, RAP1B, IKBKB, SDCBP, GJA1, PPP2R1B, CASP3, SERPINH1, PGK1, DMD	826	206	18224	1.92783	0.998963	0.341423	0.337013
GOTERM_BP_DIRECT	GO:0035338~long-chain fatty-acyl-CoA biosynthetic process	7	0.813953	0.0126159	ACLY, ELOVL5, SCD, ACSL5, ELOVL6, HSD17B12, ACACA	784	42	16792	3.56973	1	0.976296	0.976296
GOTERM_BP_DIRECT	GO:0043410~positive regulation of MAPK cascade	10	1.16279	0.0129381	WWC1, PRKCE, IGFBP3, TIMP2, BNIP2, TNFRSF11B, TNFRSF25, IGF1, FGFR2, FGFR1	784	81	16792	2.64424	1	0.978981	0.978981
GOTERM_MF_DIRECT	GO:0050699~WW domain binding	6	0.697674	0.0129441	ENAH, FAM189B, TCEAL6, TCEAL2, TNK2, PMEPA1	780	31	16881	4.18883	0.999994	0.572622	0.570157
KEGG_PATHWAY	hsa05220:Chronic myeloid leukemia	10	1.16279	0.0135286	NFKBIA, IKBKB, NRAS, TGFB3, CTBP1, MYC, AKT3, TGFBR1, CRKL, RUNX1	367	72	6879	2.60332	0.973302	0.317103	0.309977
KEGG_PATHWAY	hsa05222:Small cell lung cancer	11	1.27907	0.0142518	NFKBIA, IKBKB, COL4A2, CCNE2, MAX, MYC, LAMA4, AKT3, BCL2, LAMC1, PTK2	367	85	6879	2.42568	0.978034	0.317103	0.309977
GOTERM_BP_DIRECT	GO:0031047~gene silencing by RNA	12	1.39535	0.0144777	NDC1, IPO8, SEH1L, NUP133, HIST1H3J, NCBP2, NUP50, AGO1, AGO2, NUP98, HIST2H3D, HIST1H4F	784	111	16792	2.3155	1	1	1
GOTERM_BP_DIRECT	GO:0006921~cellular component disassembly involved in execution phase of apoptosis	5	0.581395	0.0148915	STK24, SATB1, CASP3, PRKCD, PTK2	784	21	16792	5.09961	1	1	1
GOTERM_MF_DIRECT	GO:0019901~protein kinase binding	28	3.25581	0.0156504	ERRFI1, BCL10, ZBTB4, AURKA, IKBKB, SPRED2, CCNB1, CCND2, PPME1, CAMK2N1, CAMK2N2, HSF1, RFFL, PAK2, SLC12A7, PGAM1, PRKCD, ADAM10, PAX6, LAX1, PTK2, LATS1, CACNB3, CCNE2, CDK5, TNIP2, CCNYL1, PPP1R12B	780	376	16881	1.61166	1	0.660872	0.658026
GOTERM_BP_DIRECT	GO:0007265~Ras protein signal transduction	9	1.04651	0.0158785	SDCBP, RALA, NRAS, SYNGAP1, G3BP2, RRAS2, IGF1, NTN1, CRKL	784	70	16792	2.75379	1	1	1
GOTERM_BP_DIRECT	GO:0030307~positive regulation of cell growth	10	1.16279	0.0161544	SDCBP, UCN, DDX3X, BCL2, ADAM10, NRG1, SLC25A33, EXTL3, TGFBR1, IL9R	784	84	16792	2.54981	1	1	1
GOTERM_BP_DIRECT	GO:0060416~response to growth hormone	4	0.465116	0.0162012	F7, IGFBP5, RBBP4, CACYBP	784	12	16792	7.13946	1	1	1
GOTERM_BP_DIRECT	GO:0035278~miRNA mediated inhibition of translation	4	0.465116	0.0162012	TNRC6C, EIF6, AGO1, AGO2	784	12	16792	7.13946	1	1	1
GOTERM_BP_DIRECT	GO:1902287~semaphorin-plexin signaling pathway involved in axon guidance	4	0.465116	0.0162012	PLXND1, SEMA3A, PLXNA2, PLXNC1	784	12	16792	7.13946	1	1	1
KEGG_PATHWAY	hsa04512:ECM-receptor interaction	11	1.27907	0.0165971	COL1A1, COL4A2, COL11A1, LAMA4, COL6A2, COL11A2, COL5A2, COL6A1, COL6A3, ITGA7, LAMC1	367	87	6879	2.36991	0.988343	0.340879	0.333219
GOTERM_BP_DIRECT	GO:0051402~neuron apoptotic process	6	0.697674	0.0174664	CDK5, MAX, SIAH1, BCL2, ATM, BID	784	33	16792	3.89425	1	1	1
GOTERM_BP_DIRECT	GO:0010718~positive regulation of epithelial to mesenchymal transition	6	0.697674	0.0174664	SMAD2, COL1A1, SDCBP, TGFB3, BAMBI, TGFBR1	784	33	16792	3.89425	1	1	1
GOTERM_BP_DIRECT	GO:0006888~ER to Golgi vesicle-mediated transport	15	1.74419	0.0176292	TRAPPC2, TMED10, COG2, COPZ2, MIA3, SPTB, DYNLL2, YIF1B, F7, LMAN1, PROC, CNIH1, RAB29, CD59, SEC22A	784	160	16792	2.00797	1	1	1
GOTERM_BP_DIRECT	GO:0016310~phosphorylation	11	1.27907	0.0181399	PINK1, PANK3, CDK5, CHKA, NMRK2, TNK2, ITPK1, PGK1, TOP1, LIMD1, PAK2	784	100	16792	2.35602	1	1	1
GOTERM_MF_DIRECT	GO:0031492~nucleosomal DNA binding	7	0.813953	0.018404	HMGN4, HMGN5, HIST1H3J, RBBP4, HIST3H3, HIST2H3D, HIST2H3PS2	780	46	16881	3.29339	1	0.707121	0.704076
GOTERM_CC_DIRECT	GO:0000123~histone acetyltransferase complex	5	0.581395	0.0185722	WDR5, JADE1, KAT7, JADE3, OGT	826	23	18224	4.79629	0.999961	0.479339	0.473148
GOTERM_MF_DIRECT	GO:0005007~fibroblast growth factor-activated receptor activity	3	0.348837	0.0193775	FGFR2, FGFRL1, FGFR1	780	5	16881	12.9854	1	0.707121	0.704076
GOTERM_MF_DIRECT	GO:0004784~superoxide dismutase activity	3	0.348837	0.0193775	CCS, SOD2, SOD3	780	5	16881	12.9854	1	0.707121	0.704076
GOTERM_BP_DIRECT	GO:0006461~protein complex assembly	12	1.39535	0.0195501	VIL1, MAGI1, SLC9A3R2, CCNB1, PPP2R1B, MAX, GPAA1, RANBP9, MDM4, CAPG, LAMC1, KPNA3	784	116	16792	2.21569	1	1	1
GOTERM_BP_DIRECT	GO:1904385~cellular response to angiotensin	3	0.348837	0.0197657	MYC, HSF1, PRKCD	784	5	16792	12.851	1	1	1
GOTERM_MF_DIRECT	GO:0043024~ribosomal small subunit binding	4	0.465116	0.0197903	DDX3X, PIM1, ABCE1, CPEB2	780	13	16881	6.65917	1	0.707121	0.704076
GOTERM_BP_DIRECT	GO:0042994~cytoplasmic sequestering of transcription factor	4	0.465116	0.0203438	NFKBIA, NFKBIL1, SRI, NFKBIE	784	13	16792	6.59027	1	1	1
GOTERM_BP_DIRECT	GO:0000956~nuclear-transcribed mRNA catabolic process	4	0.465116	0.0203438	XRN1, THRAP3, AGO1, RC3H1	784	13	16792	6.59027	1	1	1
GOTERM_BP_DIRECT	GO:0050872~white fat cell differentiation	4	0.465116	0.0203438	TBL1XR1, CTBP1, PPARG, ADIG	784	13	16792	6.59027	1	1	1
GOTERM_BP_DIRECT	GO:0001836~release of cytochrome c from mitochondria	5	0.581395	0.0204731	BCL2, CCK, SOD2, BID, CLU	784	23	16792	4.65617	1	1	1
GOTERM_BP_DIRECT	GO:0009617~response to bacterium	5	0.581395	0.0204731	VIL1, BAIAP2L1, RAB29, CCL2, BAIAP2	784	23	16792	4.65617	1	1	1
GOTERM_CC_DIRECT	GO:0005694~chromosome	11	1.27907	0.0205865	PRDM7, DDX18, RAD21, RBM19, GTPBP10, RAD1, WHSC1, TOP1, DTL, ZBTB4, FBXO11	826	105	18224	2.31136	0.999987	0.492415	0.486055
GOTERM_CC_DIRECT	GO:0043231~intracellular membrane-bounded organelle	37	4.30233	0.0208958	SCARB1, PARM1, TFRC, ATP1A4, MIA3, RABEPK, HSPA13, CTSS, HMGN5, RAB11FIP1, ALDH1B1, PPP6R2, CHEK1, BNIP2, PMEPA1, QSOX1, AGFG1, RAB11FIP5, POU2F1, CAV3, PTCH1, ADAM10, ATP2B1, FOXN2, COMMD7, RUNX1, RPIA, GOLPH3, COL4A2, PITPNM2, COL8A1, PPARG, RAD1, ATP13A3, TAF5, DTL, FGFR2	826	558	18224	1.46296	0.999989	0.492415	0.486055
GOTERM_BP_DIRECT	GO:0007030~Golgi organization	9	1.04651	0.0215822	ARFGEF1, BCAS3, LMAN1, GOLPH3, TMED10, ATP8B2, ATP8B1, RAB29, COG2	784	74	16792	2.60494	1	1	1
GOTERM_BP_DIRECT	GO:0007605~sensory perception of sound	13	1.51163	0.0216114	TUB, UCN, WDR1, ATP8B1, HEXB, COL11A1, COL11A2, FBXO11, ICAM1, TJP1, COL1A1, LRIG1, FGFR1	784	133	16792	2.09352	1	1	1
GOTERM_MF_DIRECT	GO:0004197~cysteine-type endopeptidase activity	8	0.930233	0.021757	USP15, CASP3, USP12, USP1, CTSH, CTSF, CTSS, LGMN	780	61	16881	2.83834	1	0.748603	0.745379
GOTERM_BP_DIRECT	GO:0044267~cellular protein metabolic process	12	1.39535	0.0219092	GSN, IGFBP5, HIST1H3J, HEXB, PAPPA, IGFBP3, SIAH1, CTSH, TGFBI, IGF1, HIST2H3D, HIST1H4F	784	118	16792	2.17814	1	1	1
GOTERM_CC_DIRECT	GO:0016023~cytoplasmic, membrane-bounded vesicle	13	1.51163	0.0228547	SLC30A7, ARFGEF2, TFRC, SIGMAR1, FNBP1L, COMMD7, ANP32E, ATM, SGK3, PHLDA1, FGFR2, AGFG1, FGFR1	826	138	18224	2.07839	0.999996	0.516136	0.50947
KEGG_PATHWAY	hsa05211:Renal cell carcinoma	9	1.04651	0.0229621	RAP1B, EGLN1, NRAS, FH, EPAS1, TGFB3, AKT3, PAK2, CRKL	367	66	6879	2.55598	0.997928	0.427505	0.417898
GOTERM_BP_DIRECT	GO:1900034~regulation of cellular response to heat	9	1.04651	0.0232086	NDC1, SEH1L, NUP133, BAG2, HSPB8, NUP50, HSF1, ATM, NUP98	784	75	16792	2.5702	1	1	1
GOTERM_BP_DIRECT	GO:0006511~ubiquitin-dependent protein catabolic process	16	1.86047	0.0233964	USP15, UBE2I, USP12, SIAH1, FBXO11, RNF40, ITCH, PINK1, CDC23, UBR5, USP1, RLIM, ARIH1, RFFL, UBE2K, DTL	784	182	16792	1.88293	1	1	1
GOTERM_BP_DIRECT	GO:0016032~viral process	23	2.67442	0.0235845	PRMT6, SPEN, NDC1, RALA, UBE2I, SEH1L, NUP133, SATB1, GTF2E1, SRPK1, UNG, NFKBIA, ZC3H7B, SP1, NUP50, CCDC86, NUP98, TOP1, TAF5, ABCE1, RAB6A, PAK2, RCOR1	784	299	16792	1.64757	1	1	1
GOTERM_MF_DIRECT	GO:0008144~drug binding	9	1.04651	0.0235971	MT2A, CHRNA2, CHKA, PDE4D, SIGMAR1, PGGT1B, PPARG, PYGL, DRD4	780	76	16881	2.5629	1	0.782919	0.779548
GOTERM_CC_DIRECT	GO:0005912~adherens junction	7	0.813953	0.0246652	MAGI1, SDCBP, MYO1E, TNK2, PKP2, SHROOM3, LIMD1	826	50	18224	3.08881	0.999999	0.534741	0.527835
GOTERM_BP_DIRECT	GO:0007017~microtubule-based process	6	0.697674	0.0247589	TUBB8, TUBA1A, TUBA3C, DYNLL2, TUBB4A, TUBA4A	784	36	16792	3.56973	1	1	1
GOTERM_BP_DIRECT	GO:0070208~protein heterotrimerization	4	0.465116	0.0250119	COL1A1, COL6A2, COL6A1, SKIL	784	14	16792	6.11953	1	1	1
GOTERM_BP_DIRECT	GO:0051016~barbed-end actin filament capping	4	0.465116	0.0250119	VIL1, GSN, TWF1, CAPG	784	14	16792	6.11953	1	1	1
GOTERM_BP_DIRECT	GO:0000209~protein polyubiquitination	16	1.86047	0.0255031	PPIL2, FBXO2, SIAH1, NEDD4L, RNF115, RNF19A, PSME3, UBR5, PSME4, BCL2, RLIM, ARIH1, UNKL, DTL, RNF111, RNF165	784	184	16792	1.86247	1	1	1
KEGG_PATHWAY	hsa04068:FoxO signaling pathway	14	1.62791	0.0255667	PLK4, SMAD2, TGFB3, IGF1, SOD2, TGFBR1, IKBKB, CCNB1, NRAS, CCND2, AKT3, ATM, SGK3, SGK1	367	134	6879	1.95831	0.998981	0.427505	0.417898
GOTERM_BP_DIRECT	GO:0006351~transcription, DNA-templated	110	12.7907	0.0258674	CCNH, KDM1B, WWC1, JADE1, BZW1, HMGN5, ZC3H12A, ZSCAN32, KAT7, ZNF446, VPS36, HOXA6, ATXN7L3, PIAS4, TLE3, ZNF561, ZNF281, ZBTB33, CDYL, FOXP1, COL4A2, DMTF1, TBL1XR1, KAT6A, ZSCAN22, SRFBP1, LRIF1, HOXB7, ZNF395, ZNF394, ANP32A, CTBP1, EPAS1, DTX1, PRDM11, ZBTB4, PHF21A, ZBTB18, SMAD2, TRAPPC2, CBX6, POU2F1, ZFHX2, SMAD9, PA2G4, FOXN2, POU2F2, RAX2, ZBTB9, TFCP2, ID2, AGO1, AGO2, BHLHE40, NFE2L3…	784	1955	16792	1.20513	1	1	1
GOTERM_BP_DIRECT	GO:0000086~G2/M transition of mitotic cell cycle	13	1.51163	0.0265225	PLK4, CCNH, CCP110, TPD52L1, TUBB4A, TUBA4A, AURKA, LATS1, CCNB1, TUBA1A, CHEK1, PPP1R12B, PHLDA1	784	137	16792	2.0324	1	1	1
GOTERM_BP_DIRECT	GO:0042127~regulation of cell proliferation	16	1.86047	0.026608	JAG2, YES1, TFRC, TGFB3, TNK2, TNFRSF11B, DUSP15, PTK2, SAV1, NFKBIA, TAL1, CHEK1, TNFRSF25, SGK3, SGK1, BID	784	185	16792	1.8524	1	1	1
GOTERM_MF_DIRECT	GO:0061630~ubiquitin protein ligase activity	16	1.86047	0.0267092	UBE2I, PPIL2, SIAH1, RC3H1, RNF2, RNF115, ITCH, RFWD2, RNF19A, RLIM, MDM4, TRIM37, ARIH1, RFFL, RNF111, RNF165	780	187	16881	1.85175	1	0.840227	0.836609
GOTERM_BP_DIRECT	GO:0001843~neural tube closure	9	1.04651	0.026716	RALA, PTCH1, FZD6, SHROOM3, FUZ, GRHL3, BCL10, TEAD2, RGMA	784	77	16792	2.50345	1	1	1
GOTERM_BP_DIRECT	GO:0032869~cellular response to insulin stimulus	9	1.04651	0.026716	ERRFI1, GOT1, SP1, MYC, CCL2, INHBB, PPARG, SLC25A33, CPEB2	784	77	16792	2.50345	1	1	1
KEGG_PATHWAY	hsa04977:Vitamin digestion and absorption	5	0.581395	0.0269236	SLC5A6, SCARB1, RBP2, SLC19A3, SLC19A2	367	22	6879	4.25997	0.999297	0.427505	0.417898
GOTERM_MF_DIRECT	GO:0000981~RNA polymerase II transcription factor activity, sequence-specific DNA binding	15	1.74419	0.0271333	FOXB2, EPAS1, FOXJ3, PAX6, ETV4, POU5F1, FOXP1, DMTF1, TAL2, TAL1, ELF4, BHLHE40, ZSCAN32, ZNF446, FOXD4L1	780	171	16881	1.89845	1	0.840227	0.836609
GOTERM_BP_DIRECT	GO:2001235~positive regulation of apoptotic signaling pathway	5	0.581395	0.0271849	PRKCD, CTSH, INHBB, TPD52L1, TGFBR1	784	25	16792	4.28367	1	1	1
GOTERM_BP_DIRECT	GO:0007162~negative regulation of cell adhesion	6	0.697674	0.0275646	RASA1, DACT2, ADAM10, MIA3, TGFBI, MUC21	784	37	16792	3.47325	1	1	1
KEGG_PATHWAY	hsa04010:MAPK signaling pathway	22	2.55814	0.0278245	PLA2G4F, TGFB3, MAX, RRAS2, FOS, GNG12, CACNA1E, TGFBR1, CRKL, RAP1B, IKBKB, CACNB3, NRAS, MYC, RASA1, CASP3, JMJD7-PLA2G4B, RPS6KA2, AKT3, PAK2, FGFR2, FGFR1	367	253	6879	1.6299	0.99945	0.427505	0.417898
GOTERM_CC_DIRECT	GO:0005921~gap junction	4	0.465116	0.0279841	PANX1, TJP1, GJA1, DBN1	826	15	18224	5.88345	1	0.58336	0.575826
GOTERM_BP_DIRECT	GO:0031442~positive regulation of mRNA 3'-end processing	3	0.348837	0.0287401	CCNB1, NCBP2, CDC73	784	6	16792	10.7092	1	1	1
GOTERM_BP_DIRECT	GO:0060762~regulation of branching involved in mammary gland duct morphogenesis	3	0.348837	0.0287401	CAV3, ETV4, ETV5	784	6	16792	10.7092	1	1	1
GOTERM_BP_DIRECT	GO:0006999~nuclear pore organization	3	0.348837	0.0287401	SEH1L, NUP133, NUP98	784	6	16792	10.7092	1	1	1
KEGG_PATHWAY	hsa05166:HTLV-I infection	22	2.55814	0.0288205	SMAD2, CSF2, TGFB3, FZD6, RRAS2, FOS, ADCY7, TGFBR1, ICAM1, NFKBIA, POLD3, IKBKB, POLD4, NRAS, CDC23, CCND2, MYC, CDC27, AKT3, CHEK1, POLE3, ATM	367	254	6879	1.62348	0.999582	0.427505	0.417898
GOTERM_MF_DIRECT	GO:0005179~hormone activity	10	1.16279	0.0293679	FNDC5, CCL25, THPO, CSH1, STC2, CCK, INHBB, IGF1, FBN1, APLN	780	94	16881	2.30237	1	0.862033	0.858321
GOTERM_MF_DIRECT	GO:0001948~glycoprotein binding	8	0.930233	0.0296933	SDCBP, F7, LGALS1, TFRC, RASA1, FBXO2, PLAT, RGMA	780	65	16881	2.66367	1	0.862033	0.858321
GOTERM_BP_DIRECT	GO:0045055~regulated exocytosis	4	0.465116	0.030205	TMED10, RAB11FIP1, CDK5, RAB11FIP5	784	15	16792	5.71156	1	1	1
GOTERM_BP_DIRECT	GO:0008631~intrinsic apoptotic signaling pathway in response to oxidative stress	4	0.465116	0.030205	STK24, PRKCD, BCL2, SOD2	784	15	16792	5.71156	1	1	1
GOTERM_BP_DIRECT	GO:0086005~ventricular cardiac muscle cell action potential	4	0.465116	0.030205	CAV3, PKP2, NEDD4L, GPD1L	784	15	16792	5.71156	1	1	1
GOTERM_BP_DIRECT	GO:2000251~positive regulation of actin cytoskeleton reorganization	4	0.465116	0.030205	BCAS3, BAIAP2L1, CDK5, BAIAP2	784	15	16792	5.71156	1	1	1
GOTERM_BP_DIRECT	GO:1901796~regulation of signal transduction by p53 class mediator	12	1.39535	0.0302352	RBBP4, CDK5, KAT6A, JMY, CHEK1, MDM4, RAD1, ATM, TAF5, HIPK1, ZNF385A, AURKA	784	124	16792	2.07275	1	1	1
GOTERM_BP_DIRECT	GO:0075733~intracellular transport of virus	7	0.813953	0.0305159	NDC1, SEH1L, NUP133, NUP50, NUP98, KPNA3, KPNA1	784	51	16792	2.93978	1	1	1
GOTERM_BP_DIRECT	GO:0051491~positive regulation of filopodium assembly	5	0.581395	0.0309775	BCAS3, RALA, TGFB3, FNBP1L, TGFBR1	784	26	16792	4.11892	1	1	1
GOTERM_MF_DIRECT	GO:0004842~ubiquitin-protein transferase activity	24	2.7907	0.0315342	PPIL2, UBA7, FBXO2, SIAH1, TNFAIP3, NEDD4L, PAX6, FBXO11, RNF40, RNF2, RNF115, ITCH, CDC23, KLHL5, RFWD2, RNF19A, UBR5, RLIM, TRIM37, ARIH1, FBXL5, UNKL, UBE2K, DTL	780	329	16881	1.57877	1	0.887735	0.883912
KEGG_PATHWAY	hsa04110:Cell cycle	13	1.51163	0.0317383	SMAD2, TGFB3, CCNH, FZR1, CCNB1, CDC23, CCND2, CCNE2, MYC, RAD21, CDC27, CHEK1, ATM	367	124	6879	1.96508	0.999812	0.446007	0.435984
GOTERM_BP_DIRECT	GO:0018105~peptidyl-serine phosphorylation	12	1.39535	0.0318161	PINK1, CDK5, RPS6KA2, PRKCE, AKT3, PRKCD, BCL2, ATM, SGK3, SGK1, PAK2, TGFBR1	784	125	16792	2.05616	1	1	1
GOTERM_MF_DIRECT	GO:0005524~ATP binding	85	9.88372	0.0329158	PANK3, DDX3X, DDX47, PYGL, HK2, PIK3C2B, IKBKB, SLK, KIF5C, NMRK2, RPS6KA2, AKT3, CHEK1, PIM1, LONP2, MAGI1, CCT3, DDX18, RIPK2, PRKCE, PRKCD, RIPK4, ITPK1, KIF25, ACSL5, SYN3, TGFBR1, RUNX1, LATS1, ACLY, THRAP3, SGK3, TTLL12, SGK1, RBKS, CAMK1G, UBA7, RHOBTB3, IGHMBP2, ATP1A4, TWF1, ADCY7, HSPA13, ACACA, AURKA, DHX35, PGK1, RIMKLB, PAK2, ATP9A, IP6K2, PLK4, HSPA9, UBE2I, YES1, MYO10, CHKA, ATP8B…	780	1495	16881	1.2305	1	0.899376	0.895503
GOTERM_BP_DIRECT	GO:0042472~inner ear morphogenesis	7	0.813953	0.0331875	INSIG2, COL11A1, FZD6, ZIC1, NTN1, FGFR2, FGFR1	784	52	16792	2.88324	1	1	1
GOTERM_CC_DIRECT	GO:0016010~dystrophin-associated glycoprotein complex	4	0.465116	0.0333101	CAV3, PGM5, DMD, SNTB2	826	16	18224	5.51574	1	0.608777	0.600914
GOTERM_CC_DIRECT	GO:0016605~PML body	10	1.16279	0.0334032	PIAS4, UBE2I, SATB1, ELF4, MAX, KAT6A, HSF1, EIF3E, HIPK1, SKIL	826	98	18224	2.25132	1	0.608777	0.600914
GOTERM_CC_DIRECT	GO:0016020~membrane	118	13.7209	0.033426	LPGAT1, PLXND1, TFRC, RASL11B, BZW2, BZW1, ICAM1, LAPTM4B, CREB3L3, KPNA6, LONP2, SIRPA, PLXNC1, SLC30A7, DDX18, PRKCD, COG2, ADAM10, ACSL5, LAX1, RNF40, SLC5A6, NISCH, ACLY, CACNB3, XRN1, DAAM1, SOAT1, PSME3, MATR3, RHCE, ARL8B, HIST1H3J, RAP1B, APH1A, UGCG, SDCBP, PTDSS1, CCNB1, SNX2, RAD21, UBR5, PGK1, RAB6A, DRD4, MCL1, TMEM86B, TNK2, INTS2, PA2G4, RPL3L, EFNA1, YRDC, STK24, CDK5, CAPRIN1, AG…	826	2200	18224	1.18338	1	0.608777	0.600914
GOTERM_CC_DIRECT	GO:0005793~endoplasmic reticulum-Golgi intermediate compartment	8	0.930233	0.0336961	TRAPPC2, LMAN1, TMED10, STK17B, SERPINH1, RGMB, TMED5, YIF1B	826	68	18224	2.59564	1	0.608777	0.600914
GOTERM_BP_DIRECT	GO:0071456~cellular response to hypoxia	10	1.16279	0.0349689	PINK1, CCNB1, EPAS1, STC2, PRKCE, BCL2, UBQLN1, MDM4, CPEB2, ICAM1	784	96	16792	2.23108	1	1	1
GOTERM_MF_DIRECT	GO:0035198~miRNA binding	4	0.465116	0.0349781	AGO1, ZC3H12A, AGO2, POU5F1	780	16	16881	5.41058	1	0.92842	0.924422
GOTERM_BP_DIRECT	GO:0035987~endodermal cell differentiation	5	0.581395	0.0350655	COL4A2, COL11A1, COL6A1, COL8A1, ITGA7	784	27	16792	3.96636	1	1	1
GOTERM_BP_DIRECT	GO:0007411~axon guidance	14	1.62791	0.0351518	SEMA3A, SIAH1, NTN4, RANBP9, PAX6, NTN1, SPTB, PTK2, EFNA1, ENAH, NRAS, KIF5C, FEZ1, SCN1B	784	159	16792	1.88589	1	1	1
GOTERM_BP_DIRECT	GO:0043066~negative regulation of apoptotic process	31	3.60465	0.0352363	UCN, DDX3X, HIGD1A, YBX3, AURKA, UNG, IKBKB, HMGN5, CCND2, MYC, CASP3, TIAF1, PIM1, BNIP2, CTSH, CD59, PAK2, MCL1, TXNDC5, HSPA9, RIPK2, IGF1, PA2G4, SOD2, PTK2, NFKBIA, GOLPH3, ITCH, PROC, BCL2, MDM4	784	455	16792	1.45927	1	1	1
GOTERM_BP_DIRECT	GO:0001736~establishment of planar polarity	4	0.465116	0.0359183	FZD6, WDPCP, FUZ, GRHL3	784	16	16792	5.35459	1	1	1
GOTERM_BP_DIRECT	GO:0035994~response to muscle stretch	4	0.465116	0.0359183	NFKBIA, GPI, DMD, FOS	784	16	16792	5.35459	1	1	1
GOTERM_BP_DIRECT	GO:0031396~regulation of protein ubiquitination	4	0.465116	0.0359183	PINK1, FBXO2, UBQLN1, TGFBR1	784	16	16792	5.35459	1	1	1
GOTERM_BP_DIRECT	GO:0032924~activin receptor signaling pathway	4	0.465116	0.0359183	SMAD2, INHBB, TGFBR1, ACVR2A	784	16	16792	5.35459	1	1	1
GOTERM_BP_DIRECT	GO:0006468~protein phosphorylation	31	3.60465	0.0362597	CCNH, CTBP1, AURKA, IKBKB, AKT3, HSF1, PIM1, CCL2, PAK2, PLK4, SMAD2, RIOK3, PRKCE, IGFBP3, PRKCD, RIPK4, ADAM10, SMAD9, HIPK1, TGFBR1, SRPK1, LATS1, PINK1, STK24, STK17A, STK17B, ATM, SGK3, SGK1, CAMK1G, FGFR1	784	456	16792	1.45607	1	1	1
GOTERM_BP_DIRECT	GO:0008283~cell proliferation	26	3.02326	0.0366407	NAA60, DAZAP1, ADRA1D, RAP1B, EDNRA, THPO, MYC, CDC27, UBR5, PIM1, CD276, CDV3, TXNRD1, NRG1, IGF1, PA2G4, CBFA2T3, GOLPH3, CDK5, BCL2, TACC3, POLR3G, TACC1, MDM4, TGFBI, IL9R	784	366	16792	1.52152	1	1	1
GOTERM_BP_DIRECT	GO:0050731~positive regulation of peptidyl-tyrosine phosphorylation	9	1.04651	0.0370549	EFNA1, YES1, RIPK2, TNK2, CCK, NRG1, IGF1, PAK2, ICAM1	784	82	16792	2.3508	1	1	1
GOTERM_MF_DIRECT	GO:0008139~nuclear localization sequence binding	5	0.581395	0.0381908	NFKBIA, KPNA6, NUP98, KPNA3, KPNA1	780	28	16881	3.8647	1	0.935524	0.931496
GOTERM_BP_DIRECT	GO:0071222~cellular response to lipopolysaccharide	11	1.27907	0.0382348	ADAMTS13, CSF2, TNIP2, PDE4D, NFKBIL1, HSF1, ZC3H12A, TNFAIP3, CCL2, CDC73, ICAM1	784	113	16792	2.08497	1	1	1
GOTERM_MF_DIRECT	GO:0019870~potassium channel inhibitor activity	3	0.348837	0.0382669	CAV3, RASA1, NEDD4L	780	7	16881	9.27527	1	0.935524	0.931496
GOTERM_MF_DIRECT	GO:0005114~type II transforming growth factor beta receptor binding	3	0.348837	0.0382669	TGFB3, BAMBI, TGFBR1	780	7	16881	9.27527	1	0.935524	0.931496
GOTERM_BP_DIRECT	GO:0060373~regulation of ventricular cardiac muscle cell membrane depolarization	3	0.348837	0.0390083	GJA1, CAV3, GPD1L	784	7	16792	9.1793	1	1	1
GOTERM_BP_DIRECT	GO:0006110~regulation of glycolytic process	3	0.348837	0.0390083	EIF6, PGAM1, OGT	784	7	16792	9.1793	1	1	1
GOTERM_BP_DIRECT	GO:0035194~posttranscriptional gene silencing by RNA	3	0.348837	0.0390083	TNRC6C, AGO1, AGO2	784	7	16792	9.1793	1	1	1
GOTERM_BP_DIRECT	GO:0043983~histone H4-K12 acetylation	3	0.348837	0.0390083	JADE1, KAT7, JADE3	784	7	16792	9.1793	1	1	1
GOTERM_CC_DIRECT	GO:0005852~eukaryotic translation initiation factor 3 complex	4	0.465116	0.0391221	DDX3X, EIF3H, EIF3E, ABCE1	826	17	18224	5.19128	1	0.684006	0.675172
GOTERM_BP_DIRECT	GO:0006887~exocytosis	9	1.04651	0.039405	ARFGEF1, ARFGEF2, RALA, SCRN3, VAMP1, MIA3, LIN7C, SEC22A, SYT17	784	83	16792	2.32247	1	1	1
GOTERM_BP_DIRECT	GO:0051881~regulation of mitochondrial membrane potential	5	0.581395	0.0394509	PINK1, BCL2, SOD2, SLC25A33, C22ORF29	784	28	16792	3.82471	1	1	1
GOTERM_BP_DIRECT	GO:0007389~pattern specification process	5	0.581395	0.0394509	SYNGAP1, ZIC1, SHROOM3, GRHL3, RNF111	784	28	16792	3.82471	1	1	1
GOTERM_MF_DIRECT	GO:0003682~chromatin binding	27	3.13953	0.0400028	RERE, DLX3, AIRE, SATB1, PRDM11, RNF2, PHF21A, HMGN5, RAD21, ZC3H12A, WHSC1, CIC, SKIL, PRMT6, SMAD2, BCAS3, ATAD2, PAX6, SIRT7, FOS, NOC3L, FOXP1, TAL1, PPARG, TRIM37, ERCC6, TOP1	780	391	16881	1.49448	1	0.952888	0.948785
GOTERM_BP_DIRECT	GO:0043408~regulation of MAPK cascade	6	0.697674	0.0407571	SYNGAP1, TGFB3, BMP8A, BMP8B, GDF1, INHBB	784	41	16792	3.1344	1	1	1
KEGG_PATHWAY	hsa04064:NF-kappa B signaling pathway	10	1.16279	0.0408455	PIAS4, NFKBIA, IKBKB, UBE2I, TNFSF14, BCL2, TNFAIP3, ATM, BCL10, ICAM1	367	87	6879	2.15447	0.999985	0.525447	0.513639
GOTERM_CC_DIRECT	GO:0030175~filopodium	8	0.930233	0.0412267	VIL1, ENAH, FGD4, CDK5, IGF2BP1, TWF1, DMD, BAIAP2	826	71	18224	2.48597	1	0.698277	0.689259
GOTERM_BP_DIRECT	GO:0048663~neuron fate commitment	4	0.465116	0.0421443	ID2, PAX6, NRG1, TGFBR1	784	17	16792	5.03962	1	1	1
GOTERM_BP_DIRECT	GO:0060307~regulation of ventricular cardiac muscle cell membrane repolarization	4	0.465116	0.0421443	GJA1, CAV3, WDR1, SCN1B	784	17	16792	5.03962	1	1	1
GOTERM_BP_DIRECT	GO:1901214~regulation of neuron death	4	0.465116	0.0421443	EGLN1, RAB29, RRAS2, CLU	784	17	16792	5.03962	1	1	1
GOTERM_BP_DIRECT	GO:2000114~regulation of establishment of cell polarity	4	0.465116	0.0421443	RAP1B, ARFGEF1, BCAS3, WDPCP	784	17	16792	5.03962	1	1	1
GOTERM_MF_DIRECT	GO:0035091~phosphatidylinositol binding	9	1.04651	0.042193	NISCH, TUB, MYO1E, SNX2, SH3PXD2A, SGK3, SGK1, ZCCHC14, PIK3C2B	780	85	16881	2.29154	1	0.979933	0.975713
KEGG_PATHWAY	hsa05215:Prostate cancer	10	1.16279	0.0434627	NFKBIA, IKBKB, NRAS, CREB3L3, CCNE2, AKT3, BCL2, IGF1, FGFR2, FGFR1	367	88	6879	2.12999	0.999993	0.525447	0.513639
GOTERM_CC_DIRECT	GO:0005643~nuclear pore	8	0.930233	0.0439609	NDC1, NUP133, NUP50, KPNA6, NUP98, KPNA3, AGFG1, KPNA1	826	72	18224	2.45144	1	0.704248	0.695152
GOTERM_BP_DIRECT	GO:0071300~cellular response to retinoic acid	8	0.930233	0.0441052	COL1A1, CYP26B1, YES1, MYC, CCL2, PPARG, OGT, TEAD2	784	70	16792	2.44781	1	1	1
GOTERM_BP_DIRECT	GO:0042795~snRNA transcription from RNA polymerase II promoter	8	0.930233	0.0441052	POU2F1, NCBP2, SP1, INTS2, TAF5, RPRD1A, POU2F2, GTF2E1	784	70	16792	2.44781	1	1	1
GOTERM_BP_DIRECT	GO:0048662~negative regulation of smooth muscle cell proliferation	5	0.581395	0.0441342	NDRG4, IGFBP5, IGFBP3, TNFAIP3, PPARG	784	29	16792	3.69282	1	1	1
GOTERM_CC_DIRECT	GO:0005794~Golgi apparatus	51	5.93023	0.0441779	HSPB8, OSBPL11, CLU, FGFRL1, GJA1, GNPTAB, AKT3, QSOX1, TMED5, SLC30A7, ST6GAL1, PRKCE, SACM1L, SLC39A11, ADAM10, LAX1, WDR77, XRN1, ELF4, FEZ1, KAT6A, PPARG, TMED10, PARM1, APH1A, LMAN1, FGD4, NRAS, STC2, RAB29, RAB6A, FKTN, RAB11FIP5, ARFGEF1, TRAPPC2, WWOX, RABGAP1L, YES1, ATP8B2, ATP8B1, PTCH1, COL1A1, GPR143, GOLPH3, MPHOSPH9, PROC, BHLHE40, PSMG1, NFKBIE, FGFR2, GRINA	826	863	18224	1.30384	1	0.704248	0.695152
KEGG_PATHWAY	hsa05161:Hepatitis B	14	1.62791	0.0444552	DDX3X, TGFB3, FOS, TGFBR1, NFKBIA, IKBKB, NRAS, CCNE2, CREB3L3, MYC, CASP3, AKT3, IRF7, BCL2	367	145	6879	1.80975	0.999994	0.525447	0.513639
GOTERM_MF_DIRECT	GO:0030165~PDZ domain binding	9	1.04651	0.0447249	GJA1, CADM1, EXOC4, ATP2B1, F11R, GNG12, BAIAP2, LIN7C, ACVR2A	780	86	16881	2.26489	1	1	0.996767
KEGG_PATHWAY	hsa05210:Colorectal cancer	8	0.930233	0.0452632	SMAD2, TGFB3, MYC, CASP3, AKT3, BCL2, FOS, TGFBR1	367	62	6879	2.41856	0.999996	0.525447	0.513639
GOTERM_MF_DIRECT	GO:0046332~SMAD binding	6	0.697674	0.0468021	SMAD2, USP15, COL5A2, SKIL, TGFBR1, RNF111	780	43	16881	3.01986	1	1	0.996767
GOTERM_BP_DIRECT	GO:0032088~negative regulation of NF-kappaB transcription factor activity	8	0.930233	0.0470493	PIAS4, NFKBIA, ITCH, NFKBIL1, ZC3H12A, TNFAIP3, TRIM37, COMMD7	784	71	16792	2.41334	1	1	1
GOTERM_BP_DIRECT	GO:0071347~cellular response to interleukin-1	8	0.930233	0.0470493	CCL25, MYC, ZC3H12A, RC3H1, XCL1, CCL2, ADAMTS7, ICAM1	784	71	16792	2.41334	1	1	1
GOTERM_BP_DIRECT	GO:0034260~negative regulation of GTPase activity	6	0.697674	0.0485679	ARFGEF1, BCAS3, TNK2, ARL2, F11R, CPEB2	784	43	16792	2.98861	1	1	1
GOTERM_BP_DIRECT	GO:0043966~histone H3 acetylation	6	0.697674	0.0485679	KAT6A, POLE3, WDR5, JADE1, KAT7, JADE3	784	43	16792	2.98861	1	1	1
GOTERM_BP_DIRECT	GO:0001709~cell fate determination	4	0.465116	0.0488723	CYP26B1, PTCH1, PAX6, MCL1	784	18	16792	4.75964	1	1	1
GOTERM_BP_DIRECT	GO:0036120~cellular response to platelet-derived growth factor stimulus	4	0.465116	0.0488723	ERRFI1, YES1, MYC, CCL2	784	18	16792	4.75964	1	1	1
GOTERM_MF_DIRECT	GO:0043023~ribosomal large subunit binding	3	0.348837	0.0494877	EIF6, CPEB2, MRRF	780	8	16881	8.11587	1	1	0.996767
